# Supplementary material for: Bis(μ-benzoato-κ2 O:O′)bis­(benzoato-κO)octabutyldi-μ3-oxido-tetra­tin(IV)
Source: Acta Crystallogr E Crystallogr Commun. 2017 Feb 3;73(Pt 3):322–6. doi: 10.1107/S2056989017001505 (PMC5347045; doi:10.1107/S2056989017001505)
Supplement: Supplementary file 1 [file e-73-00322-sup1.cif]

##############################################################################
#                                                                            #
# This CIF contains the data in a paper accepted for publication in          #
# Acta Crystallographica Section E. It conforms to the requirements of       #
# Notes for Authors for Acta Crystallographica Section E, and has been       #
# peer reviewed under the auspices of the IUCr Commission on Journals.       #
#                                                                            #
# Full details of the Crystallographic Information File format               #
# are given in the paper "The Crystallographic Information File (CIF):       #
# a New Standard Archive File for Crystallography" by S. R. Hall, F. H.      #
# Allen and I. D. Brown [Acta Cryst. (1991), A47, 655-685].                  #
#                                                                            #
# The current version of the core CIF dictionary is obtainable from          #
# ftp://ftp.iucr.org/pub/cif_core.dic.                                       #
#                                                                            #
# Software is freely available for graphical display of the structure(s)     #
# in this CIF. For information consult the CIF software page                 #
# http://www.iucr.org/resources/cif/software.                                #
#                                                                            #
# This file may be used for bona fide research purposes within the           #
# scientific community so long as proper attribution is given to the journal # 
# article from which it was obtained.                                        #
#                                                                            #
##############################################################################
data_I
_database_code_depnum_ccdc_archive 'CCDC 1530058'
_audit_creation_method     'SHELXL-2014/7'
_journal_date_recd_electronic     2017-01-18
_journal_date_accepted     2017-01-29
_journal_name_full     'Acta Crystallographica, Section E'
_journal_year     2017
_journal_volume     73
_journal_issue      3
_journal_page_first     322
_journal_page_last     326
_journal_paper_category     GM
_journal_paper_doi     10.1107/S2056989017001505
_journal_coeditor_code     ZL2692
_publ_contact_author_name     'Hans Reuter'
_publ_contact_author_address
;
Institute of Chemistry of New Materials
University of Osnabr\"uck
Barbarastrasse 7
49069 Osnabr\"uck
Germany
;
_publ_contact_author_email     hreuter@uos.de
_publ_contact_author_fax     ?
_publ_contact_author_phone     ?
_publ_section_title
;\
Bis(\m-benzoato-\k^2^<i>O</i>:<i>O</i>')bis(benzoato-\k<i>O</i>)octabutyldi-\
\m~3~-oxido-tetratin(IV)
;
_publ_section_title_footnote     .
loop_
    _publ_author_name
    _publ_author_footnote
    _publ_author_address
    'Reuter, Hans' .
;
Institute of Chemistry of New Materials
University of Osnabr\"uck
Barbarastrasse 7
49069 Osnabr\"uck
Germany
;
    'Okio, Coco K. Y. A.' .
;
Departamento de Qu\'imica
Facultad de Ciencias
Universidad Nacional de Colombia
Carerra 30 No 45-03
Bogot\'a
Colombia
;
_publ_section_synopsis
;
The asymmetric unit of [{Sn(C~4~H~9~)~2~(C~6~H~5~COO)}~2~O]~2~ consists of two
independent centrosymmetric half formula units. Both molecules adopt the
ladder structure typical for this class of dimeric tetraorganodistannoxane
dicarboxylates. A  nearly linear very short C---H...O contact gives rise to a
chain-like arrangement of  molecules in the [111] direction
;
_chemical_name_systematic
;\
Bis(\m-benzoato-\k^2^<i>O</i>:<i>O</i>')bis(benzoato-\k<i>O</i>)octabutyldi-\
\m~3~-oxido-tetratin(IV)
;
_chemical_name_common     ?
_chemical_formula_moiety     ?
_chemical_formula_sum     'C60 H92 O10 Sn4'
_chemical_formula_iupac     '[Sn4 (C4 H9)8 (C7 H5 O2)4 O2]'
_chemical_formula_weight     1448.09
_chemical_melting_point     ?
_shelx_space_group_comment
;
The symmetry employed for this shelxl refinement is uniquely defined
by the following loop, which should always be used as a source of
symmetry information in preference to the above space-group names.
They are only intended as comments.
;
_space_group_crystal_system     triclinic
_space_group_name_H-M_alt     'P -1'
_space_group_name_Hall     '-P 1'
loop_
    _space_group_symop_operation_xyz
    'x, y, z'
    '-x, -y, -z'
_cell_length_a     14.3221(6)
_cell_length_b     14.3742(6)
_cell_length_c     17.4049(7)
_cell_angle_alpha     66.915(2)
_cell_angle_beta     81.233(2)
_cell_angle_gamma     78.528(2)
_cell_volume     3219.3(2)
_cell_formula_units_Z     2
_cell_measurement_reflns_used     9485
_cell_measurement_theta_min     2.39
_cell_measurement_theta_max     28.33
_cell_measurement_temperature     100(2)
_exptl_crystal_description     parallelepiped
_exptl_crystal_colour     colourless
_exptl_crystal_size_max     0.420
_exptl_crystal_size_mid     0.263
_exptl_crystal_size_min     0.220
_exptl_crystal_density_diffrn     1.494
_exptl_crystal_density_meas     ?
_exptl_crystal_density_method     ?
_exptl_crystal_F_000     1464
_exptl_absorpt_coefficient_mu     1.585
_exptl_absorpt_correction_type     multi-scan
_exptl_absorpt_process_details
;
(SADABS; Bruker, 2009)
;
_shelx_estimated_absorpt_T_min     0.556
_shelx_estimated_absorpt_T_max     0.722
_exptl_absorpt_correction_T_min     0.556
_exptl_absorpt_correction_T_max     0.722
_diffrn_ambient_temperature     100(2)
_diffrn_radiation_type     MoK\a
_diffrn_radiation_wavelength     0.71073
_diffrn_measurement_device_type     'Bruker APEXII CCD'
_diffrn_measurement_method     '\f and \w scans'
_diffrn_detector_area_resol_mean     ?
_diffrn_reflns_number     137897
_diffrn_reflns_av_R_equivalents     0.0347
_diffrn_reflns_theta_min     1.921
_diffrn_reflns_theta_max     27.999
_diffrn_reflns_theta_full     25.242
_diffrn_measured_fraction_theta_max     1.000
_diffrn_measured_fraction_theta_full     1.000
_diffrn_reflns_limit_h_min     -18
_diffrn_reflns_limit_h_max     18
_diffrn_reflns_limit_k_min     -18
_diffrn_reflns_limit_k_max     18
_diffrn_reflns_limit_l_min     -22
_diffrn_reflns_limit_l_max     22
_refine_special_details     ?
_reflns_number_total     15505
_reflns_number_gt     13810
_reflns_threshold_expression     'I > 2\s(I)'
_refine_ls_structure_factor_coef     Fsqd
_refine_ls_matrix_type     full
_refine_ls_R_factor_all     0.0239
_refine_ls_R_factor_gt     0.0190
_refine_ls_wR_factor_gt     0.0407
_refine_ls_wR_factor_ref     0.0429
_refine_ls_goodness_of_fit_ref     1.039
_refine_ls_restrained_S_all     1.042
_refine_ls_number_reflns     15505
_refine_ls_number_parameters     710
_refine_ls_number_restraints     12
_refine_ls_hydrogen_treatment     constr
_refine_ls_weighting_scheme     calc
_refine_ls_weighting_details
              'w=1/[\s^2^(Fo^2^)+(0.0156P)^2^+2.1897P] where P=(Fo^2^+2Fc^2^)/3'
_atom_sites_solution_hydrogens     geom
_atom_sites_solution_primary     ?
_atom_sites_solution_secondary     ?
_refine_ls_shift/su_max     0.003
_refine_ls_shift/su_mean     0.000
_refine_diff_density_max     0.812
_refine_diff_density_min     -0.607
_refine_ls_extinction_method     none
_refine_ls_extinction_coef     .
loop_
    _atom_type_symbol
    _atom_type_description
    _atom_type_scat_dispersion_real
    _atom_type_scat_dispersion_imag
    _atom_type_scat_source
    'C' 'C' 0.0033 0.0016
                         'International Tables Vol C Tables 4.2.6.8 and 6.1.1.4'
    'H' 'H' 0.0000 0.0000
                         'International Tables Vol C Tables 4.2.6.8 and 6.1.1.4'
    'O' 'O' 0.0106 0.0060
                         'International Tables Vol C Tables 4.2.6.8 and 6.1.1.4'
    'Sn' 'Sn' -0.6537 1.4246
                         'International Tables Vol C Tables 4.2.6.8 and 6.1.1.4'
_computing_data_collection
;
APEX2 (Bruker, 2009)
;
_computing_cell_refinement
;
SAINT (Bruker, 2009)
;
_computing_data_reduction
;
SAINT (Bruker, 2009)
;
_computing_structure_solution
;
SHELXS97 (Sheldrick, 2008)
;
_computing_structure_refinement
;
SHELXL2014 (Sheldrick, 2015)
;
_computing_molecular_graphics
;
DIAMOND (Brandenburg, 2006) and Mercury (Macrae <i>et al.</i>,
2008)
;
_computing_publication_material
;
SHELXTL (Sheldrick, 2008)
;
loop_
    _atom_site_type_symbol
    _atom_site_label
    _atom_site_fract_x
    _atom_site_fract_y
    _atom_site_fract_z
    _atom_site_U_iso_or_equiv
    _atom_site_adp_type
    _atom_site_calc_flag
    _atom_site_occupancy
    _atom_site_disorder_assembly
    _atom_site_disorder_group
    Sn Sn1 -0.03987(2) 0.92445(2) -0.03511(2) 0.01446(3) Uani d 1 A 1
    Sn Sn2 0.03972(2) 0.81339(2) 0.18341(2) 0.01445(3) Uani d 1 A 1
    O O1 0.01698(9) 0.91985(9) 0.06728(7) 0.0160(2) Uani d 1 A 1
    C C111 -0.19099(13) 0.94730(15) -0.00704(12) 0.0233(4) Uani d 1 A 1
    H H111 -0.2031 0.9302 0.0542 0.053(3) Uiso calc 1 A 1
    H H112 -0.2144 1.0213 -0.0346 0.053(3) Uiso calc 1 A 1
    C C112 -0.25200(14) 0.88943(17) -0.03089(13) 0.0284(4) Uani d 1 A 1
    H H113 -0.2288 0.8151 -0.0052 0.053(3) Uiso calc 1 A 1
    H H114 -0.2447 0.9092 -0.0925 0.053(3) Uiso calc 1 A 1
    C C113 -0.35776(16) 0.9103(2) -0.00266(16) 0.0420(6) Uani d 1 A 1
    H H115 -0.3646 0.8954 0.0583 0.053(3) Uiso calc 1 A 1
    H H116 -0.3822 0.9838 -0.0316 0.053(3) Uiso calc 1 A 1
    C C114 -0.4177(2) 0.8465(2) -0.0209(2) 0.0613(8) Uani d 1 A 1
    H H117 -0.4107 0.8604 -0.0812 0.053(3) Uiso calc 1 A 1
    H H118 -0.4850 0.8641 -0.0035 0.053(3) Uiso calc 1 A 1
    H H119 -0.3960 0.7737 0.0100 0.053(3) Uiso calc 1 A 1
    C C121 0.07447(14) 0.89110(14) -0.11872(11) 0.0208(4) Uani d 1 A 1
    H H121 0.0584 0.8403 -0.1379 0.056(3) Uiso calc 1 A 1
    H H122 0.0818 0.9543 -0.1685 0.056(3) Uiso calc 1 A 1
    C C122 0.16874(15) 0.84947(17) -0.07840(13) 0.0295(4) Uani d 1 A 1
    H H123 0.1799 0.8959 -0.0523 0.056(3) Uiso calc 1 A 1
    H H124 0.1635 0.7819 -0.0332 0.056(3) Uiso calc 1 A 1
    C C123 0.25439(15) 0.83781(19) -0.13868(14) 0.0357(5) Uani d 1 A 1
    H H125 0.2546 0.9027 -0.1880 0.056(3) Uiso calc 1 A 1
    H H126 0.2481 0.7837 -0.1585 0.056(3) Uiso calc 1 A 1
    C C124 0.34921(18) 0.8106(2) -0.09965(19) 0.0550(7) Uani d 1 A 1
    H H127 0.4016 0.8008 -0.1404 0.056(3) Uiso calc 1 A 1
    H H128 0.3490 0.7472 -0.0499 0.056(3) Uiso calc 1 A 1
    H H129 0.3581 0.8661 -0.0835 0.056(3) Uiso calc 1 A 1
    C C211 -0.08718(13) 0.81715(15) 0.26495(11) 0.0219(4) Uani d 1 A 1
    H H211 -0.1395 0.8575 0.2287 0.048(2) Uiso calc 1 A 1
    H H212 -0.1013 0.7461 0.2914 0.048(2) Uiso calc 1 A 1
    C C212 -0.09632(14) 0.85724(15) 0.33488(11) 0.0227(4) Uani d 1 A 1
    H H213 -0.0853 0.9294 0.3110 0.048(2) Uiso calc 1 A 1
    H H214 -0.0471 0.8168 0.3744 0.048(2) Uiso calc 1 A 1
    C C213 -0.19597(16) 0.8503(2) 0.38207(15) 0.0380(5) Uani d 1 A 1
    H H215 -0.2445 0.8888 0.3414 0.048(2) Uiso calc 1 A 1
    H H216 -0.2057 0.7777 0.4060 0.048(2) Uiso calc 1 A 1
    C C214 -0.21275(15) 0.89078(17) 0.45179(14) 0.0324(5) Uani d 1 A 1
    H H217 -0.1995 0.9613 0.4296 0.048(2) Uiso calc 1 A 1
    H H218 -0.1702 0.8480 0.4958 0.048(2) Uiso calc 1 A 1
    H H219 -0.2794 0.8893 0.4752 0.048(2) Uiso calc 1 A 1
    C C221 0.17341(14) 0.72163(14) 0.17206(12) 0.0222(4) Uani d 1 A 1
    H H221 0.2129 0.7640 0.1242 0.045(2) Uiso calc 1 A 1
    H H222 0.2064 0.7037 0.2232 0.045(2) Uiso calc 1 A 1
    C C222 0.17112(16) 0.62290(15) 0.15960(13) 0.0284(4) Uani d 1 A 1
    H H223 0.1299 0.5808 0.2060 0.045(2) Uiso calc 1 A 1
    H H224 0.1422 0.6400 0.1066 0.045(2) Uiso calc 1 A 1
    C C223 0.26983(18) 0.56040(18) 0.15659(15) 0.0411(6) Uani d 1 A 1
    H H225 0.3008 0.5474 0.2077 0.045(2) Uiso calc 1 A 1
    H H226 0.3097 0.6003 0.1076 0.045(2) Uiso calc 1 A 1
    C C224 0.2651(2) 0.4579(2) 0.15053(19) 0.0641(9) Uani d 1 A 1
    H H227 0.2338 0.4704 0.1003 0.064(3) Uiso calc 1 A 1
    H H228 0.2284 0.4168 0.2004 0.064(3) Uiso calc 1 A 1
    H H229 0.3300 0.4211 0.1470 0.064(3) Uiso calc 1 A 1
    O O11 -0.03864(10) 0.75409(9) 0.01683(8) 0.0241(3) Uani d 1 A 1
    O O12 -0.03990(10) 0.71155(10) 0.15460(8) 0.0236(3) Uani d 1 A 1
    C C11 -0.04706(13) 0.69199(13) 0.09152(11) 0.0196(4) Uani d 1 A 1
    C C12 -0.06755(14) 0.58777(14) 0.10684(12) 0.0237(4) Uani d 1 A 1
    C C13 -0.09874(17) 0.56773(16) 0.04403(14) 0.0346(5) Uani d 1 A 1
    H H13 -0.1063 0.6199 -0.0099 0.047(3) Uiso calc 1 A 1
    C C14 -0.1189(2) 0.47041(19) 0.06069(16) 0.0492(7) Uani d 1 A 1
    H H14 -0.1411 0.4564 0.0182 0.047(3) Uiso calc 1 A 1
    C C15 -0.1068(2) 0.39439(18) 0.13877(17) 0.0482(7) Uani d 1 A 1
    H H15 -0.1205 0.3282 0.1497 0.047(3) Uiso calc 1 A 1
    C C16 -0.0750(2) 0.41364(17) 0.20105(16) 0.0439(6) Uani d 1 A 1
    H H16 -0.0659 0.3607 0.2544 0.047(3) Uiso calc 1 A 1
    C C17 -0.05638(17) 0.51081(15) 0.18543(14) 0.0329(5) Uani d 1 A 1
    H H17 -0.0359 0.5248 0.2287 0.047(3) Uiso calc 1 A 1
    O O21 0.09580(9) 0.93884(9) 0.19155(7) 0.0191(3) Uani d 1 A 1
    O O22 0.13977(9) 0.81985(9) 0.31306(8) 0.0213(3) Uani d 1 A 1
    C C21 0.13446(12) 0.90883(14) 0.26235(11) 0.0172(3) Uani d 1 A 1
    C C22 0.17197(13) 0.98877(14) 0.27895(11) 0.0179(4) Uani d 1 A 1
    C C23 0.14682(14) 1.09279(14) 0.23253(12) 0.0219(4) Uani d 1 A 1
    H H23 0.1055 1.1143 0.1889 0.030(3) Uiso calc 1 A 1
    C C24 0.18210(15) 1.16491(16) 0.24995(13) 0.0290(4) Uani d 1 A 1
    H H24 0.1648 1.2357 0.2183 0.030(3) Uiso calc 1 A 1
    C C25 0.24249(15) 1.13388(17) 0.31330(14) 0.0318(5) Uani d 1 A 1
    H H25 0.2669 1.1834 0.3249 0.030(3) Uiso calc 1 A 1
    C C26 0.26727(15) 1.03149(17) 0.35949(14) 0.0307(5) Uani d 1 A 1
    H H26 0.3087 1.0107 0.4030 0.030(3) Uiso calc 1 A 1
    C C27 0.23215(13) 0.95773(16) 0.34305(12) 0.0231(4) Uani d 1 A 1
    H H27 0.2492 0.8871 0.3753 0.030(3) Uiso calc 1 A 1
    Sn Sn3 0.61120(2) 0.44791(2) 0.52321(2) 0.01354(3) Uani d 1 B 1
    Sn Sn4 0.49447(2) 0.36021(2) 0.38939(2) 0.01504(3) Uani d 1 B 1
    O O3 0.50553(8) 0.43974(9) 0.46018(7) 0.0150(2) Uani d 1 B 1
    C C311 0.60956(13) 0.34279(13) 0.64978(11) 0.0186(4) Uani d 1 B 1
    H H311 0.6765 0.3155 0.6639 0.038(2) Uiso calc 1 B 1
    H H312 0.5800 0.3807 0.6864 0.038(2) Uiso calc 1 B 1
    C C312 0.55676(14) 0.25282(14) 0.67031(11) 0.0215(4) Uani d 1 B 1
    H H313 0.5861 0.2136 0.6347 0.038(2) Uiso calc 1 B 1
    H H314 0.4893 0.2789 0.6574 0.038(2) Uiso calc 1 B 1
    C C313 0.55999(17) 0.18205(15) 0.76230(12) 0.0303(5) Uani d 1 B 1
    H H315 0.6275 0.1563 0.7750 0.038(2) Uiso calc 1 B 1
    H H316 0.5308 0.2216 0.7978 0.038(2) Uiso calc 1 B 1
    C C314 0.5076(2) 0.09152(19) 0.78418(15) 0.0478(7) Uani d 1 B 1
    H H317 0.5082 0.0509 0.8444 0.038(2) Uiso calc 1 B 1
    H H318 0.5396 0.0489 0.7527 0.038(2) Uiso calc 1 B 1
    H H319 0.4414 0.1165 0.7695 0.038(2) Uiso calc 1 B 1
    C C321 0.69759(14) 0.54809(15) 0.42927(12) 0.0239(4) Uani d 1 B 1
    H H321 0.6832 0.6157 0.4345 0.036(4) Uiso calc 1 B 1
    H H322 0.7656 0.5210 0.4397 0.036(4) Uiso calc 1 B 1
    C C322 0.68403(14) 0.56270(14) 0.34011(11) 0.0216(4) Uani d 1 B 1
    H H323 0.6148 0.5759 0.3329 0.042(3) Uiso calc 1 B 1
    H H324 0.7117 0.4988 0.3307 0.042(3) Uiso calc 1 B 1
    C C323 0.73061(15) 0.65076(16) 0.27503(13) 0.0293(4) Uani d 1 B 1
    H H325 0.7083 0.7131 0.2881 0.042(3) Uiso calc 1 B 1
    H H326 0.8008 0.6341 0.2779 0.042(3) Uiso calc 1 B 1
    C C324 0.70742(17) 0.6723(2) 0.18683(14) 0.0442(6) Uani d 1 B 1
    H H327 0.6382 0.6914 0.1831 0.042(3) Uiso calc 1 B 1
    H H328 0.7295 0.6108 0.1735 0.042(3) Uiso calc 1 B 1
    H H329 0.7396 0.7286 0.1469 0.042(3) Uiso calc 1 B 1
    O O31 0.69881(10) 0.31322(10) 0.49789(8) 0.0261(3) Uani d 1 B 1
    O O32 0.65313(9) 0.31492(10) 0.38033(8) 0.0201(3) Uani d 1 B 1
    C C31 0.71303(13) 0.28987(13) 0.43385(11) 0.0173(3) Uani d 1 B 1
    C C32 0.80661(12) 0.22829(13) 0.42121(11) 0.0162(3) Uani d 1 B 1
    C C33 0.87661(13) 0.20435(14) 0.47628(11) 0.0205(4) Uani d 1 B 1
    H H33 0.8650 0.2278 0.5214 0.028(3) Uiso calc 1 B 1
    C C34 0.96322(14) 0.14621(15) 0.46514(13) 0.0260(4) Uani d 1 B 1
    H H34 1.0107 0.1292 0.5031 0.028(3) Uiso calc 1 B 1
    C C35 0.98102(14) 0.11283(15) 0.39920(12) 0.0251(4) Uani d 1 B 1
    H H35 1.0408 0.0733 0.3917 0.028(3) Uiso calc 1 B 1
    C C36 0.91186(14) 0.13692(14) 0.34414(12) 0.0238(4) Uani d 1 B 1
    H H36 0.9243 0.1141 0.2987 0.028(3) Uiso calc 1 B 1
    C C37 0.82457(13) 0.19424(13) 0.35504(11) 0.0192(4) Uani d 1 B 1
    H H37 0.7770 0.2103 0.3173 0.028(3) Uiso calc 1 B 1
    O O41 0.34751(9) 0.43755(10) 0.39771(8) 0.0209(3) Uani d 1 B 1
    O O42 0.30888(10) 0.32399(11) 0.35606(10) 0.0320(3) Uani d 1 B 1
    C C41 0.28552(14) 0.39698(14) 0.37840(12) 0.0214(4) Uani d 1 B 1
    C C42 0.18298(13) 0.44420(14) 0.38510(11) 0.0206(4) Uani d 1 B 1
    C C43 0.15777(13) 0.54131(14) 0.38792(11) 0.0209(4) Uani d 1 B 1
    H H43 0.2063 0.5783 0.3870 0.032(3) Uiso calc 1 B 1
    C C44 0.06256(14) 0.58483(15) 0.39207(12) 0.0253(4) Uani d 1 B 1
    H H44 0.0459 0.6517 0.3931 0.032(3) Uiso calc 1 B 1
    C C45 -0.00816(14) 0.53014(16) 0.39474(12) 0.0303(5) Uani d 1 B 1
    H H45 -0.0735 0.5596 0.3980 0.032(3) Uiso calc 1 B 1
    C C46 0.01560(15) 0.43340(16) 0.39270(13) 0.0313(5) Uani d 1 B 1
    H H46 -0.0334 0.3960 0.3955 0.032(3) Uiso calc 1 B 1
    C C47 0.11084(15) 0.39030(16) 0.38658(13) 0.0279(4) Uani d 1 B 1
    H H47 0.1271 0.3245 0.3834 0.032(3) Uiso calc 1 B 1
    C C411 0.47723(15) 0.20853(14) 0.47207(12) 0.0259(4) Uani d 0.806(3) B 1
    H H411 0.5322 0.1788 0.5070 0.032(2) Uiso calc 0.806(3) B 1
    H H412 0.4186 0.2113 0.5100 0.032(2) Uiso calc 0.806(3) B 1
    C C412 0.47008(15) 0.13829(16) 0.42666(14) 0.0222(5) Uani d 0.806(3) B 1
    H H413 0.4514 0.0732 0.4682 0.032(2) Uiso calc 0.806(3) B 1
    H H414 0.4195 0.1712 0.3873 0.032(2) Uiso calc 0.806(3) B 1
    C C413 0.56410(18) 0.11528(19) 0.37830(17) 0.0267(6) Uani d 0.806(3) B 1
    H H415 0.5830 0.1801 0.3365 0.032(2) Uiso calc 0.806(3) B 1
    H H416 0.6149 0.0818 0.4175 0.032(2) Uiso calc 0.806(3) B 1
    C C414 0.5540(4) 0.0455(5) 0.3339(5) 0.0358(11) Uani d 0.806(3) B 1
    H H417 0.5369 -0.0194 0.3755 0.032(2) Uiso calc 0.806(3) B 1
    H H418 0.6148 0.0322 0.3026 0.032(2) Uiso calc 0.806(3) B 1
    H H419 0.5038 0.0787 0.2950 0.032(2) Uiso calc 0.806(3) B 1
    C C415 0.47723(15) 0.20853(14) 0.47207(12) 0.0259(4) Uani d 0.194(3) B 2
    H H431 0.4871 0.1996 0.5298 0.032(2) Uiso calc 0.194(3) B 2
    H H432 0.4112 0.1976 0.4720 0.032(2) Uiso calc 0.194(3) B 2
    C C416 0.5483(5) 0.1284(6) 0.4462(5) 0.0222(5) Uani d 0.194(3) B 2
    H H433 0.6136 0.1465 0.4355 0.032(2) Uiso calc 0.194(3) B 2
    H H434 0.5491 0.0601 0.4917 0.032(2) Uiso calc 0.194(3) B 2
    C C417 0.5168(9) 0.1268(9) 0.3670(6) 0.0267(6) Uani d 0.194(3) B 2
    H H435 0.4497 0.1143 0.3788 0.032(2) Uiso calc 0.194(3) B 2
    H H436 0.5174 0.1960 0.3230 0.032(2) Uiso calc 0.194(3) B 2
    C C418 0.5738(19) 0.050(2) 0.331(2) 0.0358(11) Uani d 0.194(3) B 2
    H H437 0.5589 -0.0187 0.3653 0.032(2) Uiso calc 0.194(3) B 2
    H H438 0.6423 0.0503 0.3296 0.032(2) Uiso calc 0.194(3) B 2
    H H439 0.5569 0.0686 0.2734 0.032(2) Uiso calc 0.194(3) B 2
    C C421 0.50793(14) 0.43918(16) 0.25721(12) 0.0288(4) Uani d 0.702(3) B 3
    H H421 0.4501 0.4346 0.2349 0.095(5) Uiso calc 0.702(3) B 3
    H H422 0.5069 0.5123 0.2462 0.095(5) Uiso calc 0.702(3) B 3
    C C422 0.5947(2) 0.4060(3) 0.20591(16) 0.0399(8) Uani d 0.702(3) B 3
    H H423 0.6515 0.4258 0.2182 0.095(5) Uiso calc 0.702(3) B 3
    H H424 0.6047 0.3303 0.2259 0.095(5) Uiso calc 0.702(3) B 3
    C C423 0.5910(4) 0.4481(3) 0.11158(18) 0.0542(11) Uani d 0.702(3) B 3
    H H425 0.6524 0.4229 0.0863 0.095(5) Uiso calc 0.702(3) B 3
    H H426 0.5400 0.4206 0.0983 0.095(5) Uiso calc 0.702(3) B 3
    C C424 0.5727(4) 0.5628(3) 0.0715(3) 0.0704(13) Uani d 0.702(3) B 3
    H H427 0.5133 0.5890 0.0975 0.095(5) Uiso calc 0.702(3) B 3
    H H428 0.5671 0.5834 0.0114 0.095(5) Uiso calc 0.702(3) B 3
    H H429 0.6260 0.5908 0.0794 0.095(5) Uiso calc 0.702(3) B 3
    C C425 0.50793(14) 0.43918(16) 0.25721(12) 0.0288(4) Uani d 0.298(3) B 4
    H H441 0.4477 0.4868 0.2411 0.095(5) Uiso calc 0.298(3) B 4
    H H442 0.5593 0.4815 0.2439 0.095(5) Uiso calc 0.298(3) B 4
    C C426 0.5292(7) 0.3773(4) 0.2019(3) 0.0399(8) Uani d 0.298(3) B 4
    H H443 0.4798 0.3328 0.2146 0.095(5) Uiso calc 0.298(3) B 4
    H H444 0.5921 0.3332 0.2129 0.095(5) Uiso calc 0.298(3) B 4
    C C427 0.5303(7) 0.4492(8) 0.1100(4) 0.0542(11) Uani d 0.298(3) B 4
    H H445 0.5197 0.4114 0.0760 0.095(5) Uiso calc 0.298(3) B 4
    H H446 0.4764 0.5061 0.1036 0.095(5) Uiso calc 0.298(3) B 4
    C C428 0.6228(7) 0.4941(10) 0.0753(7) 0.0704(13) Uani d 0.298(3) B 4
    H H447 0.6742 0.4404 0.0696 0.095(5) Uiso calc 0.298(3) B 4
    H H448 0.6398 0.5217 0.1138 0.095(5) Uiso calc 0.298(3) B 4
    H H449 0.6139 0.5491 0.0204 0.095(5) Uiso calc 0.298(3) B 4
loop_
    _atom_site_aniso_label
    _atom_site_aniso_U_11
    _atom_site_aniso_U_22
    _atom_site_aniso_U_33
    _atom_site_aniso_U_12
    _atom_site_aniso_U_13
    _atom_site_aniso_U_23
    Sn1 0.01998(6) 0.01333(6) 0.01166(5) -0.00403(4) -0.00460(4) -0.00444(4)
    Sn2 0.01999(6) 0.01252(5) 0.01096(5) -0.00310(4) -0.00446(4) -0.00309(4)
    O1 0.0237(7) 0.0134(6) 0.0119(6) -0.0047(5) -0.0060(5) -0.0034(5)
    C111 0.0221(10) 0.0275(10) 0.0200(9) -0.0060(8) -0.0013(7) -0.0077(8)
    C112 0.0265(11) 0.0358(11) 0.0240(10) -0.0126(9) -0.0039(8) -0.0080(9)
    C113 0.0271(12) 0.0532(15) 0.0417(14) -0.0121(11) -0.0038(10) -0.0104(12)
    C114 0.0381(15) 0.0655(19) 0.073(2) -0.0225(14) -0.0170(14) -0.0069(16)
    C121 0.0288(10) 0.0183(9) 0.0146(8) -0.0013(7) -0.0036(7) -0.0058(7)
    C122 0.0271(11) 0.0399(12) 0.0250(10) 0.0014(9) -0.0049(8) -0.0181(9)
    C123 0.0273(11) 0.0444(13) 0.0343(12) -0.0001(10) -0.0003(9) -0.0170(10)
    C124 0.0310(14) 0.075(2) 0.0684(19) 0.0012(13) -0.0057(13) -0.0405(17)
    C211 0.0224(10) 0.0254(10) 0.0177(9) -0.0050(8) -0.0014(7) -0.0073(8)
    C212 0.0257(10) 0.0232(9) 0.0180(9) -0.0020(8) -0.0018(7) -0.0072(8)
    C213 0.0255(11) 0.0577(15) 0.0383(13) -0.0062(10) 0.0007(9) -0.0273(12)
    C214 0.0274(11) 0.0375(12) 0.0326(11) -0.0053(9) 0.0045(9) -0.0160(10)
    C221 0.0241(10) 0.0206(9) 0.0194(9) 0.0009(7) -0.0059(7) -0.0055(7)
    C222 0.0387(12) 0.0238(10) 0.0234(10) 0.0078(9) -0.0146(9) -0.0113(8)
    C223 0.0493(15) 0.0375(13) 0.0340(12) 0.0182(11) -0.0159(11) -0.0179(10)
    C224 0.093(2) 0.0501(16) 0.0583(18) 0.0388(16) -0.0441(17) -0.0395(15)
    O11 0.0392(8) 0.0160(6) 0.0186(6) -0.0080(6) -0.0065(6) -0.0047(5)
    O12 0.0336(8) 0.0209(7) 0.0199(7) -0.0118(6) -0.0041(6) -0.0070(5)
    C11 0.0216(9) 0.0169(8) 0.0217(9) -0.0055(7) -0.0041(7) -0.0067(7)
    C12 0.0298(11) 0.0181(9) 0.0253(10) -0.0091(8) -0.0034(8) -0.0074(8)
    C13 0.0539(15) 0.0278(11) 0.0285(11) -0.0166(10) -0.0072(10) -0.0109(9)
    C14 0.080(2) 0.0385(13) 0.0453(15) -0.0297(13) -0.0080(14) -0.0217(12)
    C15 0.0745(19) 0.0235(11) 0.0524(16) -0.0250(12) -0.0031(14) -0.0127(11)
    C16 0.0651(17) 0.0221(11) 0.0421(14) -0.0184(11) -0.0102(12) -0.0016(10)
    C17 0.0469(14) 0.0218(10) 0.0301(11) -0.0144(9) -0.0080(10) -0.0038(9)
    O21 0.0271(7) 0.0183(6) 0.0144(6) -0.0064(5) -0.0074(5) -0.0054(5)
    O22 0.0281(7) 0.0194(6) 0.0166(6) -0.0047(5) -0.0065(5) -0.0048(5)
    C21 0.0166(9) 0.0220(9) 0.0156(8) -0.0042(7) -0.0017(7) -0.0089(7)
    C22 0.0177(9) 0.0240(9) 0.0165(8) -0.0067(7) 0.0020(7) -0.0120(7)
    C23 0.0242(10) 0.0243(9) 0.0207(9) -0.0084(8) -0.0006(7) -0.0105(8)
    C24 0.0317(11) 0.0271(10) 0.0338(11) -0.0112(9) 0.0029(9) -0.0163(9)
    C25 0.0280(11) 0.0412(12) 0.0427(13) -0.0153(9) 0.0014(9) -0.0301(11)
    C26 0.0251(11) 0.0449(13) 0.0345(11) -0.0078(9) -0.0076(9) -0.0248(10)
    C27 0.0208(9) 0.0311(10) 0.0225(9) -0.0050(8) -0.0029(7) -0.0144(8)
    Sn3 0.01207(6) 0.01606(6) 0.01332(5) -0.00164(4) -0.00290(4) -0.00592(4)
    Sn4 0.01779(6) 0.01416(6) 0.01564(6) -0.00312(4) -0.00384(4) -0.00697(5)
    O3 0.0146(6) 0.0162(6) 0.0170(6) -0.0018(5) -0.0040(5) -0.0085(5)
    C311 0.0227(9) 0.0187(9) 0.0153(8) -0.0010(7) -0.0057(7) -0.0069(7)
    C312 0.0264(10) 0.0192(9) 0.0189(9) -0.0037(7) -0.0028(7) -0.0067(7)
    C313 0.0423(13) 0.0243(10) 0.0216(10) -0.0065(9) -0.0002(9) -0.0060(8)
    C314 0.0714(19) 0.0361(13) 0.0316(13) -0.0229(13) 0.0036(12) -0.0042(11)
    C321 0.0213(10) 0.0327(11) 0.0208(9) -0.0136(8) 0.0007(7) -0.0097(8)
    C322 0.0214(9) 0.0251(10) 0.0193(9) -0.0082(8) -0.0011(7) -0.0073(8)
    C323 0.0277(11) 0.0298(11) 0.0259(10) -0.0116(9) 0.0004(8) -0.0032(9)
    C324 0.0353(13) 0.0579(16) 0.0235(11) -0.0136(12) -0.0021(10) 0.0048(11)
    O31 0.0272(7) 0.0295(7) 0.0210(7) 0.0107(6) -0.0070(6) -0.0143(6)
    O32 0.0182(6) 0.0224(6) 0.0202(6) -0.0002(5) -0.0036(5) -0.0093(5)
    C31 0.0192(9) 0.0150(8) 0.0158(8) -0.0025(7) -0.0011(7) -0.0038(7)
    C32 0.0181(9) 0.0128(8) 0.0161(8) -0.0022(7) -0.0003(7) -0.0041(7)
    C33 0.0217(9) 0.0203(9) 0.0198(9) -0.0014(7) -0.0026(7) -0.0086(7)
    C34 0.0191(10) 0.0298(10) 0.0266(10) 0.0012(8) -0.0041(8) -0.0094(8)
    C35 0.0207(10) 0.0221(9) 0.0278(10) 0.0022(8) 0.0040(8) -0.0090(8)
    C36 0.0299(11) 0.0203(9) 0.0208(9) -0.0019(8) 0.0045(8) -0.0107(8)
    C37 0.0228(9) 0.0169(8) 0.0182(9) -0.0041(7) -0.0008(7) -0.0066(7)
    O41 0.0168(6) 0.0246(7) 0.0268(7) -0.0036(5) -0.0066(5) -0.0135(6)
    O42 0.0298(8) 0.0325(8) 0.0454(9) -0.0019(6) -0.0139(7) -0.0245(7)
    C41 0.0232(10) 0.0228(9) 0.0212(9) -0.0064(8) -0.0069(7) -0.0080(8)
    C42 0.0197(9) 0.0254(9) 0.0168(9) -0.0071(7) -0.0066(7) -0.0042(7)
    C43 0.0197(9) 0.0256(9) 0.0168(9) -0.0069(7) -0.0041(7) -0.0046(7)
    C44 0.0228(10) 0.0261(10) 0.0204(9) -0.0020(8) -0.0049(8) -0.0014(8)
    C45 0.0180(10) 0.0374(12) 0.0241(10) -0.0065(8) -0.0044(8) 0.0027(9)
    C46 0.0235(10) 0.0351(12) 0.0278(11) -0.0155(9) -0.0101(8) 0.0043(9)
    C47 0.0298(11) 0.0254(10) 0.0274(10) -0.0118(8) -0.0106(8) -0.0023(8)
    C411 0.0369(12) 0.0195(9) 0.0213(9) -0.0084(8) 0.0026(8) -0.0075(8)
    C412 0.0230(12) 0.0159(11) 0.0273(12) -0.0038(9) -0.0029(9) -0.0071(9)
    C413 0.0244(15) 0.0209(11) 0.0358(14) -0.0054(12) 0.0020(12) -0.0124(10)
    C414 0.044(3) 0.0282(14) 0.0374(14) -0.0106(18) 0.008(2) -0.0167(12)
    C415 0.0369(12) 0.0195(9) 0.0213(9) -0.0084(8) 0.0026(8) -0.0075(8)
    C416 0.0230(12) 0.0159(11) 0.0273(12) -0.0038(9) -0.0029(9) -0.0071(9)
    C417 0.0244(15) 0.0209(11) 0.0358(14) -0.0054(12) 0.0020(12) -0.0124(10)
    C418 0.044(3) 0.0282(14) 0.0374(14) -0.0106(18) 0.008(2) -0.0167(12)
    C421 0.0311(11) 0.0333(11) 0.0175(9) 0.0016(9) -0.0070(8) -0.0061(8)
    C422 0.051(2) 0.0460(18) 0.0179(13) -0.0056(15) 0.0014(14) -0.0094(13)
    C423 0.066(3) 0.067(2) 0.0215(15) -0.005(3) -0.002(2) -0.0109(15)
    C424 0.106(4) 0.060(3) 0.040(2) -0.008(2) -0.009(2) -0.015(2)
    C425 0.0311(11) 0.0333(11) 0.0175(9) 0.0016(9) -0.0070(8) -0.0061(8)
    C426 0.051(2) 0.0460(18) 0.0179(13) -0.0056(15) 0.0014(14) -0.0094(13)
    C427 0.066(3) 0.067(2) 0.0215(15) -0.005(3) -0.002(2) -0.0109(15)
    C428 0.106(4) 0.060(3) 0.040(2) -0.008(2) -0.009(2) -0.015(2)
_geom_special_details
;
 All esds (except the esd in the dihedral angle between two l.s. planes)
 are estimated using the full covariance matrix.  The cell esds are taken
 into account individually in the estimation of esds in distances, angles
 and torsion angles; correlations between esds in cell parameters are only
 used when they are defined by crystal symmetry.  An approximate (isotropic)
 treatment of cell esds is used for estimating esds involving l.s. planes.
;
loop_
    _geom_bond_atom_site_label_1
    _geom_bond_atom_site_label_2
    _geom_bond_site_symmetry_2
    _geom_bond_distance
    _geom_bond_publ_flag
    Sn1 O1 . 2.0424(11) yes
    Sn1 C111 . 2.1335(19) yes
    Sn1 C121 . 2.1300(19) yes
    Sn1 O1 2_575 2.1641(11) yes
    Sn1 O11 . 2.2507(12) yes
    Sn2 O1 . 2.0273(11) yes
    Sn2 C211 . 2.1342(19) yes
    Sn2 C221 . 2.1282(19) yes
    Sn2 O21 . 2.1744(12) yes
    Sn2 O12 . 2.2601(12) yes
    O1 Sn1 2_575 2.1641(11) ?
    C111 C112 . 1.516(3) ?
    C111 H111 . 0.9900 ?
    C111 H112 . 0.9900 ?
    C112 C113 . 1.528(3) ?
    C112 H113 . 0.9900 ?
    C112 H114 . 0.9900 ?
    C113 C114 . 1.519(3) ?
    C113 H115 . 0.9900 ?
    C113 H116 . 0.9900 ?
    C114 H117 . 0.9800 ?
    C114 H118 . 0.9800 ?
    C114 H119 . 0.9800 ?
    C121 C122 . 1.520(3) ?
    C121 H121 . 0.9900 ?
    C121 H122 . 0.9900 ?
    C122 C123 . 1.516(3) ?
    C122 H123 . 0.9900 ?
    C122 H124 . 0.9900 ?
    C123 C124 . 1.523(3) ?
    C123 H125 . 0.9900 ?
    C123 H126 . 0.9900 ?
    C124 H127 . 0.9800 ?
    C124 H128 . 0.9800 ?
    C124 H129 . 0.9800 ?
    C211 C212 . 1.517(2) ?
    C211 H211 . 0.9900 ?
    C211 H212 . 0.9900 ?
    C212 C213 . 1.535(3) ?
    C212 H213 . 0.9900 ?
    C212 H214 . 0.9900 ?
    C213 C214 . 1.510(3) ?
    C213 H215 . 0.9900 ?
    C213 H216 . 0.9900 ?
    C214 H217 . 0.9800 ?
    C214 H218 . 0.9800 ?
    C214 H219 . 0.9800 ?
    C221 C222 . 1.525(3) ?
    C221 H221 . 0.9900 ?
    C221 H222 . 0.9900 ?
    C222 C223 . 1.523(3) ?
    C222 H223 . 0.9900 ?
    C222 H224 . 0.9900 ?
    C223 C224 . 1.532(3) ?
    C223 H225 . 0.9900 ?
    C223 H226 . 0.9900 ?
    C224 H227 . 0.9800 ?
    C224 H228 . 0.9800 ?
    C224 H229 . 0.9800 ?
    O11 C11 . 1.259(2) ?
    O12 C11 . 1.258(2) ?
    C11 C12 . 1.496(2) ?
    C12 C13 . 1.387(3) ?
    C12 C17 . 1.389(3) ?
    C13 C14 . 1.394(3) ?
    C13 H13 . 0.9500 ?
    C14 C15 . 1.379(4) ?
    C14 H14 . 0.9500 ?
    C15 C16 . 1.377(3) ?
    C15 H15 . 0.9500 ?
    C16 C17 . 1.387(3) ?
    C16 H16 . 0.9500 ?
    C17 H17 . 0.9500 ?
    O21 C21 . 1.307(2) ?
    O22 C21 . 1.232(2) ?
    C21 C22 . 1.498(2) ?
    C22 C27 . 1.392(2) ?
    C22 C23 . 1.395(3) ?
    C23 C24 . 1.387(3) ?
    C23 H23 . 0.9500 ?
    C24 C25 . 1.384(3) ?
    C24 H24 . 0.9500 ?
    C25 C26 . 1.375(3) ?
    C25 H25 . 0.9500 ?
    C26 C27 . 1.397(3) ?
    C26 H26 . 0.9500 ?
    C27 H27 . 0.9500 ?
    Sn3 O3 . 2.0460(11) yes
    Sn3 C311 . 2.1271(17) yes
    Sn3 C321 . 2.1268(18) yes
    Sn3 O3 2_666 2.1520(12) yes
    Sn3 O31 . 2.2475(13) yes
    Sn4 O3 . 2.0214(11) yes
    Sn4 C411 . 2.1286(18) yes
    Sn4 C421 . 2.1266(19) yes
    Sn4 O41 . 2.1886(13) yes
    Sn4 O32 . 2.2350(13) yes
    O3 Sn3 2_666 2.1521(12) ?
    C311 C312 . 1.522(2) ?
    C311 H311 . 0.9900 ?
    C311 H312 . 0.9900 ?
    C312 C313 . 1.525(3) ?
    C312 H313 . 0.9900 ?
    C312 H314 . 0.9900 ?
    C313 C314 . 1.521(3) ?
    C313 H315 . 0.9900 ?
    C313 H316 . 0.9900 ?
    C314 H317 . 0.9800 ?
    C314 H318 . 0.9800 ?
    C314 H319 . 0.9800 ?
    C321 C322 . 1.520(2) ?
    C321 H321 . 0.9900 ?
    C321 H322 . 0.9900 ?
    C322 C323 . 1.520(3) ?
    C322 H323 . 0.9900 ?
    C322 H324 . 0.9900 ?
    C323 C324 . 1.518(3) ?
    C323 H325 . 0.9900 ?
    C323 H326 . 0.9900 ?
    C324 H327 . 0.9800 ?
    C324 H328 . 0.9800 ?
    C324 H329 . 0.9800 ?
    O31 C31 . 1.262(2) ?
    O32 C31 . 1.261(2) ?
    C31 C32 . 1.490(2) ?
    C32 C37 . 1.391(2) ?
    C32 C33 . 1.393(2) ?
    C33 C34 . 1.384(3) ?
    C33 H33 . 0.9500 ?
    C34 C35 . 1.381(3) ?
    C34 H34 . 0.9500 ?
    C35 C36 . 1.383(3) ?
    C35 H35 . 0.9500 ?
    C36 C37 . 1.385(3) ?
    C36 H36 . 0.9500 ?
    C37 H37 . 0.9500 ?
    O41 C41 . 1.301(2) ?
    O42 C41 . 1.226(2) ?
    C41 C42 . 1.498(3) ?
    C42 C43 . 1.389(3) ?
    C42 C47 . 1.401(3) ?
    C43 C44 . 1.386(3) ?
    C43 H43 . 0.9500 ?
    C44 C45 . 1.386(3) ?
    C44 H44 . 0.9500 ?
    C45 C46 . 1.377(3) ?
    C45 H45 . 0.9500 ?
    C46 C47 . 1.388(3) ?
    C46 H46 . 0.9500 ?
    C47 H47 . 0.9500 ?
    C411 C412 . 1.532(2) ?
    C411 H411 . 0.9900 ?
    C411 H412 . 0.9900 ?
    C412 C413 . 1.525(2) ?
    C412 H413 . 0.9900 ?
    C412 H414 . 0.9900 ?
    C413 C414 . 1.525(3) ?
    C413 H415 . 0.9900 ?
    C413 H416 . 0.9900 ?
    C414 H417 . 0.9800 ?
    C414 H418 . 0.9800 ?
    C414 H419 . 0.9800 ?
    Sn4 C415 . 2.1285(18) ?
    C415 C416 . 1.538(3) ?
    C415 H431 . 0.9900 ?
    C415 H432 . 0.9900 ?
    C416 C417 . 1.525(3) ?
    C416 H433 . 0.9900 ?
    C416 H434 . 0.9900 ?
    C417 C418 . 1.524(3) ?
    C417 H435 . 0.9900 ?
    C417 H436 . 0.9900 ?
    C418 H437 . 0.9800 ?
    C418 H438 . 0.9800 ?
    C418 H439 . 0.9800 ?
    C421 C422 . 1.526(2) ?
    C421 H421 . 0.9900 ?
    C421 H422 . 0.9900 ?
    C422 C423 . 1.516(3) ?
    C422 H423 . 0.9900 ?
    C422 H424 . 0.9900 ?
    C423 C424 . 1.501(3) ?
    C423 H425 . 0.9900 ?
    C423 H426 . 0.9900 ?
    C424 H427 . 0.9800 ?
    C424 H428 . 0.9800 ?
    C424 H429 . 0.9800 ?
    Sn4 C425 . 2.1266(19) ?
    C425 C426 . 1.512(3) ?
    C425 H441 . 0.9900 ?
    C425 H442 . 0.9900 ?
    C426 C427 . 1.526(3) ?
    C426 H443 . 0.9900 ?
    C426 H444 . 0.9900 ?
    C427 C428 . 1.526(3) ?
    C427 H445 . 0.9900 ?
    C427 H446 . 0.9900 ?
    C428 H447 . 0.9800 ?
    C428 H448 . 0.9800 ?
    C428 H449 . 0.9800 ?
loop_
    _geom_angle_atom_site_label_1
    _geom_angle_atom_site_label_2
    _geom_angle_atom_site_label_3
    _geom_angle_site_symmetry_1
    _geom_angle_site_symmetry_3
    _geom_angle
    _geom_angle_publ_flag
    O1 Sn1 C121 . . 108.22(6) ?
    O1 Sn1 C111 . . 105.19(6) ?
    C121 Sn1 C111 . . 146.21(7) ?
    O1 Sn1 O1 . 2_575 75.90(5) ?
    C121 Sn1 O1 . 2_575 95.08(6) ?
    C111 Sn1 O1 . 2_575 97.77(6) ?
    O1 Sn1 O11 . . 92.83(5) ?
    C121 Sn1 O11 . . 83.57(6) ?
    C111 Sn1 O11 . . 89.94(6) ?
    O1 Sn1 O11 2_575 . 167.66(5) ?
    O1 Sn2 C221 . . 106.53(6) ?
    O1 Sn2 C211 . . 109.62(6) ?
    C221 Sn2 C211 . . 142.50(7) ?
    O1 Sn2 O21 . . 80.33(4) ?
    C221 Sn2 O21 . . 97.30(6) ?
    C211 Sn2 O21 . . 98.22(6) ?
    O1 Sn2 O12 . . 88.40(5) ?
    C221 Sn2 O12 . . 91.80(6) ?
    C211 Sn2 O12 . . 79.66(6) ?
    O21 Sn2 O12 . . 167.14(5) ?
    Sn2 O1 Sn1 . . 135.12(6) ?
    Sn2 O1 Sn1 . 2_575 120.42(5) ?
    Sn1 O1 Sn1 . 2_575 104.10(5) ?
    C112 C111 Sn1 . . 119.14(14) ?
    C112 C111 H111 . . 107.5 ?
    Sn1 C111 H111 . . 107.5 ?
    C112 C111 H112 . . 107.5 ?
    Sn1 C111 H112 . . 107.5 ?
    H111 C111 H112 . . 107.0 ?
    C111 C112 C113 . . 112.58(18) ?
    C111 C112 H113 . . 109.1 ?
    C113 C112 H113 . . 109.1 ?
    C111 C112 H114 . . 109.1 ?
    C113 C112 H114 . . 109.1 ?
    H113 C112 H114 . . 107.8 ?
    C114 C113 C112 . . 112.5(2) ?
    C114 C113 H115 . . 109.1 ?
    C112 C113 H115 . . 109.1 ?
    C114 C113 H116 . . 109.1 ?
    C112 C113 H116 . . 109.1 ?
    H115 C113 H116 . . 107.8 ?
    C113 C114 H117 . . 109.5 ?
    C113 C114 H118 . . 109.5 ?
    H117 C114 H118 . . 109.5 ?
    C113 C114 H119 . . 109.5 ?
    H117 C114 H119 . . 109.5 ?
    H118 C114 H119 . . 109.5 ?
    C122 C121 Sn1 . . 112.48(12) ?
    C122 C121 H121 . . 109.1 ?
    Sn1 C121 H121 . . 109.1 ?
    C122 C121 H122 . . 109.1 ?
    Sn1 C121 H122 . . 109.1 ?
    H121 C121 H122 . . 107.8 ?
    C123 C122 C121 . . 114.20(17) ?
    C123 C122 H123 . . 108.7 ?
    C121 C122 H123 . . 108.7 ?
    C123 C122 H124 . . 108.7 ?
    C121 C122 H124 . . 108.7 ?
    H123 C122 H124 . . 107.6 ?
    C122 C123 C124 . . 113.1(2) ?
    C122 C123 H125 . . 109.0 ?
    C124 C123 H125 . . 109.0 ?
    C122 C123 H126 . . 109.0 ?
    C124 C123 H126 . . 109.0 ?
    H125 C123 H126 . . 107.8 ?
    C123 C124 H127 . . 109.5 ?
    C123 C124 H128 . . 109.5 ?
    H127 C124 H128 . . 109.5 ?
    C123 C124 H129 . . 109.5 ?
    H127 C124 H129 . . 109.5 ?
    H128 C124 H129 . . 109.5 ?
    C212 C211 Sn2 . . 123.08(13) ?
    C212 C211 H211 . . 106.6 ?
    Sn2 C211 H211 . . 106.6 ?
    C212 C211 H212 . . 106.6 ?
    Sn2 C211 H212 . . 106.6 ?
    H211 C211 H212 . . 106.5 ?
    C211 C212 C213 . . 110.73(16) ?
    C211 C212 H213 . . 109.5 ?
    C213 C212 H213 . . 109.5 ?
    C211 C212 H214 . . 109.5 ?
    C213 C212 H214 . . 109.5 ?
    H213 C212 H214 . . 108.1 ?
    C214 C213 C212 . . 114.65(18) ?
    C214 C213 H215 . . 108.6 ?
    C212 C213 H215 . . 108.6 ?
    C214 C213 H216 . . 108.6 ?
    C212 C213 H216 . . 108.6 ?
    H215 C213 H216 . . 107.6 ?
    C213 C214 H217 . . 109.5 ?
    C213 C214 H218 . . 109.5 ?
    H217 C214 H218 . . 109.5 ?
    C213 C214 H219 . . 109.5 ?
    H217 C214 H219 . . 109.5 ?
    H218 C214 H219 . . 109.5 ?
    C222 C221 Sn2 . . 117.13(13) ?
    C222 C221 H221 . . 108.0 ?
    Sn2 C221 H221 . . 108.0 ?
    C222 C221 H222 . . 108.0 ?
    Sn2 C221 H222 . . 108.0 ?
    H221 C221 H222 . . 107.3 ?
    C223 C222 C221 . . 112.96(18) ?
    C223 C222 H223 . . 109.0 ?
    C221 C222 H223 . . 109.0 ?
    C223 C222 H224 . . 109.0 ?
    C221 C222 H224 . . 109.0 ?
    H223 C222 H224 . . 107.8 ?
    C222 C223 C224 . . 112.0(2) ?
    C222 C223 H225 . . 109.2 ?
    C224 C223 H225 . . 109.2 ?
    C222 C223 H226 . . 109.2 ?
    C224 C223 H226 . . 109.2 ?
    H225 C223 H226 . . 107.9 ?
    C223 C224 H227 . . 109.5 ?
    C223 C224 H228 . . 109.5 ?
    H227 C224 H228 . . 109.5 ?
    C223 C224 H229 . . 109.5 ?
    H227 C224 H229 . . 109.5 ?
    H228 C224 H229 . . 109.5 ?
    C11 O11 Sn1 . . 130.39(12) ?
    C11 O12 Sn2 . . 136.33(12) ?
    O12 C11 O11 . . 124.52(16) ?
    O12 C11 C12 . . 117.39(16) ?
    O11 C11 C12 . . 118.09(16) ?
    C13 C12 C17 . . 119.84(18) ?
    C13 C12 C11 . . 120.83(18) ?
    C17 C12 C11 . . 119.32(17) ?
    C12 C13 C14 . . 119.5(2) ?
    C12 C13 H13 . . 120.3 ?
    C14 C13 H13 . . 120.3 ?
    C15 C14 C13 . . 120.1(2) ?
    C15 C14 H14 . . 119.9 ?
    C13 C14 H14 . . 119.9 ?
    C16 C15 C14 . . 120.6(2) ?
    C16 C15 H15 . . 119.7 ?
    C14 C15 H15 . . 119.7 ?
    C15 C16 C17 . . 119.6(2) ?
    C15 C16 H16 . . 120.2 ?
    C17 C16 H16 . . 120.2 ?
    C16 C17 C12 . . 120.3(2) ?
    C16 C17 H17 . . 119.8 ?
    C12 C17 H17 . . 119.8 ?
    C21 O21 Sn2 . . 110.21(10) ?
    O22 C21 O21 . . 122.11(16) ?
    O22 C21 C22 . . 121.51(15) ?
    O21 C21 C22 . . 116.38(15) ?
    C27 C22 C23 . . 119.73(17) ?
    C27 C22 C21 . . 118.77(17) ?
    C23 C22 C21 . . 121.50(16) ?
    C24 C23 C22 . . 120.09(18) ?
    C24 C23 H23 . . 120.0 ?
    C22 C23 H23 . . 120.0 ?
    C25 C24 C23 . . 120.1(2) ?
    C25 C24 H24 . . 119.9 ?
    C23 C24 H24 . . 119.9 ?
    C26 C25 C24 . . 120.10(18) ?
    C26 C25 H25 . . 120.0 ?
    C24 C25 H25 . . 120.0 ?
    C25 C26 C27 . . 120.60(19) ?
    C25 C26 H26 . . 119.7 ?
    C27 C26 H26 . . 119.7 ?
    C22 C27 C26 . . 119.37(19) ?
    C22 C27 H27 . . 120.3 ?
    C26 C27 H27 . . 120.3 ?
    O3 Sn3 C321 . . 104.42(6) ?
    O3 Sn3 C311 . . 113.05(6) ?
    C321 Sn3 C311 . . 141.73(7) ?
    O3 Sn3 O3 . 2_666 75.78(5) ?
    C321 Sn3 O3 . 2_666 98.78(7) ?
    C311 Sn3 O3 . 2_666 97.63(6) ?
    O3 Sn3 O31 . . 88.63(5) ?
    C321 Sn3 O31 . . 90.42(7) ?
    C311 Sn3 O31 . . 83.17(6) ?
    O3 Sn3 O31 2_666 . 163.43(5) ?
    O3 Sn4 C411 . . 107.63(6) ?
    O3 Sn4 O41 . . 78.49(5) ?
    C411 Sn4 O41 . . 99.90(7) ?
    O3 Sn4 O32 . . 90.57(5) ?
    C411 Sn4 O32 . . 90.61(7) ?
    O41 Sn4 O32 . . 166.67(5) ?
    Sn4 O3 Sn3 . . 135.16(6) ?
    Sn4 O3 Sn3 . 2_666 120.55(5) ?
    Sn3 O3 Sn3 . 2_666 104.22(5) ?
    C312 C311 Sn3 . . 115.78(12) ?
    C312 C311 H311 . . 108.3 ?
    Sn3 C311 H311 . . 108.3 ?
    C312 C311 H312 . . 108.3 ?
    Sn3 C311 H312 . . 108.3 ?
    H311 C311 H312 . . 107.4 ?
    C311 C312 C313 . . 111.66(15) ?
    C311 C312 H313 . . 109.3 ?
    C313 C312 H313 . . 109.3 ?
    C311 C312 H314 . . 109.3 ?
    C313 C312 H314 . . 109.3 ?
    H313 C312 H314 . . 107.9 ?
    C314 C313 C312 . . 112.54(18) ?
    C314 C313 H315 . . 109.1 ?
    C312 C313 H315 . . 109.1 ?
    C314 C313 H316 . . 109.1 ?
    C312 C313 H316 . . 109.1 ?
    H315 C313 H316 . . 107.8 ?
    C313 C314 H317 . . 109.5 ?
    C313 C314 H318 . . 109.5 ?
    H317 C314 H318 . . 109.5 ?
    C313 C314 H319 . . 109.5 ?
    H317 C314 H319 . . 109.5 ?
    H318 C314 H319 . . 109.5 ?
    C322 C321 Sn3 . . 114.50(12) ?
    C322 C321 H321 . . 108.6 ?
    Sn3 C321 H321 . . 108.6 ?
    C322 C321 H322 . . 108.6 ?
    Sn3 C321 H322 . . 108.6 ?
    H321 C321 H322 . . 107.6 ?
    C321 C322 C323 . . 112.53(16) ?
    C321 C322 H323 . . 109.1 ?
    C323 C322 H323 . . 109.1 ?
    C321 C322 H324 . . 109.1 ?
    C323 C322 H324 . . 109.1 ?
    H323 C322 H324 . . 107.8 ?
    C324 C323 C322 . . 112.11(18) ?
    C324 C323 H325 . . 109.2 ?
    C322 C323 H325 . . 109.2 ?
    C324 C323 H326 . . 109.2 ?
    C322 C323 H326 . . 109.2 ?
    H325 C323 H326 . . 107.9 ?
    C323 C324 H327 . . 109.5 ?
    C323 C324 H328 . . 109.5 ?
    H327 C324 H328 . . 109.5 ?
    C323 C324 H329 . . 109.5 ?
    H327 C324 H329 . . 109.5 ?
    H328 C324 H329 . . 109.5 ?
    C31 O31 Sn3 . . 132.36(12) ?
    C31 O32 Sn4 . . 131.00(12) ?
    O32 C31 O31 . . 124.28(17) ?
    O32 C31 C32 . . 118.13(15) ?
    O31 C31 C32 . . 117.59(15) ?
    C37 C32 C33 . . 119.71(17) ?
    C37 C32 C31 . . 120.57(16) ?
    C33 C32 C31 . . 119.72(16) ?
    C34 C33 C32 . . 119.78(17) ?
    C34 C33 H33 . . 120.1 ?
    C32 C33 H33 . . 120.1 ?
    C35 C34 C33 . . 120.40(18) ?
    C35 C34 H34 . . 119.8 ?
    C33 C34 H34 . . 119.8 ?
    C34 C35 C36 . . 119.97(18) ?
    C34 C35 H35 . . 120.0 ?
    C36 C35 H35 . . 120.0 ?
    C35 C36 C37 . . 120.20(17) ?
    C35 C36 H36 . . 119.9 ?
    C37 C36 H36 . . 119.9 ?
    C36 C37 C32 . . 119.94(17) ?
    C36 C37 H37 . . 120.0 ?
    C32 C37 H37 . . 120.0 ?
    C41 O41 Sn4 . . 113.34(11) ?
    O42 C41 O41 . . 122.39(18) ?
    O42 C41 C42 . . 121.34(16) ?
    O41 C41 C42 . . 116.27(16) ?
    C43 C42 C47 . . 119.17(18) ?
    C43 C42 C41 . . 121.47(16) ?
    C47 C42 C41 . . 119.35(17) ?
    C44 C43 C42 . . 120.69(17) ?
    C44 C43 H43 . . 119.7 ?
    C42 C43 H43 . . 119.7 ?
    C45 C44 C43 . . 119.58(19) ?
    C45 C44 H44 . . 120.2 ?
    C43 C44 H44 . . 120.2 ?
    C46 C45 C44 . . 120.45(19) ?
    C46 C45 H45 . . 119.8 ?
    C44 C45 H45 . . 119.8 ?
    C45 C46 C47 . . 120.27(18) ?
    C45 C46 H46 . . 119.9 ?
    C47 C46 H46 . . 119.9 ?
    C46 C47 C42 . . 119.8(2) ?
    C46 C47 H47 . . 120.1 ?
    C42 C47 H47 . . 120.1 ?
    C412 C411 Sn4 . . 113.43(13) ?
    C412 C411 H411 . . 108.9 ?
    Sn4 C411 H411 . . 108.9 ?
    C412 C411 H412 . . 108.9 ?
    Sn4 C411 H412 . . 108.9 ?
    H411 C411 H412 . . 107.7 ?
    C413 C412 C411 . . 112.25(18) ?
    C413 C412 H413 . . 109.2 ?
    C411 C412 H413 . . 109.2 ?
    C413 C412 H414 . . 109.2 ?
    C411 C412 H414 . . 109.2 ?
    H413 C412 H414 . . 107.9 ?
    C414 C413 C412 . . 110.6(3) ?
    C414 C413 H415 . . 109.5 ?
    C412 C413 H415 . . 109.5 ?
    C414 C413 H416 . . 109.5 ?
    C412 C413 H416 . . 109.5 ?
    H415 C413 H416 . . 108.1 ?
    C413 C414 H417 . . 109.5 ?
    C413 C414 H418 . . 109.5 ?
    H417 C414 H418 . . 109.5 ?
    C413 C414 H419 . . 109.5 ?
    H417 C414 H419 . . 109.5 ?
    H418 C414 H419 . . 109.5 ?
    C416 C415 Sn4 . . 111.5(4) ?
    C416 C415 H431 . . 109.3 ?
    Sn4 C415 H431 . . 109.3 ?
    C416 C415 H432 . . 109.3 ?
    Sn4 C415 H432 . . 109.3 ?
    H431 C415 H432 . . 108.0 ?
    C417 C416 C415 . . 108.1(6) ?
    C417 C416 H433 . . 110.1 ?
    C415 C416 H433 . . 110.1 ?
    C417 C416 H434 . . 110.1 ?
    C415 C416 H434 . . 110.1 ?
    H433 C416 H434 . . 108.4 ?
    C418 C417 C416 . . 118.3(15) ?
    C418 C417 H435 . . 107.7 ?
    C416 C417 H435 . . 107.7 ?
    C418 C417 H436 . . 107.7 ?
    C416 C417 H436 . . 107.7 ?
    H435 C417 H436 . . 107.1 ?
    C417 C418 H437 . . 109.5 ?
    C417 C418 H438 . . 109.5 ?
    H437 C418 H438 . . 109.5 ?
    C417 C418 H439 . . 109.5 ?
    H437 C418 H439 . . 109.5 ?
    H438 C418 H439 . . 109.5 ?
    C422 C421 Sn4 . . 119.24(15) ?
    C422 C421 H421 . . 107.5 ?
    Sn4 C421 H421 . . 107.5 ?
    C422 C421 H422 . . 107.5 ?
    Sn4 C421 H422 . . 107.5 ?
    H421 C421 H422 . . 107.0 ?
    C423 C422 C421 . . 117.2(3) ?
    C423 C422 H423 . . 108.0 ?
    C421 C422 H423 . . 108.0 ?
    C423 C422 H424 . . 108.0 ?
    C421 C422 H424 . . 108.0 ?
    H423 C422 H424 . . 107.3 ?
    C424 C423 C422 . . 114.8(3) ?
    C424 C423 H425 . . 108.6 ?
    C422 C423 H425 . . 108.6 ?
    C424 C423 H426 . . 108.6 ?
    C422 C423 H426 . . 108.6 ?
    H425 C423 H426 . . 107.6 ?
    C423 C424 H427 . . 109.5 ?
    C423 C424 H428 . . 109.5 ?
    H427 C424 H428 . . 109.5 ?
    C423 C424 H429 . . 109.5 ?
    H427 C424 H429 . . 109.5 ?
    H428 C424 H429 . . 109.5 ?
    C426 C425 Sn4 . . 118.6(3) ?
    C426 C425 H441 . . 107.7 ?
    Sn4 C425 H441 . . 107.7 ?
    C426 C425 H442 . . 107.7 ?
    Sn4 C425 H442 . . 107.7 ?
    H441 C425 H442 . . 107.1 ?
    C425 C426 C427 . . 109.7(5) ?
    C425 C426 H443 . . 109.7 ?
    C427 C426 H443 . . 109.7 ?
    C425 C426 H444 . . 109.7 ?
    C427 C426 H444 . . 109.7 ?
    H443 C426 H444 . . 108.2 ?
    C428 C427 C426 . . 114.1(8) ?
    C428 C427 H445 . . 108.7 ?
    C426 C427 H445 . . 108.7 ?
    C428 C427 H446 . . 108.7 ?
    C426 C427 H446 . . 108.7 ?
    H445 C427 H446 . . 107.6 ?
    C427 C428 H447 . . 109.5 ?
    C427 C428 H448 . . 109.5 ?
    H447 C428 H448 . . 109.5 ?
    C427 C428 H449 . . 109.5 ?
    H447 C428 H449 . . 109.5 ?
    H448 C428 H449 . . 109.5 ?
loop_
    _geom_torsion_atom_site_label_1
    _geom_torsion_atom_site_label_2
    _geom_torsion_atom_site_label_3
    _geom_torsion_atom_site_label_4
    _geom_torsion_site_symmetry_1
    _geom_torsion_site_symmetry_2
    _geom_torsion_site_symmetry_3
    _geom_torsion_site_symmetry_4
    _geom_torsion
    _geom_torsion_publ_flag
    C111 C112 C113 C114 . . . . -175.8(2) ?
    C121 C122 C123 C124 . . . . 171.8(2) ?
    C211 C212 C213 C214 . . . . -178.65(19) ?
    C221 C222 C223 C224 . . . . 175.83(19) ?
    C311 C312 C313 C314 . . . . -179.97(19) ?
    C321 C322 C323 C324 . . . . -173.66(19) ?
    C411 C412 C413 C414 . . . . -179.9(4) ?
    C415 C416 C417 C418 . . . . -177.5(16) ?
    C421 C422 C423 C424 . . . . 55.9(5) ?
    C425 C426 C427 C428 . . . . 79.6(11) ?
    Sn1 C111 C112 C113 . . . . 177.18(15) ?
    Sn1 C121 C122 C123 . . . . -172.39(15) ?
    Sn2 C211 C212 C213 . . . . 179.79(14) ?
    Sn2 C221 C222 C223 . . . . -177.13(14) ?
    Sn3 C311 C312 C313 . . . . 179.85(13) ?
    Sn3 C321 C322 C323 . . . . 167.95(14) ?
    Sn4 C411 C412 C413 . . . . 68.3(2) ?
    Sn4 C415 C416 C417 . . . . -72.2(7) ?
    Sn4 C421 C422 C423 . . . . 167.1(3) ?
    Sn4 C425 C426 C427 . . . . 176.8(5) ?
_shelx_hkl_file
;
  -1   0   0   -0.40    0.20
   1   0   0   -0.20    0.20
   1   0   0    0.10    0.30
  -2   0   0 5901.31  126.59
  -2   0   0 5981.80  126.39
  -2   0   0 6019.70  126.29
  -2   0   0 6284.17  133.19
   2   0   0 5617.14  127.29
   2   0   0 5943.60  131.29
   2   0   0 5893.31  126.29
   2   0   0 5947.40  128.79
   2   0   0 6022.70  131.69
   2   0   0 6037.60  128.09
   2   0   0 6025.00  126.59
   2   0   0 5823.42  130.89
   2   0   0 6138.39  133.89
   2   0   0 6014.20  130.89
  -3   0   0  198.48    7.40
  -3   0   0  189.78    5.70
  -3   0   0  196.28    6.90
  -3   0   0  179.18    7.60
  -3   0   0  192.88    7.60
  -3   0   0  195.08    7.40
   3   0   0  193.28    7.50
   3   0   0  201.68    7.50
   3   0   0  206.68    8.00
   3   0   0  182.88    7.60
   3   0   0  179.78    7.50
   3   0   0  192.98    7.80
   3   0   0  194.28    8.60
   3   0   0  200.38    6.90
   3   0   0  198.58    5.60
   3   0   0  175.48    7.00
   3   0   0  198.18    7.80
  -4   0   0 1065.69   27.50
  -4   0   0 1054.29   24.00
  -4   0   0 1065.29   27.30
  -4   0   0 1081.79   27.40
  -4   0   0 1065.69   26.00
  -4   0   0 1032.40   26.50
   4   0   0 1054.99   26.80
   4   0   0 1051.89   27.30
   4   0   0 1043.30   26.80
   4   0   0 1066.89   25.80
   4   0   0 1028.70   27.30
   4   0   0 1066.29   27.40
   4   0   0 1035.10   23.70
   4   0   0 1038.00   26.90
   4   0   0 1016.80   27.10
   4   0   0  998.50   28.50
   4   0   0 1000.40   27.20
  -5   0   0    0.30    1.10
  -5   0   0    1.70    2.20
  -5   0   0   -0.80    1.80
  -5   0   0   -0.90    1.40
  -5   0   0   -1.00    2.10
  -5   0   0    0.50    2.20
  -5   0   0    2.10    2.00
  -5   0   0    2.20    2.20
   5   0   0    2.60    2.20
   5   0   0    2.80    2.30
   5   0   0   -0.40    2.10
   5   0   0    2.50    2.30
   5   0   0    1.30    1.10
   5   0   0    0.10    1.90
   5   0   0   -0.80    2.20
   5   0   0    0.10    2.00
   5   0   0    1.80    2.80
   5   0   0   -0.20    1.70
   5   0   0    4.70    2.50
  -6   0   0  338.17   12.60
  -6   0   0  364.46   13.80
  -6   0   0  361.86   10.50
  -6   0   0  335.87   14.30
  -6   0   0  354.26   14.00
   6   0   0  357.76   14.70
   6   0   0  349.96   14.10
   6   0   0  381.56   16.50
   6   0   0  348.47   14.30
   6   0   0  350.86   10.00
   6   0   0  334.07   14.30
   6   0   0  351.26   14.50
   6   0   0  349.47   12.60
   6   0   0  334.07   14.50
  -7   0   0  686.93   18.60
  -7   0   0  728.33   24.40
  -7   0   0  715.63   21.90
   7   0   0  728.73   24.40
   7   0   0  784.42   27.20
   7   0   0  702.13   23.60
   7   0   0  741.73   24.20
   7   0   0  751.12   24.40
   7   0   0  764.42   22.30
   7   0   0  721.73   21.60
   7   0   0  728.43   24.50
   7   0   0  701.83   24.10
   7   0   0  722.33   18.20
  -8   0   0  121.89    5.70
  -8   0   0  133.79    8.20
  -8   0   0  119.49    8.80
  -8   0   0  119.39    9.30
   8   0   0  115.69    9.60
   8   0   0  134.49   13.10
   8   0   0  116.09    5.20
   8   0   0  116.69    9.50
   8   0   0  113.59    9.40
   8   0   0   95.79    9.90
   8   0   0  119.69    9.60
   8   0   0  126.69    8.30
   8   0   0  114.09    7.80
  -9   0   0 3672.93   87.69
  -9   0   0 3568.14   85.29
  -9   0   0 3613.14   86.29
  -9   0   0 3492.15   77.39
   9   0   0 3565.84   82.99
   9   0   0 3662.63   87.49
   9   0   0 3580.54   87.59
   9   0   0 3477.95   86.29
   9   0   0 3501.85   82.29
   9   0   0 3425.56   76.79
   9   0   0 3492.75   87.09
   9   0   0 3561.64   90.99
   9   0   0 3486.45   87.09
 -10   0   0    4.50    4.00
 -10   0   0   19.50    2.70
 -10   0   0   10.00    5.10
  10   0   0    7.70    5.40
  10   0   0   16.00    4.50
  10   0   0   20.30    4.70
  10   0   0    8.70    4.50
  10   0   0   17.00    6.80
  10   0   0    9.20    5.70
  10   0   0   16.50    5.90
  10   0   0   13.00    5.30
 -11   0   0 1178.18   39.40
 -11   0   0 1134.79   36.90
  11   0   0 1249.88   40.30
  11   0   0 1171.18   38.80
  11   0   0 1170.08   42.70
  11   0   0 1193.88   34.40
  11   0   0 1150.88   34.80
  11   0   0 1102.09   38.90
  11   0   0 1294.27   41.00
 -12   0   0  236.68   14.80
 -12   0   0  231.38   16.20
  12   0   0  214.98   16.00
  12   0   0  239.88   18.90
  12   0   0  217.98   16.30
  12   0   0  267.57   17.90
  12   0   0  236.18   13.00
  12   0   0  204.58   15.80
  12   0   0  250.07   13.80
 -13   0   0  610.64   25.80
 -13   0   0  631.44   28.40
  13   0   0  628.34   28.30
  13   0   0  604.54   22.90
  13   0   0  625.94   28.60
  13   0   0  569.04   23.00
  13   0   0  585.44   31.10
  13   0   0  641.34   29.50
  13   0   0  623.94   29.00
 -14   0   0  406.86   20.80
 -14   0   0  338.67   21.90
  14   0   0  424.66   23.90
  14   0   0  413.56   23.70
  14   0   0  397.36   23.50
  14   0   0  396.76   26.40
  14   0   0  400.76   18.60
  14   0   0  377.96   23.20
 -15   0   0  469.75   26.20
 -15   0   0  439.26   22.50
  15   0   0  424.76   29.10
  15   0   0  448.46   26.60
  15   0   0  420.76   25.30
  15   0   0  423.06   25.40
  15   0   0  425.26   25.80
 -16   0   0   -3.80    4.60
  16   0   0    2.00    6.60
  16   0   0   -4.70    6.10
  16   0   0   10.80    8.30
  16   0   0   -5.80    6.00
  16   0   0   -1.80    8.30
 -17   0   0  288.77   19.40
  17   0   0  303.97   30.40
  17   0   0  322.07   24.80
  17   0   0  282.87   23.20
  17   0   0  264.37   22.40
  17   0   0  335.97   24.40
  18   0   0   87.09   16.30
  18   0   0  107.89   18.10
  18   0   0  118.29   17.80
  18   0   0  100.79   16.60
  18   0   0  102.09   19.00
  18  -1   0  371.56   30.90
  18  -1   0  421.96   29.00
  18  -1   0  439.86   29.60
  18  -1   0  341.67   27.60
  18  -1   0  408.76   28.90
 -18   1   0  405.26   24.70
  17  -1   0  110.89   19.30
  17  -1   0  123.79   17.60
  17  -1   0  101.09   16.40
  17  -1   0  109.69   16.60
  17  -1   0  123.99   17.90
 -17   1   0  117.79   14.90
  16  -1   0  334.57   24.80
  16  -1   0  328.47   26.50
  16  -1   0  358.86   24.70
  16  -1   0  357.96   24.70
  16  -1   0  333.67   23.60
 -16   1   0  284.87   22.90
 -16   1   0  338.57   21.30
  15  -1   0   -1.60    6.10
  15  -1   0   -1.80    6.90
  15  -1   0    2.90    6.70
  15  -1   0    6.20    7.00
  15  -1   0    7.10    7.10
 -15   1   0   -4.00    4.60
 -15   1   0   -7.60    5.20
  14  -1   0  205.88   13.90
  14  -1   0  192.78   22.20
  14  -1   0  210.78   20.10
  14  -1   0  190.78   19.60
  14  -1   0  193.38   19.30
  14  -1   0  222.48   18.00
 -14   1   0  194.08   15.80
 -14   1   0  212.58   17.70
  13  -1   0  161.28   16.60
  13  -1   0  171.78   17.00
  13  -1   0  173.78   12.50
  13  -1   0  195.08   18.20
  13  -1   0  172.78   17.90
  13  -1   0  189.08   20.60
 -13   1   0  152.28   16.20
 -13   1   0  194.58   14.80
  12  -1   0  264.17   15.00
  12  -1   0  301.67   19.00
  12  -1   0  253.07   18.10
  12  -1   0  285.97   15.20
  12  -1   0  324.67   19.80
  12  -1   0  312.87   19.20
  12  -1   0  296.97   21.20
 -12   1   0  316.97   17.90
 -12   1   0  286.47   10.00
 -12   1   0  297.37   19.10
  11  -1   0   -3.30    4.90
  11  -1   0   -5.30    4.00
  11  -1   0    0.20    4.20
  11  -1   0   -0.20    4.10
  11  -1   0    0.10    3.20
  11  -1   0   -3.00    3.40
  11  -1   0    4.70    6.80
  11  -1   0    1.90    4.30
 -11   1   0   -0.10    4.10
 -11   1   0    0.20    4.10
 -11   1   0   -3.10    3.40
 -11   1   0    4.40    2.10
  10  -1   0 1926.01   54.99
  10  -1   0 1857.41   54.29
  10  -1   0 1874.21   54.69
  10  -1   0 1960.20   49.99
  10  -1   0 1891.81   49.99
  10  -1   0 1893.71   57.89
  10  -1   0 1787.42   53.19
  10  -1   0 1854.31   53.09
 -10   1   0 1855.31   44.20
 -10   1   0 1901.41   52.49
 -10   1   0 1866.11   53.69
 -10   1   0 1853.91   54.19
   9  -1   0  275.87   13.30
   9  -1   0  295.67   17.90
   9  -1   0  287.07   15.50
   9  -1   0  323.47   14.40
   9  -1   0  307.97   16.50
   9  -1   0  304.27   16.30
   9  -1   0  326.47   16.70
  -9   1   0  305.37   10.80
  -9   1   0  285.27   16.00
  -9   1   0  254.07   14.50
  -9   1   0  269.77   15.30
   8  -1   0 1935.21   56.29
   8  -1   0 2066.89   53.79
   8  -1   0 1988.40   53.99
   8  -1   0 1994.90   53.99
   8  -1   0 2006.30   50.29
   8  -1   0 2006.10   52.89
   8  -1   0 2023.60   54.49
   8  -1   0 2090.99   50.99
  -8   1   0 1983.90   53.39
  -8   1   0 1975.50   46.40
  -8   1   0 1939.91   53.49
  -8   1   0 1930.41   53.89
   7  -1   0   89.29    9.50
   7  -1   0   86.99    8.90
   7  -1   0   76.09    8.50
   7  -1   0  113.19    8.00
   7  -1   0   86.49   10.20
   7  -1   0  109.29    8.80
   7  -1   0   99.89    8.40
   7  -1   0   98.19    5.20
   7  -1   0  103.49    8.00
  -7   1   0  102.89    7.60
  -7   1   0  100.29    5.60
  -7   1   0   97.99    8.00
  -7   1   0  103.89    9.70
  -7   1   0   88.29    9.10
   6  -1   0  417.66   16.50
   6  -1   0  418.96   15.40
   6  -1   0  439.76   17.10
   6  -1   0  446.96   15.40
   6  -1   0  450.15   17.60
   6  -1   0  442.26   12.60
   6  -1   0  423.06   16.00
   6  -1   0  429.76   18.90
   6  -1   0  458.15   17.50
   6  -1   0  450.65   15.50
   6  -1   0  420.56   17.10
  -6   1   0  415.06   12.70
  -6   1   0  416.66   16.20
  -6   1   0  395.86   16.30
  -6   1   0  421.26   16.90
  -6   1   0  405.36   16.50
  -6   1   0  439.86   15.50
   5  -1   0 1016.20   31.10
   5  -1   0 1070.09   30.00
   5  -1   0 1030.20   25.40
   5  -1   0 1059.19   29.80
   5  -1   0 1067.99   28.20
   5  -1   0 1037.50   29.30
   5  -1   0 1048.00   29.40
   5  -1   0 1057.99   28.70
   5  -1   0 1046.20   29.70
   5  -1   0 1019.00   29.60
   5  -1   0 1065.09   31.20
   5  -1   0 1099.49   28.00
   5  -1   0 1113.79   28.30
  -5   1   0 1139.49   32.40
  -5   1   0 1049.79   29.00
  -5   1   0 1043.30   25.60
  -5   1   0 1109.39   34.20
  -5   1   0 1023.70   29.80
  -5   1   0 1044.30   29.70
  -5   1   0 1103.59   28.40
  -5   1   0 1095.39   30.00
  -5   1   0 1048.50   29.00
   4  -1   0  928.61   24.50
   4  -1   0  921.91   25.70
   4  -1   0  959.60   26.00
   4  -1   0  921.11   25.20
   4  -1   0  947.11   25.40
   4  -1   0  925.71   22.40
   4  -1   0  920.71   26.90
   4  -1   0  933.71   24.70
   4  -1   0  947.71   25.60
   4  -1   0  935.51   24.00
   4  -1   0  977.60   26.10
   4  -1   0  980.20   26.20
   4  -1   0  928.11   24.40
  -4   1   0  915.21   22.50
  -4   1   0  928.71   25.60
  -4   1   0  907.81   25.70
  -4   1   0  919.91   25.80
  -4   1   0  954.00   25.80
  -4   1   0  943.21   25.30
  -4   1   0  923.91   26.70
  -4   1   0  916.31   24.40
  -4   1   0  923.11   25.20
   3  -1   0  748.13   20.30
   3  -1   0  731.03   20.40
   3  -1   0  710.43   20.30
   3  -1   0  754.62   20.00
   3  -1   0  739.63   20.00
   3  -1   0  759.22   19.60
   3  -1   0  735.73   18.00
   3  -1   0  735.43   19.30
   3  -1   0  747.53   20.50
   3  -1   0  754.42   18.80
   3  -1   0  730.53   19.20
   3  -1   0  749.03   20.60
   3  -1   0  788.52   19.90
  -3   1   0  732.93   20.30
  -3   1   0  706.23   20.30
  -3   1   0  773.52   19.70
  -3   1   0  771.12   19.80
  -3   1   0  736.53   21.20
  -3   1   0  713.63   19.90
  -3   1   0  724.13   19.90
  -3   1   0  726.03   20.50
  -3   1   0  733.73   18.00
  -3   1   0  735.33   20.50
   2  -1   0   25.50    2.90
   2  -1   0   34.60    2.60
   2  -1   0   25.30    2.10
   2  -1   0   23.80    2.90
   2  -1   0   26.30    2.90
   2  -1   0   31.60    3.10
   2  -1   0   22.90    3.20
   2  -1   0   24.80    2.80
   2  -1   0   20.50    2.50
   2  -1   0   20.70    2.10
   2  -1   0   24.70    2.90
   2  -1   0   32.50    3.30
   2  -1   0   25.10    2.40
  -2   1   0   29.70    2.30
  -2   1   0   25.00    2.70
  -2   1   0   25.80    3.40
  -2   1   0   24.60    2.70
  -2   1   0   26.00    3.00
  -2   1   0   27.80    3.20
  -2   1   0   27.80    3.30
  -2   1   0   28.10    3.20
  -2   1   0   29.20    2.50
  -2   1   0   27.70    2.80
   1  -1   0 3730.23   75.99
  -1   1   0 3574.84   75.69
  -1   1   0 3363.16   75.79
  -1   1   0 3315.57   75.99
  -1   1   0 3654.13   78.89
  -1   1   0 3638.14   75.99
   1   1   0 7225.88  157.88
  -2  -1   0   38.90    2.90
  -2  -1   0   41.30    1.90
   2   1   0   41.80    2.40
   2   1   0   39.80    2.10
   2   1   0   39.40    2.40
   2   1   0   41.90    3.10
   2   1   0   41.10    3.10
   2   1   0   39.90    2.10
   2   1   0   34.70    2.70
   2   1   0   42.00    2.40
   2   1   0   40.00    2.30
   2   1   0   39.50    2.40
  -3  -1   0  720.23   19.60
  -3  -1   0  724.63   17.90
  -3  -1   0  704.83   17.30
  -3  -1   0  753.22   18.00
  -3  -1   0  690.83   18.90
  -3  -1   0  694.53   17.90
  -3  -1   0  699.23   17.20
  -3  -1   0  712.63   17.70
  -3  -1   0  695.03   17.10
   3   1   0  644.94   18.90
   3   1   0  699.13   17.90
   3   1   0  694.03   17.90
   3   1   0  707.93   18.90
   3   1   0  685.53   19.50
   3   1   0  713.23   18.00
   3   1   0  709.03   17.50
   3   1   0  702.23   17.60
   3   1   0  708.83   16.60
   3   1   0  684.83   17.90
   3   1   0  727.43   17.30
  -4  -1   0  367.76   11.00
  -4  -1   0  339.27   12.20
  -4  -1   0  364.46   10.60
  -4  -1   0  364.56   11.60
  -4  -1   0  355.06   11.60
  -4  -1   0  358.46   11.00
  -4  -1   0  360.46   11.50
  -4  -1   0  359.56   13.10
  -4  -1   0  369.46   11.60
   4   1   0  351.06   11.20
   4   1   0  351.66   11.10
   4   1   0  360.56   10.60
   4   1   0  356.86   12.30
   4   1   0  368.06    9.70
   4   1   0  358.36   11.60
   4   1   0  350.36   11.60
   4   1   0  354.96   13.10
   4   1   0  343.77   12.60
   4   1   0  348.17   11.60
   4   1   0  328.27   11.40
  -5  -1   0  153.98    7.30
  -5  -1   0  167.48    7.80
  -5  -1   0  170.28    7.40
  -5  -1   0  174.18    8.10
  -5  -1   0  159.68    6.90
  -5  -1   0  151.68    7.80
  -5  -1   0  163.78    7.90
   5   1   0  180.48    8.30
   5   1   0  149.49    8.60
   5   1   0  168.88    8.20
   5   1   0  177.68    7.90
   5   1   0  170.68    9.70
   5   1   0  177.08    8.40
   5   1   0  169.18    5.80
   5   1   0  167.88    8.20
   5   1   0  157.28    7.70
   5   1   0  195.48    9.10
   5   1   0  174.38    7.20
  -6  -1   0   22.90    3.90
  -6  -1   0   17.50    3.70
  -6  -1   0   20.50    3.40
  -6  -1   0   23.40    3.80
  -6  -1   0   15.90    3.80
   6   1   0   19.40    3.80
   6   1   0   22.30    5.30
   6   1   0   20.10    4.20
   6   1   0   18.10    4.20
   6   1   0   13.60    4.50
   6   1   0   19.60    3.50
   6   1   0   21.60    2.40
   6   1   0   14.10    3.80
   6   1   0   22.90    4.30
   6   1   0   14.40    3.70
  -7  -1   0   63.69    6.30
  -7  -1   0   83.49    6.50
  -7  -1   0   85.99    8.00
  -7  -1   0   71.99    5.70
  -7  -1   0   65.59    7.20
   7   1   0   62.69    7.50
   7   1   0   58.79    7.00
   7   1   0   76.49    7.60
   7   1   0   63.79    6.80
   7   1   0   74.39    6.10
   7   1   0   77.39    7.80
   7   1   0   77.89    7.80
   7   1   0   72.49    9.20
   7   1   0   73.59    4.00
  -8  -1   0  218.98   10.90
  -8  -1   0  210.58    9.80
  -8  -1   0  221.18   12.10
  -8  -1   0  198.68   11.20
  -8  -1   0  201.98   10.40
   8   1   0  198.38   11.40
   8   1   0  211.78    7.20
   8   1   0  213.78   13.00
   8   1   0  217.98   12.10
   8   1   0  206.28   13.70
   8   1   0  209.18   11.90
   8   1   0  190.88    9.60
   8   1   0  208.38   12.30
   8   1   0  215.48   11.70
  -9  -1   0  567.04   21.70
  -9  -1   0  580.64   19.50
  -9  -1   0  614.14   21.30
  -9  -1   0  605.34   22.70
   9   1   0  618.94   23.20
   9   1   0  573.54   25.00
   9   1   0  627.64   22.70
   9   1   0  603.54   22.80
   9   1   0  575.34   22.60
   9   1   0  606.14   23.90
   9   1   0  616.84   19.70
   9   1   0  575.34   15.20
 -10  -1   0 1344.47   38.60
 -10  -1   0 1303.77   39.90
 -10  -1   0 1326.27   40.70
  10   1   0 1384.46   42.80
  10   1   0 1329.87   41.20
  10   1   0 1337.47   30.70
  10   1   0 1322.77   41.00
  10   1   0 1367.56   36.60
  10   1   0 1371.16   41.20
  10   1   0 1409.46   37.50
  10   1   0 1339.07   40.40
 -11  -1   0    5.00    3.90
 -11  -1   0    4.80    4.60
 -11  -1   0    3.50    4.00
  11   1   0    2.60    3.20
  11   1   0   -0.50    4.30
  11   1   0   14.30    5.30
  11   1   0   -2.10    4.90
  11   1   0    1.70    3.30
  11   1   0   -3.60    4.60
  11   1   0   -1.40    4.00
  11   1   0    8.80    4.50
 -12  -1   0  175.88   12.10
 -12  -1   0  152.68   12.90
  12   1   0  150.38   10.50
  12   1   0  146.09   10.00
  12   1   0  154.08   15.20
  12   1   0  134.99   13.90
  12   1   0  133.29   13.40
  12   1   0  153.48   17.20
  12   1   0  140.29   13.70
 -13  -1   0  469.95   23.50
 -13  -1   0  463.95   20.90
  13   1   0  476.25   24.10
  13   1   0  473.15   19.60
  13   1   0  477.55   23.70
  13   1   0  473.75   24.50
  13   1   0  462.15   27.50
  13   1   0  469.25   25.20
  13   1   0  464.95   18.60
 -14  -1   0   16.90    6.90
 -14  -1   0   18.10    6.00
  14   1   0   19.40    5.60
  14   1   0   25.30    9.30
  14   1   0   11.00    7.30
  14   1   0   24.50    7.80
  14   1   0   12.40    6.60
  14   1   0   22.50    5.50
  14   1   0   19.30    7.30
 -15  -1   0  300.07   23.50
 -15  -1   0  323.87   18.20
  15   1   0  331.17   21.80
  15   1   0  292.57   21.90
  15   1   0  347.07   22.10
  15   1   0  293.97   24.70
  15   1   0  333.27   22.40
 -16  -1   0   72.89   10.50
  16   1   0   73.69   13.10
  16   1   0   86.59   14.70
  16   1   0  102.29   14.90
  16   1   0   58.89   11.60
  16   1   0   72.19   14.70
 -17  -1   0   24.70    7.80
  17   1   0   28.00   10.40
  17   1   0   12.60    7.40
  17   1   0   33.00   10.60
  17   1   0    2.40    9.60
  17   1   0   19.80    9.70
  18   1   0  158.38   20.90
  18   1   0  208.38   22.30
  18   1   0  199.68   21.60
  18   1   0  159.78   23.50
  18   1   0  180.68   21.40
  18  -2   0   76.29   15.00
  18  -2   0   56.49   15.50
  18  -2   0   78.69   15.10
  18  -2   0   81.39   17.00
  18  -2   0   82.39   15.10
 -18   2   0   86.69   14.00
  17  -2   0  186.88   21.90
  17  -2   0  168.78   20.20
  17  -2   0  164.28   20.80
  17  -2   0  188.18   25.10
  17  -2   0  154.88   20.80
 -17   2   0  192.48   19.60
  16  -2   0   84.29   13.90
  16  -2   0  106.99   17.40
  16  -2   0  110.29   16.10
  16  -2   0   97.19   16.20
  16  -2   0   86.69   17.60
 -16   2   0  129.79   17.20
 -16   2   0  107.79   15.00
  15  -2   0    6.10    8.00
  15  -2   0    8.30    8.30
  15  -2   0   10.90    7.50
  15  -2   0    4.60    7.30
  15  -2   0   -3.50    6.10
 -15   2   0   -4.40    5.00
 -15   2   0    6.60    6.30
  14  -2   0    2.20    6.50
  14  -2   0   15.80    6.00
  14  -2   0   -0.80    6.60
  14  -2   0    7.70    7.00
  14  -2   0   14.30    7.20
  14  -2   0    7.00    8.60
 -14   2   0    2.60    6.10
 -14   2   0   -3.20    4.60
  13  -2   0  179.18   18.60
  13  -2   0  168.88   18.20
  13  -2   0  172.68   12.90
  13  -2   0  170.18   16.60
  13  -2   0  149.19   16.40
  13  -2   0  170.48   20.50
 -13   2   0  151.38   15.90
 -13   2   0  164.98   17.80
  12  -2   0   23.60    6.10
  12  -2   0   18.60    7.50
  12  -2   0   26.40    7.90
  12  -2   0   35.30    8.20
  12  -2   0   42.70   10.00
  12  -2   0   36.50   10.80
 -12   2   0   44.10    8.80
 -12   2   0   49.80   15.20
 -12   2   0   20.20    7.40
 -12   2   0   37.30    5.30
  11  -2   0   57.09   11.70
  11  -2   0   47.80    7.80
  11  -2   0   52.09    9.60
  11  -2   0   36.20    8.10
  11  -2   0   44.90    9.20
  11  -2   0   35.00    7.80
  11  -2   0   47.20   10.10
 -11   2   0   37.00    4.90
 -11   2   0   34.60    8.10
 -11   2   0   49.70    9.30
  10  -2   0   23.10    7.60
  10  -2   0   19.50    6.00
  10  -2   0   27.40    7.10
  10  -2   0   21.20    5.60
  10  -2   0   12.30    5.40
  10  -2   0    9.80    5.10
  10  -2   0   12.80    4.60
  10  -2   0   16.50    5.40
 -10   2   0   18.40    6.30
 -10   2   0   11.00    5.40
 -10   2   0   21.60    3.90
 -10   2   0   14.30    5.30
   9  -2   0  209.88   13.90
   9  -2   0  186.98   13.90
   9  -2   0  200.38   12.80
   9  -2   0  212.48   14.30
   9  -2   0  204.78   11.90
   9  -2   0  227.18   12.60
   9  -2   0  202.08   13.50
   9  -2   0  216.88   16.30
  -9   2   0  200.28   14.00
  -9   2   0  199.48    9.30
  -9   2   0  235.18   14.60
   8  -2   0  548.55   20.30
   8  -2   0  567.34   20.60
   8  -2   0  552.64   22.50
   8  -2   0  611.54   23.60
   8  -2   0  572.54   23.50
   8  -2   0  572.34   21.30
   8  -2   0  613.94   25.60
   8  -2   0  553.14   22.80
  -8   2   0  542.75   22.40
  -8   2   0  582.44   22.20
  -8   2   0  564.64   23.10
  -8   2   0  558.64   17.30
   7  -2   0  469.25   19.60
   7  -2   0  443.06   18.70
   7  -2   0  482.05   17.90
   7  -2   0  459.35   19.50
   7  -2   0  445.56   21.10
   7  -2   0  464.15   17.60
   7  -2   0  422.76   17.00
  -7   2   0  456.45   18.50
  -7   2   0  434.36   14.50
  -7   2   0  482.45   19.70
  -7   2   0  476.85   19.70
   6  -2   0   72.09    9.00
   6  -2   0   53.99    6.30
   6  -2   0   57.89    6.90
   6  -2   0   63.09    7.70
   6  -2   0   75.19    6.60
   6  -2   0   55.99    7.50
   6  -2   0   61.99    6.90
   6  -2   0   64.69    7.50
  -6   2   0   60.99    7.20
  -6   2   0   58.69    7.60
  -6   2   0   80.89    8.50
  -6   2   0   81.39    7.70
  -6   2   0   71.19    5.30
  -6   2   0   81.09    8.80
   5  -2   0   14.70    3.90
   5  -2   0   13.10    4.10
   5  -2   0    7.00    3.10
   5  -2   0    8.20    3.50
   5  -2   0   14.30    3.40
   5  -2   0   12.30    2.90
   5  -2   0   15.40    4.40
   5  -2   0   10.50    3.10
   5  -2   0    5.80    4.30
   5  -2   0   14.80    3.70
  -5   2   0   10.00    3.80
  -5   2   0    9.90    2.50
  -5   2   0   13.60    3.60
  -5   2   0   12.00    3.80
  -5   2   0    7.10    3.50
  -5   2   0   11.00    3.60
   4  -2   0 1360.06   33.40
   4  -2   0 1318.17   32.50
   4  -2   0 1359.16   34.10
   4  -2   0 1322.07   31.70
   4  -2   0 1333.17   35.10
   4  -2   0 1234.08   34.70
   4  -2   0 1345.47   34.50
   4  -2   0 1334.67   33.90
   4  -2   0 1321.17   35.10
   4  -2   0 1252.17   35.80
   4  -2   0 1361.46   34.20
   4  -2   0 1352.66   34.90
  -4   2   0 1304.97   34.40
  -4   2   0 1363.96   35.30
  -4   2   0 1349.07   35.10
  -4   2   0 1309.37   32.10
  -4   2   0 1317.37   34.80
  -4   2   0 1352.26   36.10
  -4   2   0 1346.07   35.30
  -4   2   0 1314.07   34.00
  -4   2   0 1362.46   34.20
  -4   2   0 1293.47   34.30
   3  -2   0  165.68    7.30
   3  -2   0  166.78    7.40
   3  -2   0  178.88    9.00
   3  -2   0  158.88    7.80
   3  -2   0  165.68    8.20
   3  -2   0  180.98    8.20
   3  -2   0  168.88    6.60
   3  -2   0  179.08    6.20
   3  -2   0  162.88    7.70
   3  -2   0  168.18    8.30
   3  -2   0  168.78    8.20
   3  -2   0  170.58    8.30
  -3   2   0  172.78    8.60
  -3   2   0  172.98    7.50
  -3   2   0  176.98    8.00
  -3   2   0  169.18    7.80
  -3   2   0  169.78    7.50
  -3   2   0  171.38    8.30
  -3   2   0  167.78    6.90
  -3   2   0  178.88    8.10
  -3   2   0  171.68    8.40
  -3   2   0  159.68    7.70
  -3   2   0  156.78    8.00
  -3   2   0  165.48    8.00
   2  -2   0  243.68    9.10
   2  -2   0  247.38    9.30
   2  -2   0  234.28    9.00
   2  -2   0  222.78    8.20
   2  -2   0  232.98    6.50
   2  -2   0  235.68    7.00
   2  -2   0  239.08    8.50
   2  -2   0  232.08    8.60
   2  -2   0  251.77    9.20
   2  -2   0  221.38    9.50
   2  -2   0  227.08    8.80
  -2   2   0  251.07    8.90
  -2   2   0  232.78    8.90
  -2   2   0  255.77    9.30
  -2   2   0  230.08    8.20
  -2   2   0  259.47    9.70
  -2   2   0  236.78    8.90
  -2   2   0  221.68    8.30
  -2   2   0  241.78    6.90
  -2   2   0  224.18    8.90
  -2   2   0  235.28    9.00
  -2   2   0  238.68    9.20
  -2   2   0  235.38    8.70
  -2   2   0  233.28    8.30
   1  -2   0   22.80    3.10
   1  -2   0   24.00    2.40
   1  -2   0   21.10    2.60
   1  -2   0   25.80    2.90
   1  -2   0   26.80    2.80
   1  -2   0   26.20    4.00
   1  -2   0   26.50    2.80
   1  -2   0   18.60    2.90
   1  -2   0   26.80    2.80
  -1   2   0   22.00    2.60
  -1   2   0   18.80    2.80
  -1   2   0   25.80    3.00
  -1   2   0   19.70    2.50
  -1   2   0   24.70    2.60
  -1   2   0   26.60    3.30
  -1   2   0   26.80    2.80
  -1   2   0   26.40    2.90
  -1   2   0   25.00    1.30
  -1   2   0   28.60    3.00
  -1   2   0   18.90    2.20
   0  -2   0  715.73   19.10
   0  -2   0  815.92   19.00
   0  -2   0  658.63   18.90
   0  -2   0  747.83   17.80
   0   2   0  791.42   19.30
   0   2   0  816.72   18.10
   0   2   0  810.72   18.80
   0   2   0  763.92   18.30
   0   2   0  815.12   18.40
   0   2   0  807.72   18.10
   0   2   0  797.32   19.10
   0   2   0  783.72   19.80
   0   2   0  809.92   17.40
   0   2   0  803.62   18.40
   0   2   0  780.42   18.30
  -1  -2   0  330.47   10.10
  -1  -2   0  334.87    9.30
  -1  -2   0  348.07   10.20
   1   2   0  347.17    9.40
   1   2   0  327.77    7.70
   1   2   0  338.77    7.90
   1   2   0  352.66   10.20
   1   2   0  344.77   10.10
   1   2   0  338.37    7.90
   1   2   0  333.47    9.90
  -2  -2   0  373.56   11.00
  -2  -2   0  386.46   11.50
  -2  -2   0  381.76   12.00
  -2  -2   0  393.66    9.00
   2   2   0  385.86   12.00
   2   2   0  380.56    8.90
   2   2   0  405.76   11.20
   2   2   0  407.16   11.60
   2   2   0  374.86    9.10
   2   2   0  382.06   11.40
   2   2   0  378.96    9.10
   2   2   0  386.66    8.90
   2   2   0  365.76   11.40
  -3  -2   0   36.90    2.30
  -3  -2   0   37.60    2.60
  -3  -2   0   37.00    4.00
  -3  -2   0   33.30    2.30
  -3  -2   0   29.50    3.80
   3   2   0   33.20    4.00
   3   2   0   30.60    2.60
   3   2   0   36.00    4.10
   3   2   0   36.00    2.20
   3   2   0   29.90    3.10
   3   2   0   37.40    2.60
   3   2   0   37.80    2.70
   3   2   0   35.00    3.80
   3   2   0   39.20    2.30
   3   2   0   28.30    2.90
   3   2   0   34.90    2.60
   3   2   0   37.40    4.10
  -4  -2   0   16.90    1.80
  -4  -2   0   12.60    2.20
  -4  -2   0   18.30    3.30
  -4  -2   0   13.00    3.10
  -4  -2   0   17.50    2.40
  -4  -2   0   13.00    2.20
  -4  -2   0   15.80    1.80
  -4  -2   0   15.50    2.20
  -4  -2   0   14.10    2.20
   4   2   0   18.60    3.60
   4   2   0   15.30    2.20
   4   2   0   12.20    2.20
   4   2   0   16.20    2.40
   4   2   0   14.20    2.20
   4   2   0   12.40    2.90
   4   2   0   18.90    2.80
   4   2   0   14.50    3.40
   4   2   0   14.10    3.00
   4   2   0   15.10    2.30
   4   2   0   14.40    2.30
  -5  -2   0  758.82   20.30
  -5  -2   0  759.72   23.00
  -5  -2   0  775.82   20.80
  -5  -2   0  767.42   23.50
  -5  -2   0  752.22   20.80
  -5  -2   0  759.22   19.20
  -5  -2   0  740.33   20.40
  -5  -2   0  770.92   19.90
  -5  -2   0  766.62   19.40
   5   2   0  742.93   20.80
   5   2   0  781.02   20.10
   5   2   0  795.72   20.80
   5   2   0  766.52   19.40
   5   2   0  760.32   21.00
   5   2   0  791.62   23.10
   5   2   0  754.62   23.50
   5   2   0  745.83   20.90
   5   2   0  788.22   21.00
   5   2   0  764.02   20.40
   5   2   0  743.93   23.30
  -6  -2   0 1306.67   34.70
  -6  -2   0 1337.77   33.00
  -6  -2   0 1371.76   33.00
  -6  -2   0 1381.56   34.50
  -6  -2   0 1370.16   33.20
   6   2   0 1375.56   35.10
   6   2   0 1428.16   33.60
   6   2   0 1351.96   37.60
   6   2   0 1381.56   34.30
   6   2   0 1338.07   34.30
   6   2   0 1336.57   35.00
   6   2   0 1364.66   34.90
   6   2   0 1351.66   35.00
   6   2   0 1413.76   32.30
   6   2   0 1301.87   37.70
  -7  -2   0  343.37   12.20
  -7  -2   0  316.87   13.40
  -7  -2   0  352.16   12.20
  -7  -2   0  323.37   13.10
  -7  -2   0  318.77   11.70
   7   2   0  328.57   15.80
   7   2   0  321.07   13.60
   7   2   0  340.77   16.20
   7   2   0  319.67   13.20
   7   2   0  342.27   14.10
   7   2   0  329.47   13.50
   7   2   0  310.27   13.50
   7   2   0  332.67   10.60
   7   2   0  341.17   12.20
  -8  -2   0  111.89    6.80
  -8  -2   0   99.59    7.80
  -8  -2   0  100.89    6.80
  -8  -2   0  105.49    7.90
  -8  -2   0  108.39    7.10
   8   2   0  106.29    8.10
   8   2   0  105.09    8.50
   8   2   0  106.49    7.00
   8   2   0  124.59   12.30
   8   2   0  101.39    8.10
   8   2   0  113.09    5.40
   8   2   0  116.39    8.70
   8   2   0   95.09    9.80
   8   2   0   98.89    8.20
  -9  -2   0    4.50    3.20
  -9  -2   0    3.50    2.80
  -9  -2   0    4.70    2.70
  -9  -2   0    4.10    2.50
  -9  -2   0    2.60    2.60
   9   2   0    2.10    3.10
   9   2   0    1.80    3.30
   9   2   0    3.20    3.30
   9   2   0   -1.50    3.60
   9   2   0    0.50    2.90
   9   2   0    1.00    4.00
   9   2   0    2.10    1.60
   9   2   0    5.80    2.80
 -10  -2   0  409.16   17.40
 -10  -2   0  375.86   14.60
 -10  -2   0  379.46   17.50
 -10  -2   0  359.86   15.30
  10   2   0  397.56   18.50
  10   2   0  373.86   11.10
  10   2   0  386.56   14.80
  10   2   0  373.06   17.60
  10   2   0  398.26   19.80
  10   2   0  388.06   17.50
  10   2   0  423.86   21.50
  10   2   0  357.26   17.40
 -11  -2   0   -0.40    3.30
 -11  -2   0    0.50    3.10
 -11  -2   0    2.10    3.20
  11   2   0   -3.30    3.70
  11   2   0   -2.50    4.70
  11   2   0   -9.30    4.70
  11   2   0    6.10    1.60
  11   2   0    6.70    3.40
  11   2   0   -1.70    3.80
  11   2   0   -2.60    3.60
  11   2   0   -3.80    2.80
 -12  -2   0   60.99    9.50
 -12  -2   0   53.89    7.60
  12   2   0   54.09    6.90
  12   2   0   62.69    7.70
  12   2   0   68.69   11.80
  12   2   0   51.59    8.90
  12   2   0   45.20    9.60
  12   2   0   57.59    9.00
  12   2   0   36.40    8.00
 -13  -2   0  289.17   17.50
 -13  -2   0  254.57   14.20
  13   2   0  267.67   17.20
  13   2   0  250.17   17.00
  13   2   0  210.58   17.90
  13   2   0  248.18   17.50
  13   2   0  226.88   13.00
  13   2   0  241.88   19.50
  13   2   0  261.47   13.00
 -14  -2   0   72.89    9.30
 -14  -2   0   85.79   12.00
  14   2   0   74.89   11.50
  14   2   0   67.29    8.80
  14   2   0   67.59   10.90
  14   2   0   68.79   12.80
  14   2   0   65.29   12.70
  14   2   0   63.69   11.20
 -15  -2   0  288.77   16.30
  15   2   0  266.47   22.50
  15   2   0  277.07   20.00
  15   2   0  316.17   21.00
  15   2   0  291.27   22.10
  15   2   0  320.67   21.50
 -16  -2   0   30.80    7.40
  16   2   0   55.19   13.50
  16   2   0   44.90   10.50
  16   2   0   34.30   10.90
  16   2   0   40.70   10.70
  16   2   0   37.20    9.70
  17   2   0   21.50    8.90
  17   2   0   17.80    8.00
  17   2   0   21.80    9.60
  17   2   0   25.50   10.60
  17   2   0   35.30   12.20
  18   2   0   40.10   14.20
  18   2   0   40.70   11.80
  18   2   0   42.60   11.70
  18   2   0   40.50   11.10
  18   2   0   21.30    8.70
  17  -3   0    5.40    9.70
  17  -3   0   -7.70    9.20
  17  -3   0    0.40    7.70
  17  -3   0   -1.50    8.10
  17  -3   0   -7.80    6.40
 -17   3   0    0.60    7.70
 -17   3   0    0.80    6.30
  16  -3   0  101.89   15.10
  16  -3   0   91.29   15.80
  16  -3   0   93.29   15.00
  16  -3   0   78.79   17.60
  16  -3   0   49.60   13.30
 -16   3   0   84.49   14.80
 -16   3   0  113.99   15.60
  15  -3   0   15.30    8.40
  15  -3   0    0.90    7.50
  15  -3   0    6.50    7.00
  15  -3   0    9.70    8.10
  15  -3   0    3.50    6.90
 -15   3   0   17.20    7.60
 -15   3   0   16.30    8.50
  14  -3   0   61.09   12.90
  14  -3   0   51.29   12.00
  14  -3   0   52.39   13.30
  14  -3   0   76.29   13.00
  14  -3   0   54.19    9.40
  14  -3   0   62.89   11.20
 -14   3   0   44.90    9.80
 -14   3   0   67.49   13.20
  13  -3   0  116.09   16.00
  13  -3   0  154.28   20.10
  13  -3   0  104.09   14.70
  13  -3   0  127.19   13.30
  13  -3   0  145.89   15.30
  13  -3   0  109.89   14.90
 -13   3   0   83.99   12.50
 -13   3   0  106.39   14.60
  12  -3   0  938.21   36.50
  12  -3   0  781.42   37.50
  12  -3   0  904.01   33.70
  12  -3   0  845.52   31.20
  12  -3   0  919.61   37.00
  12  -3   0  921.81   37.10
 -12   3   0  840.52   25.90
 -12   3   0  868.71   36.00
  11  -3   0   30.10    6.90
  11  -3   0   27.60    7.20
  11  -3   0   26.30    7.40
  11  -3   0   40.50    9.30
  11  -3   0   29.50    9.60
  11  -3   0   28.70    8.10
 -11   3   0   34.70    8.60
 -11   3   0   26.00    4.70
 -11   3   0   17.20    7.00
  10  -3   0  972.20   38.80
  10  -3   0 1009.80   33.20
  10  -3   0  950.80   32.40
  10  -3   0  992.00   36.50
  10  -3   0  977.20   35.50
  10  -3   0  961.60   36.00
 -10   3   0  979.60   36.00
 -10   3   0  985.90   28.30
 -10   3   0 1013.40   36.60
   9  -3   0  177.38   13.10
   9  -3   0  156.98   11.10
   9  -3   0  193.48   14.00
   9  -3   0  183.18   15.00
   9  -3   0  195.78   13.90
   9  -3   0  194.18   12.30
  -9   3   0  191.58   13.20
  -9   3   0  167.28   13.20
  -9   3   0  172.18   13.50
  -9   3   0  171.28    9.30
   8  -3   0  110.49   11.50
   8  -3   0  104.69   11.20
   8  -3   0  105.79    8.60
   8  -3   0  102.69   12.00
   8  -3   0  107.19   11.00
   8  -3   0   96.19    9.70
   8  -3   0  134.79   13.10
  -8   3   0   88.59   10.20
  -8   3   0  116.09   11.80
  -8   3   0  102.09    7.20
  -8   3   0  100.69   10.50
   7  -3   0  939.51   31.60
   7  -3   0  969.40   34.00
   7  -3   0  970.70   31.60
   7  -3   0  996.00   30.60
   7  -3   0  980.90   32.40
   7  -3   0  926.11   28.30
   7  -3   0 1015.60   30.60
   7  -3   0  949.60   31.60
  -7   3   0  950.90   31.80
  -7   3   0  960.00   30.90
  -7   3   0  954.20   26.90
  -7   3   0  946.21   31.70
   6  -3   0  694.53   24.80
   6  -3   0  685.63   21.40
   6  -3   0  683.43   24.20
   6  -3   0  685.93   26.40
   6  -3   0  687.23   20.10
   6  -3   0  682.83   24.60
   6  -3   0  679.53   23.10
   6  -3   0  683.13   24.50
  -6   3   0  697.23   23.90
  -6   3   0  678.33   24.10
  -6   3   0  702.13   24.60
  -6   3   0  687.73   20.80
  -6   3   0  674.73   24.60
   5  -3   0  406.46   16.30
   5  -3   0  467.85   19.60
   5  -3   0  439.36   17.80
   5  -3   0  419.36   14.60
   5  -3   0  447.16   17.60
   5  -3   0  436.86   16.30
   5  -3   0  393.66   17.00
   5  -3   0  466.75   17.80
   5  -3   0  446.46   13.70
  -5   3   0  433.86   16.90
  -5   3   0  434.36   16.30
  -5   3   0  433.66   14.80
  -5   3   0  471.15   18.10
  -5   3   0  455.35   19.00
  -5   3   0  428.06   17.70
  -5   3   0  437.96   17.50
   4  -3   0 1807.62   45.80
   4  -3   0 1881.71   46.50
   4  -3   0 1797.92   47.70
   4  -3   0 1871.81   44.70
   4  -3   0 1810.62   42.10
   4  -3   0 1853.01   46.40
   4  -3   0 1815.62   46.20
   4  -3   0 1799.32   41.10
   4  -3   0 1813.02   45.70
   4  -3   0 1801.52   44.40
   4  -3   0 1746.13   47.20
  -4   3   0 1834.62   46.10
  -4   3   0 1749.43   45.40
  -4   3   0 1781.82   45.30
  -4   3   0 1788.82   43.70
  -4   3   0 1832.62   46.40
  -4   3   0 1880.21   50.29
  -4   3   0 1738.23   46.00
  -4   3   0 1783.72   44.50
  -4   3   0 1802.22   44.40
  -4   3   0 1766.02   45.50
  -4   3   0 1754.22   46.00
   3  -3   0 1299.37   29.30
   3  -3   0 1297.07   34.20
   3  -3   0 1318.27   34.20
   3  -3   0 1287.27   34.10
   3  -3   0 1262.57   32.80
   3  -3   0 1337.77   34.10
   3  -3   0 1290.77   33.70
   3  -3   0 1271.47   30.00
   3  -3   0 1293.87   32.50
   3  -3   0 1330.27   33.50
   3  -3   0 1344.67   34.10
   3  -3   0 1283.07   35.00
  -3   3   0 1284.97   32.50
  -3   3   0 1238.58   33.90
  -3   3   0 1302.87   33.80
  -3   3   0 1266.27   34.00
  -3   3   0 1255.17   34.40
  -3   3   0 1316.97   34.10
  -3   3   0 1311.37   33.60
  -3   3   0 1369.16   34.30
  -3   3   0 1299.17   34.10
  -3   3   0 1316.77   33.70
  -3   3   0 1264.07   32.90
  -3   3   0 1305.37   32.80
   2  -3   0   43.80    4.60
   2  -3   0   50.79    4.00
   2  -3   0   45.40    4.90
   2  -3   0   49.50    4.60
   2  -3   0   53.59    4.60
   2  -3   0   53.39    5.70
   2  -3   0   56.49    5.20
   2  -3   0   55.59    4.60
   2  -3   0   51.09    2.60
   2  -3   0   41.60    4.40
   2  -3   0   49.90    4.20
  -2   3   0   49.50    4.00
  -2   3   0   50.29    5.30
  -2   3   0   58.49    4.50
  -2   3   0   57.99    5.40
  -2   3   0   51.89    5.10
  -2   3   0   54.19    4.50
  -2   3   0   50.59    5.00
  -2   3   0   52.29    4.30
  -2   3   0   48.20    5.00
  -2   3   0   53.09    5.40
  -2   3   0   39.30    4.30
  -2   3   0   53.49    4.40
   1  -3   0  407.36   12.80
   1  -3   0  403.76   12.40
   1  -3   0  420.26   12.60
   1  -3   0  395.46   13.20
   1  -3   0  398.66   12.50
   1  -3   0  411.36   12.10
   1  -3   0  407.76   11.90
   1  -3   0  385.06   13.40
   1  -3   0  394.16   12.10
  -1   3   0  415.66   13.70
  -1   3   0  418.16   12.60
  -1   3   0  399.16   12.60
  -1   3   0  405.96   12.90
  -1   3   0  408.16   12.70
  -1   3   0  384.36   12.10
  -1   3   0  390.36   12.10
  -1   3   0  418.86   13.40
  -1   3   0  419.86   12.80
  -1   3   0  413.56   12.00
   0  -3   0 2165.68   47.10
   0  -3   0 2245.68   48.60
   0  -3   0 2199.08   49.10
   0  -3   0 2146.99   49.50
   0  -3   0 2143.09   48.50
   0  -3   0 2122.29   47.60
   0  -3   0 2256.87   50.29
   0  -3   0 2183.08   48.40
   0  -3   0 2235.28   47.70
   0  -3   0 2108.49   50.69
   0  -3   0 2277.17   48.50
   0   3   0 2158.48   48.60
   0   3   0 2227.18   49.20
   0   3   0 2193.98   49.80
   0   3   0 2151.08   48.60
   0   3   0 2139.89   50.69
   0   3   0 2214.88   48.20
   0   3   0 2180.98   48.60
   0   3   0 2226.38   48.20
   0   3   0 2221.48   47.10
   0   3   0 2180.78   50.19
  -1  -3   0 3321.37   71.79
  -1  -3   0 3247.07   68.49
  -1  -3   0 3125.79   71.79
  -1  -3   0 3245.08   68.49
  -1  -3   0 3286.37   69.09
  -1  -3   0 3282.17   70.49
  -1  -3   0 3122.99   72.39
   1   3   0 3206.48   71.89
   1   3   0 3291.47   69.19
   1   3   0 3252.67   71.69
   1   3   0 3227.08   68.39
   1   3   0 3137.49   69.09
   1   3   0 3494.85   72.79
   1   3   0 3258.97   68.39
   1   3   0 3241.68   69.19
   1   3   0 3290.67   70.39
   1   3   0 3274.77   69.29
  -2  -3   0 1166.38   29.80
  -2  -3   0 1226.58   29.50
  -2  -3   0 1181.58   30.40
   2   3   0 1228.18   30.00
   2   3   0 1197.68   26.10
   2   3   0 1257.97   29.50
   2   3   0 1209.18   29.40
   2   3   0 1185.88   26.10
   2   3   0 1267.67   30.60
  -3  -3   0   25.80    3.80
  -3  -3   0   27.80    3.50
  -3  -3   0   23.30    3.40
  -3  -3   0   25.40    1.70
  -3  -3   0   27.70    1.60
   3   3   0   31.00    3.90
   3   3   0   29.70    3.70
   3   3   0   24.90    1.80
   3   3   0   23.70    3.70
   3   3   0   28.50    1.90
   3   3   0   27.40    1.80
   3   3   0   30.20    3.40
   3   3   0   22.40    3.40
   3   3   0   31.30    1.90
  -4  -3   0    0.70    0.80
  -4  -3   0    1.30    0.80
  -4  -3   0    0.50    1.70
  -4  -3   0    1.10    1.60
  -4  -3   0    0.20    1.00
  -4  -3   0    0.20    1.90
   4   3   0    1.20    1.20
   4   3   0    0.40    1.90
   4   3   0    1.60    1.20
   4   3   0    2.00    2.10
   4   3   0    0.40    1.90
   4   3   0    1.10    1.50
   4   3   0   -0.30    1.40
   4   3   0   -1.10    1.00
   4   3   0   -0.10    0.90
   4   3   0    2.10    1.00
   4   3   0    1.90    1.80
   4   3   0    0.80    1.10
  -5  -3   0 3684.03   79.69
  -5  -3   0 3655.13   78.99
  -5  -3   0 3553.34   83.99
  -5  -3   0 3736.03   84.49
   5   3   0 3599.74   84.49
   5   3   0 3628.74   80.09
   5   3   0 3714.83   80.79
   5   3   0 3735.83   79.49
   5   3   0 3604.74   79.99
   5   3   0 3696.23   81.29
   5   3   0 3580.84   84.19
   5   3   0 3620.94   80.19
   5   3   0 3600.64   79.29
   5   3   0 3684.73   80.19
  -6  -3   0  253.77    9.80
  -6  -3   0  239.58    7.20
  -6  -3   0  247.58    9.40
  -6  -3   0  243.48    9.10
  -6  -3   0  243.08    9.90
   6   3   0  261.87    9.70
   6   3   0  255.77   10.10
   6   3   0  247.88   10.00
   6   3   0  266.77    9.90
   6   3   0  238.48   10.20
   6   3   0  265.57   13.10
   6   3   0  239.78   10.20
   6   3   0  221.98   12.40
   6   3   0  240.68    9.80
   6   3   0  260.97   10.30
   6   3   0  242.68    9.60
  -7  -3   0 2670.23   62.29
  -7  -3   0 2649.93   58.69
  -7  -3   0 2645.84   60.89
  -7  -3   0 2721.93   61.39
  -7  -3   0 2612.04   58.79
   7   3   0 2678.83   61.69
   7   3   0 2720.43   62.19
   7   3   0 2640.84   67.29
   7   3   0 2584.24   66.59
   7   3   0 2691.93   60.49
   7   3   0 2663.13   61.29
   7   3   0 2666.93   62.69
   7   3   0 2643.14   62.29
   7   3   0 2694.93   62.79
   7   3   0 2536.25   62.19
   7   3   0 2635.74   61.79
  -8  -3   0    7.40    2.30
  -8  -3   0    8.10    2.70
  -8  -3   0    5.40    2.30
  -8  -3   0    4.60    3.00
  -8  -3   0    6.40    2.80
   8   3   0   10.20    3.80
   8   3   0    4.00    3.10
   8   3   0   10.80    3.60
   8   3   0    0.90    2.60
   8   3   0   10.20    2.60
   8   3   0    3.50    2.70
   8   3   0    6.90    4.90
   8   3   0    6.50    2.80
   8   3   0    4.10    2.70
   8   3   0   10.00    4.50
  -9  -3   0  219.98   10.00
  -9  -3   0  204.38    9.10
  -9  -3   0  232.78   11.90
  -9  -3   0  209.78    9.30
  -9  -3   0  223.08   11.10
   9   3   0  208.98   11.40
   9   3   0  231.58   12.20
   9   3   0  219.28   14.00
   9   3   0  206.68   11.70
   9   3   0  217.58    8.80
   9   3   0  234.18   15.10
   9   3   0  225.18   10.50
   9   3   0  220.98   10.30
   9   3   0  205.58   11.30
   9   3   0  194.78   11.70
 -10  -3   0   -0.40    2.10
 -10  -3   0   -0.10    2.20
 -10  -3   0    1.50    2.80
 -10  -3   0    1.20    2.10
 -10  -3   0    1.90    3.10
  10   3   0    0.40    3.10
  10   3   0    0.30    3.30
  10   3   0    1.60    4.70
  10   3   0    2.00    3.60
  10   3   0    2.40    2.80
  10   3   0    7.00    3.30
  10   3   0    0.50    1.80
  10   3   0    1.00    3.20
  10   3   0    5.20    5.20
 -11  -3   0    7.60    3.20
 -11  -3   0    9.20    4.10
 -11  -3   0   11.90    4.70
 -11  -3   0   13.90    3.50
  11   3   0    8.70    5.00
  11   3   0   10.30    4.40
  11   3   0   -0.50    5.50
  11   3   0    9.60    2.30
  11   3   0    7.30    4.50
  11   3   0   10.60    4.20
  11   3   0    9.10    4.70
  11   3   0    4.60    5.70
  11   3   0    9.80    3.80
 -12  -3   0    0.00    2.70
 -12  -3   0    3.60    4.10
  12   3   0   -5.90    3.60
  12   3   0   -0.60    4.40
  12   3   0    7.20    5.80
  12   3   0    0.00    3.10
  12   3   0    4.40    4.40
  12   3   0   -2.10    4.40
  12   3   0   -4.20    3.40
 -13  -3   0   -5.10    3.40
 -13  -3   0    1.60    3.10
  13   3   0    0.80    4.30
  13   3   0   -1.40    3.00
  13   3   0   -1.10    4.60
  13   3   0   -5.10    5.10
  13   3   0   -2.10    4.30
  13   3   0   -1.00    5.90
 -14  -3   0 1056.69   31.60
  14   3   0  989.70   42.60
  14   3   0  976.70   36.90
  14   3   0 1038.40   37.80
  14   3   0 1024.70   41.10
  14   3   0 1030.00   38.40
  15   3   0   22.20    8.50
  15   3   0   27.70    8.40
  15   3   0   60.39   13.00
  15   3   0   32.80    8.40
  15   3   0   28.40   10.70
  16   3   0  673.73   31.20
  16   3   0  660.23   31.20
  16   3   0  695.93   32.40
  16   3   0  609.04   32.60
  16   3   0  629.34   35.10
  17   3   0    1.50    6.30
  17   3   0   19.70   10.60
  17   3   0    7.80    9.50
  17   3   0    3.60    7.00
  17   3   0   -0.20    6.10
  18   3   0  187.08   24.30
  18   3   0  162.38   19.10
  18   3   0  172.48   21.20
  18   3   0  173.28   20.10
  18   3   0  115.19   16.40
  17  -4   0   61.89   14.60
  17  -4   0   70.39   17.80
  17  -4   0   62.19   14.80
 -17   4   0   81.39   15.40
 -17   4   0   90.59   14.80
  16  -4   0   40.70   11.40
  16  -4   0   30.90   10.30
  16  -4   0   35.10   13.50
  16  -4   0   40.80   12.40
  16  -4   0   47.90   18.70
 -16   4   0   42.90   12.00
 -16   4   0   42.80   10.90
  15  -4   0   57.49   12.90
  15  -4   0   83.59   13.40
  15  -4   0   70.39   16.50
  15  -4   0   88.49   15.10
  15  -4   0   58.19   12.80
 -15   4   0   59.79   12.50
 -15   4   0   61.09   11.90
  14  -4   0  299.87   29.40
  14  -4   0  284.57   22.00
  14  -4   0  285.27   18.30
  14  -4   0  207.88   21.40
  14  -4   0  283.37   19.40
  14  -4   0  296.67   22.50
 -14   4   0  292.67   20.90
 -14   4   0  354.86   24.20
  13  -4   0  143.69   18.30
  13  -4   0  155.78   15.80
  13  -4   0  144.29   18.30
  13  -4   0  139.89   17.30
  13  -4   0  154.68   20.50
  13  -4   0  148.39   14.90
 -13   4   0  155.88   18.60
  12  -4   0  447.86   22.40
  12  -4   0  479.35   26.30
  12  -4   0  441.46   25.30
  12  -4   0  484.55   23.20
  12  -4   0  457.95   26.50
  12  -4   0  436.86   27.70
 -12   4   0  417.66   24.80
 -12   4   0  454.15   18.00
 -12   4   0  474.45   25.20
  11  -4   0 1030.00   35.10
  11  -4   0 1010.30   38.70
  11  -4   0 1059.09   40.50
  11  -4   0 1032.10   42.80
  11  -4   0 1063.59   40.10
  11  -4   0 1000.70   35.50
 -11   4   0 1081.19   40.50
 -11   4   0 1055.79   31.10
 -11   4   0  982.70   38.50
  10  -4   0   24.60    7.80
  10  -4   0   10.10    5.10
  10  -4   0   22.50    8.00
  10  -4   0   16.60    6.60
  10  -4   0   46.60   11.30
  10  -4   0   12.30    5.60
 -10   4   0   30.80    8.00
 -10   4   0   11.00    6.40
 -10   4   0   19.90    4.80
 -10   4   0    6.60    6.20
   9  -4   0 1489.35   46.80
   9  -4   0 1467.65   44.60
   9  -4   0 1377.86   46.60
   9  -4   0 1595.24   51.29
   9  -4   0 1510.25   42.80
   9  -4   0 1493.85   47.80
  -9   4   0 1598.74   47.00
  -9   4   0 1491.05   40.80
  -9   4   0 1570.84   48.20
  -9   4   0 1602.74   48.80
   8  -4   0  912.41   32.80
   8  -4   0  958.50   31.00
   8  -4   0  894.41   28.10
   8  -4   0  896.21   34.70
   8  -4   0  914.21   32.90
   8  -4   0  927.31   32.10
  -8   4   0  905.81   31.50
  -8   4   0  866.11   32.20
  -8   4   0  889.81   32.50
  -8   4   0  866.91   27.00
   7  -4   0 1104.19   31.30
   7  -4   0 1110.59   34.40
   7  -4   0 1105.29   29.60
   7  -4   0 1068.19   35.70
   7  -4   0 1099.39   38.10
   7  -4   0 1188.58   36.20
   7  -4   0 1089.29   35.90
  -7   4   0 1146.79   35.30
  -7   4   0 1086.29   36.00
  -7   4   0 1053.99   35.60
  -7   4   0 1105.59   31.40
   6  -4   0 1266.77   37.40
   6  -4   0 1269.57   32.90
   6  -4   0 1219.68   37.80
   6  -4   0 1283.47   37.00
   6  -4   0 1191.48   39.20
   6  -4   0 1208.58   31.20
   6  -4   0 1234.98   37.80
  -6   4   0 1224.78   37.80
  -6   4   0 1240.68   38.00
  -6   4   0 1301.37   37.40
  -6   4   0 1204.68   33.90
  -6   4   0 1288.27   38.00
   5  -4   0 2867.41   71.99
   5  -4   0 2902.41   72.79
   5  -4   0 3061.99   72.59
   5  -4   0 2923.61   65.59
   5  -4   0 2917.31   66.99
   5  -4   0 2983.00   74.89
   5  -4   0 3042.80   73.49
   5  -4   0 2974.70   72.99
  -5   4   0 2994.70   70.49
  -5   4   0 2775.82   70.19
  -5   4   0 2955.00   71.99
  -5   4   0 3042.90   73.09
  -5   4   0 2898.01   72.89
  -5   4   0 3035.80   73.39
  -5   4   0 3000.20   69.89
   4  -4   0   19.10    4.70
   4  -4   0   30.10    3.60
   4  -4   0   19.80    5.20
   4  -4   0   29.00    5.90
   4  -4   0   26.40    5.30
   4  -4   0   26.80    2.70
   4  -4   0   23.20    4.40
   4  -4   0   22.40    4.80
   4  -4   0   17.00    5.30
  -4   4   0   29.60    5.00
  -4   4   0   33.00    5.80
  -4   4   0   16.40    3.90
  -4   4   0   24.10    5.30
  -4   4   0   33.60    5.60
  -4   4   0   21.20    4.80
  -4   4   0   21.00    4.90
  -4   4   0   28.50    5.10
   3  -4   0 3856.31   86.89
   3  -4   0 3710.13   79.49
   3  -4   0 3835.22   86.49
   3  -4   0 3713.83   87.19
   3  -4   0 3651.03   85.19
   3  -4   0 3659.23   86.39
   3  -4   0 3787.12   84.59
   3  -4   0 3768.22   85.99
   3  -4   0 3722.63   80.59
   3  -4   0 3819.32   88.09
  -3   4   0 3650.33   86.69
  -3   4   0 3746.73   85.79
  -3   4   0 3829.22   90.39
  -3   4   0 3798.72   84.69
  -3   4   0 3794.22   87.39
  -3   4   0 3730.43   85.69
  -3   4   0 3777.52   85.89
  -3   4   0 3667.13   86.49
  -3   4   0 3932.31   86.79
  -3   4   0 3749.62   86.69
   2  -4   0  376.76   13.40
   2  -4   0  343.57   13.10
   2  -4   0  357.26   13.20
   2  -4   0  377.76   13.10
   2  -4   0  389.26   12.70
   2  -4   0  372.86   14.40
   2  -4   0  366.76   13.50
   2  -4   0  359.16   14.40
   2  -4   0  358.86    8.80
   2  -4   0  365.46   12.70
  -2   4   0  359.66   14.00
  -2   4   0  374.06   13.60
  -2   4   0  341.77   13.30
  -2   4   0  384.16   13.60
  -2   4   0  374.66   13.50
  -2   4   0  374.66   13.10
  -2   4   0  379.76   13.30
  -2   4   0  365.66   14.40
  -2   4   0  347.07   12.30
  -2   4   0  391.16   14.50
  -2   4   0  353.16   13.30
  -2   4   0  358.46   13.60
   1  -4   0  744.13   21.60
   1  -4   0  754.42   20.50
   1  -4   0  710.63   19.60
   1  -4   0  760.82   20.10
   1  -4   0  752.82   20.60
   1  -4   0  721.63   21.10
   1  -4   0  761.02   20.40
   1  -4   0  709.03   16.50
   1  -4   0  738.73   19.60
   1  -4   0  723.73   22.20
   1  -4   0  742.23   20.40
  -1   4   0  696.53   21.00
  -1   4   0  702.73   20.40
  -1   4   0  716.63   16.20
  -1   4   0  745.83   20.60
  -1   4   0  747.03   21.50
  -1   4   0  748.13   20.70
  -1   4   0  732.63   20.60
  -1   4   0  727.83   20.10
  -1   4   0  727.53   20.10
  -1   4   0  748.53   22.30
  -1   4   0  732.53   20.00
   0  -4   0 2600.64   56.99
   0  -4   0 2530.05   58.29
   0  -4   0 2539.15   55.69
   0  -4   0 2609.94   56.79
   0  -4   0 2487.35   59.99
   0  -4   0 2553.54   57.79
   0  -4   0 2499.95   56.69
   0  -4   0 2575.74   57.09
   0  -4   0 2533.95   55.09
   0  -4   0 2494.85   55.69
   0   4   0 2522.65   54.99
   0   4   0 2513.95   56.49
   0   4   0 2551.14   57.19
   0   4   0 2497.65   57.09
   0   4   0 2567.64   59.19
   0   4   0 2634.34   60.19
   0   4   0 2553.14   57.09
   0   4   0 2510.65   57.69
   0   4   0 2627.84   56.69
   0   4   0 2594.74   57.29
   0   4   0 2527.65   58.59
  -1  -4   0  397.06   10.30
  -1  -4   0  387.06   10.20
  -1  -4   0  385.66   11.50
  -1  -4   0  397.36   14.00
  -1  -4   0  385.46   13.20
  -1  -4   0  402.16   10.90
  -1  -4   0  409.76   13.10
   1   4   0  431.16   13.50
   1   4   0  393.16   11.10
   1   4   0  402.16   11.10
   1   4   0  397.26   11.50
   1   4   0  402.76   11.10
   1   4   0  396.56   11.10
   1   4   0  398.36   11.40
   1   4   0  402.36   13.70
   1   4   0  407.86   10.50
   1   4   0  393.96   13.90
   1   4   0  390.46   12.90
   1   4   0  399.46   10.50
  -2  -4   0 1430.76   34.50
  -2  -4   0 1439.76   36.20
  -2  -4   0 1430.46   31.00
  -2  -4   0 1402.06   31.00
  -2  -4   0 1447.66   36.30
   2   4   0 1419.46   34.40
   2   4   0 1471.85   36.20
   2   4   0 1387.46   31.30
   2   4   0 1448.26   31.30
   2   4   0 1420.26   31.40
   2   4   0 1387.06   31.30
   2   4   0 1444.16   35.80
   2   4   0 1490.55   34.60
   2   4   0 1433.06   35.90
  -3  -4   0  639.94   18.90
  -3  -4   0  642.74   19.30
  -3  -4   0  622.14   19.90
   3   4   0  693.93   20.40
   3   4   0  616.84   14.40
   3   4   0  646.44   19.10
   3   4   0  647.64   14.50
   3   4   0  653.33   14.60
   3   4   0  621.34   14.50
   3   4   0  642.44   18.90
   3   4   0  637.24   19.00
  -4  -4   0 1832.92   39.70
  -4  -4   0 1830.52   47.20
  -4  -4   0 1800.62   39.80
  -4  -4   0 1857.61   46.00
  -4  -4   0 1839.52   45.00
   4   4   0 1902.61   45.90
   4   4   0 1869.71   40.60
   4   4   0 1843.22   40.60
   4   4   0 1864.51   46.10
   4   4   0 1840.42   40.50
   4   4   0 1850.31   40.40
   4   4   0 1887.61   45.80
   4   4   0 1844.42   44.80
  -5  -4   0    4.50    1.60
  -5  -4   0    3.90    1.60
  -5  -4   0    3.50    2.70
  -5  -4   0    4.50    3.30
   5   4   0    5.50    1.80
   5   4   0    4.10    1.90
   5   4   0    4.50    2.50
   5   4   0    7.40    3.80
   5   4   0    4.50    1.50
   5   4   0    4.50    3.50
   5   4   0    2.90    2.50
   5   4   0    4.00    1.50
   5   4   0    4.50    1.90
   5   4   0    2.10    1.60
  -6  -4   0 3782.72   82.09
  -6  -4   0 3880.01   83.99
   6   4   0 3803.82   84.39
   6   4   0 3854.41   84.79
   6   4   0 3813.12   90.59
   6   4   0 3781.32   83.69
   6   4   0 3816.72   84.69
   6   4   0 3870.41   86.69
   6   4   0 3838.02   85.99
   6   4   0 3956.90   84.09
   6   4   0 3851.21   84.59
   6   4   0 3821.52   90.19
  -7  -4   0    2.10    1.90
   7   4   0   -0.20    2.30
   7   4   0    7.80    4.20
   7   4   0    2.20    2.50
   7   4   0   -1.00    2.20
   7   4   0    6.30    2.40
   7   4   0   -2.50    3.30
   7   4   0    0.50    2.10
   7   4   0    0.60    2.40
   7   4   0    6.70    2.70
   7   4   0   -0.60    2.30
  -8  -4   0 3732.43   84.69
  -8  -4   0 3787.42   86.49
   8   4   0 3840.22   87.39
   8   4   0 3775.02   86.89
   8   4   0 3739.83   85.59
   8   4   0 3728.23   92.69
   8   4   0 3816.22   86.89
   8   4   0 3773.82   85.99
   8   4   0 3852.31   87.49
   8   4   0 3906.41   86.89
   8   4   0 3892.61   93.39
   8   4   0 3790.42   86.19
  -9  -4   0  487.05   19.10
  -9  -4   0  466.45   17.20
   9   4   0  465.75   17.30
   9   4   0  488.25   21.80
   9   4   0  493.15   16.60
   9   4   0  477.55   18.00
   9   4   0  449.66   17.70
   9   4   0  456.95   15.50
   9   4   0  437.36   17.20
   9   4   0  469.05   17.00
   9   4   0  466.75   21.30
 -10  -4   0  145.09    9.70
 -10  -4   0  133.99    5.80
 -10  -4   0  145.59    6.80
  10   4   0  149.79   10.00
  10   4   0  143.29   14.20
  10   4   0  140.89   10.10
  10   4   0  159.88   13.10
  10   4   0  157.28   10.30
  10   4   0  152.48    8.00
  10   4   0  138.19   10.30
  10   4   0  141.39    8.70
 -11  -4   0   62.19    8.10
 -11  -4   0   57.99    4.40
 -11  -4   0   67.69    4.80
  11   4   0   64.99    8.40
  11   4   0   65.19    8.30
  11   4   0   72.99    5.60
  11   4   0   71.19   10.80
  11   4   0   68.79   10.80
  11   4   0   84.49    9.40
  11   4   0   58.39    8.30
  11   4   0   70.39    8.20
  11   4   0   67.39    6.90
 -12  -4   0    0.60    2.10
 -12  -4   0    5.80    3.70
  12   4   0   -2.20    5.10
  12   4   0   -1.00    3.90
  12   4   0    3.30    4.20
  12   4   0    2.00    3.50
  12   4   0   10.00    4.90
  12   4   0    6.50    4.60
  12   4   0    3.30    6.10
 -13  -4   0  265.07   10.80
  13   4   0  270.87   16.50
  13   4   0  273.07   16.90
  13   4   0  270.67   16.40
  13   4   0  257.57   12.60
  13   4   0  255.87   19.50
  13   4   0  262.47   19.80
  14   4   0    4.90    6.00
  14   4   0   -2.90    4.50
  14   4   0    1.90    4.80
  14   4   0   -1.40    5.00
  14   4   0    0.10    6.10
  15   4   0  873.81   36.10
  15   4   0 1006.40   37.00
  15   4   0  826.62   40.20
  15   4   0  958.70   41.10
  15   4   0  985.50   36.50
  16   4   0   -2.50    7.30
  16   4   0   -0.80    6.30
  16   4   0    6.20    6.60
  16   4   0   -2.20    7.20
  16   4   0    2.00    5.60
  17   4   0  562.84   30.00
  17   4   0  570.34   29.60
  17   4   0  570.54   29.00
  17   4   0  507.55   33.40
  17   4   0  641.24   35.00
  18   4   0  357.66   29.20
  18   4   0  343.77   27.00
  18   4   0  333.07   23.90
  18   4   0  332.87   23.00
  18   4   0  370.16   25.10
  17  -5   0   32.70   11.90
  17  -5   0   13.40   11.20
  17  -5   0   43.40   13.50
 -17   5   0   38.00   11.60
 -17   5   0   28.40   11.50
  16  -5   0   30.30   11.50
  16  -5   0   32.70   13.70
  16  -5   0   54.79   13.60
 -16   5   0   79.29   15.70
 -16   5   0   35.00   11.00
  15  -5   0    6.30    8.30
  15  -5   0   10.40    8.50
  15  -5   0   -0.60    5.90
  15  -5   0   -2.30    9.40
 -15   5   0    2.60    6.60
 -15   5   0    8.30    8.00
  14  -5   0   25.10    8.00
  14  -5   0   25.70    7.90
  14  -5   0   10.90    8.60
  14  -5   0    9.70    8.40
  14  -5   0    3.30    7.00
  14  -5   0    7.70    9.60
 -14   5   0    2.40    6.50
 -14   5   0   17.90    8.30
  13  -5   0  199.48   23.40
  13  -5   0  189.68   15.60
  13  -5   0  218.18   21.90
  13  -5   0  184.88   19.80
  13  -5   0  225.58   16.40
  13  -5   0  187.68   20.50
 -13   5   0  155.58   19.00
 -13   5   0  227.98   21.60
  12  -5   0  370.16   24.50
  12  -5   0  393.16   21.60
  12  -5   0  381.06   24.90
  12  -5   0  372.36   19.90
  12  -5   0  425.56   24.80
  12  -5   0  358.26   26.40
 -12   5   0  414.66   25.30
 -12   5   0  346.57   16.80
  11  -5   0  264.47   16.00
  11  -5   0  260.67   21.10
  11  -5   0  266.27   20.20
  11  -5   0  262.17   18.80
  11  -5   0  295.57   18.30
  11  -5   0  257.97   19.30
 -11   5   0  228.78   18.30
 -11   5   0  281.47   14.30
 -11   5   0  284.47   19.30
 -11   5   0  262.47   19.20
  10  -5   0  593.64   27.80
  10  -5   0  605.34   30.90
  10  -5   0  626.54   24.40
  10  -5   0  635.44   29.40
  10  -5   0  628.54   29.20
  10  -5   0  629.44   26.80
 -10   5   0  653.83   29.40
 -10   5   0  671.13   28.60
 -10   5   0  669.33   30.10
 -10   5   0  695.43   23.90
   9  -5   0   17.50    5.20
   9  -5   0    7.60    5.30
   9  -5   0   11.10    6.70
   9  -5   0   13.10    5.80
   9  -5   0   13.50    6.40
   9  -5   0   16.50    6.90
  -9   5   0   11.70    5.70
  -9   5   0   18.70    6.70
  -9   5   0    8.60    3.90
  -9   5   0   19.20    6.80
   8  -5   0  276.57   13.20
   8  -5   0  277.87   16.10
   8  -5   0  295.47   17.50
   8  -5   0  255.57   17.90
   8  -5   0  265.27   16.70
   8  -5   0  259.77   17.00
  -8   5   0  251.17   13.10
  -8   5   0  275.67   17.10
  -8   5   0  287.77   16.80
  -8   5   0  293.37   17.80
   7  -5   0  715.43   26.80
   7  -5   0  733.63   28.00
   7  -5   0  759.52   28.50
   7  -5   0  728.53   27.50
   7  -5   0  715.23   29.80
   7  -5   0  681.53   22.10
   7  -5   0  714.13   20.60
  -7   5   0  718.63   27.10
  -7   5   0  689.23   27.40
  -7   5   0  677.03   27.30
  -7   5   0  696.13   23.90
  -7   5   0  719.93   28.10
   6  -5   0  268.97   15.60
   6  -5   0  310.37   16.00
   6  -5   0  289.37   15.90
   6  -5   0  285.17   15.40
   6  -5   0  292.97   17.10
   6  -5   0  289.67   10.20
   6  -5   0  293.57   11.70
  -6   5   0  291.17   14.00
  -6   5   0  292.67   16.10
  -6   5   0  247.38   14.30
  -6   5   0  283.97   13.60
  -6   5   0  293.07   15.80
  -6   5   0  300.77   14.60
  -6   5   0  309.97   16.50
   5  -5   0  186.68   13.00
   5  -5   0  207.48   12.40
   5  -5   0  170.88   11.40
   5  -5   0  200.08   12.40
   5  -5   0  178.78    6.80
   5  -5   0  182.58    8.10
   5  -5   0  171.48   11.60
  -5   5   0  181.78   10.60
  -5   5   0  178.88   11.40
  -5   5   0  189.88   11.20
  -5   5   0  188.88   12.00
  -5   5   0  160.38   11.10
  -5   5   0  177.08   12.00
  -5   5   0  186.88   10.40
   4  -5   0 1168.18   35.10
   4  -5   0 1232.68   34.90
   4  -5   0 1175.08   27.20
   4  -5   0 1191.08   28.70
   4  -5   0 1192.98   36.70
   4  -5   0 1212.38   33.30
   4  -5   0 1233.68   36.30
   4  -5   0 1222.98   35.60
  -4   5   0 1172.18   35.40
  -4   5   0 1192.08   34.60
  -4   5   0 1215.88   34.20
  -4   5   0 1227.48   35.70
  -4   5   0 1212.18   35.50
  -4   5   0 1189.48   34.30
  -4   5   0 1253.27   33.40
   3  -5   0  451.45   18.60
   3  -5   0  430.76   16.40
   3  -5   0  429.16   17.00
   3  -5   0  440.96   18.90
   3  -5   0  432.46   17.90
   3  -5   0  440.06   10.90
   3  -5   0  436.16   16.00
   3  -5   0  440.56   15.60
  -3   5   0  420.76   17.00
  -3   5   0  454.95   17.40
  -3   5   0  439.66   16.90
  -3   5   0  433.86   16.60
  -3   5   0  418.96   16.50
  -3   5   0  428.06   15.50
  -3   5   0  422.96   17.00
  -3   5   0  428.06   16.80
   2  -5   0 1365.06   35.00
   2  -5   0 1403.76   34.80
   2  -5   0 1346.77   35.90
   2  -5   0 1356.26   37.30
   2  -5   0 1362.16   38.10
   2  -5   0 1362.76   34.60
  -2   5   0 1348.77   36.90
  -2   5   0 1341.17   35.80
  -2   5   0 1313.27   35.80
  -2   5   0 1355.46   36.90
  -2   5   0 1374.66   36.20
  -2   5   0 1376.66   34.70
  -2   5   0 1300.67   35.90
  -2   5   0 1330.87   36.30
  -2   5   0 1309.77   35.20
   1  -5   0  245.48   11.60
   1  -5   0  269.27   10.00
   1  -5   0  249.78   10.20
   1  -5   0  259.67   12.70
   1  -5   0  247.18   10.70
   1  -5   0  240.88   10.20
   1  -5   0  270.67   10.90
   1  -5   0  246.18    9.50
  -1   5   0  241.18    6.60
  -1   5   0  257.47   10.90
  -1   5   0  249.78   10.30
  -1   5   0  242.08   10.50
  -1   5   0  255.67   10.50
  -1   5   0  242.68   11.40
  -1   5   0  273.57   10.60
  -1   5   0  247.58   11.30
  -1   5   0  247.28   10.10
  -1   5   0  254.07   10.80
   0  -5   0   80.49    5.70
   0  -5   0   78.89    4.90
   0  -5   0   80.49    5.30
   0  -5   0   76.99    4.30
   0  -5   0   77.79    5.00
   0  -5   0   73.09    3.80
   0  -5   0   70.79    5.80
   0  -5   0   82.49    4.20
   0  -5   0   79.39    7.80
   0   5   0   81.69    5.00
   0   5   0   69.09    5.10
   0   5   0   74.19    5.50
   0   5   0   79.49    3.60
   0   5   0   74.69    5.30
   0   5   0   78.29    6.10
   0   5   0   73.79    3.70
   0   5   0   78.29    4.90
   0   5   0   73.59    5.30
   0   5   0   63.89    6.40
   0   5   0   63.89    4.80
  -1  -5   0    5.90    1.90
  -1  -5   0    8.60    1.80
  -1  -5   0    4.80    2.90
  -1  -5   0    4.00    1.40
  -1  -5   0    3.80    1.40
  -1  -5   0    4.50    2.70
  -1  -5   0    3.80    2.30
   1   5   0    7.20    2.00
   1   5   0    4.70    1.70
   1   5   0    2.00    1.60
   1   5   0    6.20    1.70
   1   5   0    2.60    2.90
   1   5   0    6.50    2.50
   1   5   0    1.80    2.30
   1   5   0    4.40    1.60
   1   5   0    5.00    2.70
   1   5   0    5.20    1.80
   1   5   0    6.80    1.90
  -2  -5   0  349.77   12.10
  -2  -5   0  369.16   14.30
  -2  -5   0  359.86    9.60
  -2  -5   0  355.86    9.60
  -2  -5   0  336.97   13.50
   2   5   0  360.56   10.00
   2   5   0  356.16   12.00
   2   5   0  351.36   10.00
   2   5   0  357.86   10.10
   2   5   0  363.86   13.70
   2   5   0  358.16   14.00
   2   5   0  355.36   13.40
   2   5   0  359.86   10.00
   2   5   0  357.06   12.00
   2   5   0  350.46    9.10
   2   5   0  358.16    9.10
  -3  -5   0  525.45   17.90
  -3  -5   0  502.95   18.00
  -3  -5   0  509.05   16.60
   3   5   0  498.65   12.20
   3   5   0  536.95   17.70
   3   5   0  510.85   16.40
   3   5   0  499.15   12.10
   3   5   0  517.05   16.60
   3   5   0  491.55   12.30
   3   5   0  501.05   12.30
   3   5   0  521.05   17.80
  -4  -5   0 2143.59   54.39
  -4  -5   0 2172.18   52.79
  -4  -5   0 2074.39   52.29
   4   5   0 2130.59   45.80
   4   5   0 2087.89   46.20
   4   5   0 2206.68   52.89
   4   5   0 2136.29   46.30
   4   5   0 2154.58   52.39
   4   5   0 2166.88   45.80
   4   5   0 2162.68   52.69
  -5  -5   0  558.54   18.40
  -5  -5   0  525.85   19.10
  -5  -5   0  488.25   11.90
   5   5   0  516.15   13.30
   5   5   0  510.65   18.90
   5   5   0  538.35   18.90
   5   5   0  525.95   13.20
   5   5   0  522.05   13.60
   5   5   0  515.75   13.70
   5   5   0  502.95   17.60
  -6  -5   0  356.86   10.00
  -6  -5   0  350.36   10.20
   6   5   0  344.67   13.50
   6   5   0  339.67   10.30
   6   5   0  346.27   11.20
   6   5   0  357.66   10.90
   6   5   0  347.07   15.40
   6   5   0  333.07   15.90
   6   5   0  338.67   13.90
   6   5   0  356.46   10.30
   6   5   0  359.66   10.80
   6   5   0  351.56   11.30
  -7  -5   0 2443.36   55.29
   7   5   0 2399.66   63.09
   7   5   0 2369.46   62.29
   7   5   0 2446.26   55.29
   7   5   0 2506.85   59.19
   7   5   0 2413.86   55.39
   7   5   0 2426.46   55.89
   7   5   0 2396.26   57.99
   7   5   0 2460.35   55.79
   7   5   0 2417.86   56.29
   7   5   0 2479.75   56.39
   8   5   0  163.18    8.90
   8   5   0  171.58    8.40
   8   5   0  175.98    8.70
   8   5   0  193.88    9.90
   8   5   0  157.18    8.90
   8   5   0  174.98    8.90
   8   5   0  153.28   12.10
   8   5   0  169.68    8.30
   8   5   0  196.78   12.70
   8   5   0  158.58   10.90
  -9  -5   0  426.86   18.50
   9   5   0  456.95   16.90
   9   5   0  459.85   21.50
   9   5   0  447.26   16.80
   9   5   0  434.86   16.10
   9   5   0  460.55   21.20
   9   5   0  448.86   16.30
   9   5   0  452.05   16.30
   9   5   0  434.76   16.00
 -10  -5   0  359.36   14.80
  10   5   0  365.56   15.20
  10   5   0  369.46   16.00
  10   5   0  383.66   20.20
  10   5   0  382.66   16.00
  10   5   0  338.47   14.40
  10   5   0  403.66   20.90
  10   5   0  357.36   15.00
  10   5   0  348.97   15.20
 -11  -5   0  128.19    9.40
  11   5   0  143.89   10.30
  11   5   0  152.68   15.80
  11   5   0  134.59    9.00
  11   5   0  110.59    9.40
  11   5   0  125.49    9.90
  11   5   0  133.49   10.00
  11   5   0  130.29    9.60
  11   5   0  126.69   14.60
  11   5   0  129.29   10.50
 -12  -5   0  212.28   15.20
  12   5   0  206.88   13.40
  12   5   0  204.78   17.10
  12   5   0  229.88   13.60
  12   5   0  216.38   14.00
  12   5   0  209.28   16.90
  12   5   0  206.48   13.00
  12   5   0  196.68   11.20
  13   5   0   18.70    6.00
  13   5   0   13.70    5.00
  13   5   0    8.60    4.10
  13   5   0   16.30    5.80
  13   5   0    9.80    7.00
  13   5   0   17.30    8.30
  14   5   0   -4.70    6.50
  14   5   0    3.50    5.30
  14   5   0    0.20    4.40
  14   5   0   -0.90    5.70
  14   5   0    2.10    4.70
  15   5   0    7.50    5.80
  15   5   0    3.60    6.80
  15   5   0   -1.10    7.30
  15   5   0   -3.60    4.50
  15   5   0   -2.30    4.10
  16   5   0  133.39   15.40
  16   5   0  171.08   17.40
  16   5   0  161.48   19.70
  16   5   0  115.49   17.40
  16   5   0  176.18   17.20
  17   5   0   16.60    7.80
  17   5   0    7.90    6.10
  17   5   0   18.80   10.30
  17   5   0    2.40    8.50
  18   5   0   31.00   11.30
  18   5   0   27.20    9.30
  18   5   0   23.80    8.10
  18   5   0   16.80   11.20
  16  -6   0   73.39   18.10
  16  -6   0   76.99   15.20
  16  -6   0   81.19   16.40
 -16   6   0   67.89   13.60
 -16   6   0   82.59   16.50
  15  -6   0    5.70    8.70
  15  -6   0    6.10    9.40
  15  -6   0   19.30   10.40
 -15   6   0    8.70    9.10
 -15   6   0   13.90    8.00
  14  -6   0   35.70    9.40
  14  -6   0   25.00   11.10
  14  -6   0   39.90   11.50
  14  -6   0   19.80    9.30
 -14   6   0   24.00    9.30
 -14   6   0   32.20   10.70
  13  -6   0    1.90    7.60
  13  -6   0   -4.60    4.20
  13  -6   0   -2.00    6.10
  13  -6   0    2.90    8.30
  13  -6   0    4.20    6.00
 -13   6   0    1.50    6.70
  12  -6   0    9.20    8.10
  12  -6   0   31.60   11.90
  12  -6   0   14.30    7.10
  12  -6   0   11.60    6.20
  12  -6   0    6.50    7.80
  12  -6   0   12.70    7.40
 -12   6   0    8.90    7.30
 -12   6   0   18.10    7.60
 -12   6   0    5.20    4.70
  11  -6   0  132.99   15.50
  11  -6   0  132.29   16.20
  11  -6   0  141.59   15.20
  11  -6   0  149.19   12.30
  11  -6   0  129.59   18.10
  11  -6   0  124.49   15.80
 -11   6   0  132.89   15.00
 -11   6   0  118.49   15.20
 -11   6   0  119.19   11.70
 -11   6   0  146.39   16.40
  10  -6   0  221.08   13.60
  10  -6   0  220.78   17.10
  10  -6   0  198.18   15.80
  10  -6   0  209.08   17.20
  10  -6   0  247.88   19.00
  10  -6   0  241.88   20.70
 -10   6   0  274.17   19.60
 -10   6   0  206.88   16.40
 -10   6   0  239.38   14.20
 -10   6   0  247.18   18.70
   9  -6   0    6.50    6.00
   9  -6   0    4.90    4.10
   9  -6   0   17.60    6.70
   9  -6   0    6.90    7.70
   9  -6   0   12.00    6.50
   9  -6   0   12.70    5.80
  -9   6   0   12.10    4.60
  -9   6   0   11.40    5.80
  -9   6   0    2.90    5.00
  -9   6   0    8.90    5.50
   8  -6   0    7.80    5.10
   8  -6   0   20.60    5.10
   8  -6   0   22.30    3.80
   8  -6   0   18.40    6.40
   8  -6   0   19.90    7.70
   8  -6   0    1.10    5.10
   8  -6   0    3.40    5.00
  -8   6   0   17.70    6.60
  -8   6   0   13.50    6.30
  -8   6   0   10.60    5.50
  -8   6   0   23.90    5.70
   7  -6   0  351.66   18.80
   7  -6   0  340.57   13.50
   7  -6   0  322.67   19.70
   7  -6   0  345.97   11.80
   7  -6   0  342.37   18.10
   7  -6   0  360.56   19.20
   7  -6   0  349.17   19.20
  -7   6   0  317.67   16.10
  -7   6   0  346.07   18.90
  -7   6   0  300.27   17.90
  -7   6   0  346.87   18.20
  -7   6   0  383.76   17.30
   6  -6   0   92.89    4.90
   6  -6   0   74.19    9.50
   6  -6   0   87.89   10.30
   6  -6   0   90.59    6.20
   6  -6   0   96.99   11.70
   6  -6   0   96.39   10.30
   6  -6   0   75.99    9.80
  -6   6   0  101.09   11.00
  -6   6   0   76.89    9.50
  -6   6   0   85.69    9.00
  -6   6   0   78.99    8.60
  -6   6   0   82.29   10.10
  -6   6   0   65.39    8.40
  -6   6   0   97.19   11.30
   5  -6   0  543.15   23.80
   5  -6   0  547.85   22.90
   5  -6   0  536.25   15.40
   5  -6   0  520.75   21.70
   5  -6   0  554.04   13.70
   5  -6   0  548.85   21.70
   5  -6   0  553.84   22.60
  -5   6   0  538.15   20.80
  -5   6   0  516.75   20.80
  -5   6   0  539.75   22.10
  -5   6   0  528.15   22.20
  -5   6   0  565.24   22.90
  -5   6   0  513.15   19.60
  -5   6   0  548.55   21.70
   4  -6   0    2.30    1.40
   4  -6   0   -2.90    3.10
   4  -6   0    3.50    3.60
   4  -6   0    7.10    4.60
   4  -6   0   -1.20    3.00
   4  -6   0    3.10    3.40
  -4   6   0   -1.80    2.80
  -4   6   0   -2.40    2.60
  -4   6   0   -3.10    2.90
  -4   6   0   -0.80    3.10
  -4   6   0   -2.60    2.30
  -4   6   0   -3.70    2.50
  -4   6   0    1.70    3.20
   3  -6   0   27.00    5.00
   3  -6   0   20.70    5.90
   3  -6   0   37.00    6.40
   3  -6   0   19.80    5.40
   3  -6   0   29.10    6.00
  -3   6   0   35.30    5.90
  -3   6   0   35.10    6.30
  -3   6   0   26.20    5.00
  -3   6   0   25.50    5.30
  -3   6   0   31.60    5.60
  -3   6   0   25.10    5.20
  -3   6   0   31.10    5.70
  -3   6   0   33.10    5.10
   2  -6   0 1223.38   34.60
   2  -6   0 1229.58   32.90
   2  -6   0 1258.07   37.50
   2  -6   0 1236.78   33.40
   2  -6   0 1229.98   36.10
   2  -6   0 1279.57   34.70
   2  -6   0 1276.57   33.60
  -2   6   0 1232.98   35.50
  -2   6   0 1243.88   33.40
  -2   6   0 1235.58   34.60
  -2   6   0 1248.68   36.20
  -2   6   0 1315.17   35.30
  -2   6   0 1219.38   34.10
  -2   6   0 1300.47   35.30
  -2   6   0 1227.28   34.90
   1  -6   0  215.68   10.00
   1  -6   0  192.88   10.20
   1  -6   0  198.58    8.80
   1  -6   0  207.38   10.00
   1  -6   0  192.28   12.30
   1  -6   0  208.68   10.20
   1  -6   0  196.58    8.90
  -1   6   0  199.78   10.20
  -1   6   0  199.98    9.90
  -1   6   0  178.78   10.60
  -1   6   0  183.88    9.30
  -1   6   0  206.38   11.30
  -1   6   0  206.48   10.20
  -1   6   0  191.38    5.80
  -1   6   0  203.38   10.00
   0  -6   0  151.98    6.20
   0  -6   0  160.68    7.70
   0  -6   0  136.69    8.60
   0  -6   0  148.99    8.50
   0  -6   0  136.79    7.60
   0  -6   0  148.09    6.40
   0  -6   0  148.39   10.20
   0   6   0  158.08    7.70
   0   6   0  144.69    5.50
   0   6   0  146.89    8.00
   0   6   0  144.39    7.60
   0   6   0  138.89    7.90
   0   6   0  145.09    8.00
   0   6   0  144.19    9.40
   0   6   0  164.88    8.10
   0   6   0  148.49    5.90
   0   6   0  149.09    9.30
   0   6   0  146.59    8.50
  -1  -6   0  251.87    8.70
  -1  -6   0  253.57    9.40
  -1  -6   0  268.37   12.10
  -1  -6   0  259.77   13.20
  -1  -6   0  249.58   11.40
  -1  -6   0  252.47    9.50
   1   6   0  253.47    9.80
   1   6   0  252.47    9.80
   1   6   0  266.37   12.70
   1   6   0  265.87    9.30
   1   6   0  253.67    9.20
   1   6   0  286.17   13.50
   1   6   0  264.77   11.60
   1   6   0  260.37    9.40
   1   6   0  253.47    9.20
   1   6   0  249.58    9.70
   1   6   0  275.87    9.80
  -2  -6   0  231.18    7.70
  -2  -6   0  214.38    7.80
  -2  -6   0  227.88    9.70
  -2  -6   0  227.08   11.50
  -2  -6   0  250.27   12.80
   2   6   0  219.48    7.50
   2   6   0  231.38    8.20
   2   6   0  211.08    9.20
   2   6   0  231.48    9.60
   2   6   0  213.18    8.10
   2   6   0  227.98    8.00
   2   6   0  221.18    8.10
   2   6   0  227.28   11.90
   2   6   0  226.88    7.50
   2   6   0  247.18   11.50
  -3  -6   0  522.75   12.50
  -3  -6   0  560.34   12.60
  -3  -6   0  534.15   17.90
  -3  -6   0  569.94   20.30
  -3  -6   0  555.84   19.80
   3   6   0  535.45   13.70
   3   6   0  545.05   19.40
   3   6   0  552.84   17.80
   3   6   0  544.15   14.10
   3   6   0  544.45   14.10
   3   6   0  537.75   17.80
   3   6   0  551.74   13.80
  -4  -6   0  422.56   17.60
  -4  -6   0  431.16   17.00
  -4  -6   0  448.16   16.40
   4   6   0  444.46   16.30
   4   6   0  406.76   10.00
   4   6   0  408.56   10.80
   4   6   0  407.76   10.00
   4   6   0  443.06   17.50
   4   6   0  394.06   10.70
  -5  -6   0    9.50    4.20
  -5  -6   0   10.50    3.90
   5   6   0   16.40    2.10
   5   6   0   13.50    4.30
   5   6   0   16.90    1.50
   5   6   0   16.60    1.50
   5   6   0   11.80    1.90
   5   6   0   12.10    4.10
  -6  -6   0  202.58   11.10
   6   6   0  203.68   11.90
   6   6   0  218.08    6.60
   6   6   0  205.68    6.70
   6   6   0  208.98    6.50
   6   6   0  227.48   12.80
   6   6   0  220.48    7.80
   6   6   0  208.98    7.60
   6   6   0  207.28   10.80
   6   6   0  207.38    6.80
  -7  -6   0  391.26   10.50
  -7  -6   0  387.66   10.60
   7   6   0  355.96   14.90
   7   6   0  395.06   18.10
   7   6   0  391.96   12.00
   7   6   0  387.06   17.50
   7   6   0  384.16   11.70
   7   6   0  395.76   11.90
   7   6   0  381.76   12.50
   7   6   0  387.66   11.70
   7   6   0  415.06   12.80
  -8  -6   0    4.00    1.70
   8   6   0    4.00    2.10
   8   6   0    5.90    4.00
   8   6   0    3.60    2.20
   8   6   0    4.90    2.20
   8   6   0    5.40    3.10
   8   6   0    4.70    4.40
   8   6   0    0.10    2.10
   8   6   0    5.30    2.40
  -9  -6   0    1.50    2.00
   9   6   0    2.10    2.30
   9   6   0   -7.50    3.20
   9   6   0    2.80    2.00
   9   6   0    1.50    2.30
   9   6   0    2.30    2.60
   9   6   0   -3.70    3.40
   9   6   0   -0.70    2.60
   9   6   0   -0.50    2.40
  10   6   0  712.63   29.00
  10   6   0  723.03   22.90
  10   6   0  665.53   22.50
  10   6   0  662.23   27.80
  10   6   0  661.23   21.80
  10   6   0  668.03   21.40
  10   6   0  659.43   22.40
  10   6   0  620.24   21.40
  11   6   0  276.07   13.60
  11   6   0  294.07   14.70
  11   6   0  284.27   18.70
  11   6   0  285.57   18.70
  11   6   0  278.67   14.00
  11   6   0  279.27   13.40
  11   6   0  279.57   13.60
  12   6   0  573.14   20.60
  12   6   0  552.34   27.60
  12   6   0  598.04   22.20
  12   6   0  542.05   27.50
  12   6   0  569.04   22.80
  12   6   0  612.04   22.70
  12   6   0  556.54   22.40
  13   6   0  136.89   13.10
  13   6   0  168.58   12.00
  13   6   0  157.78   17.60
  13   6   0  140.49   16.30
  13   6   0  159.28   12.30
  14   6   0   64.19    9.30
  14   6   0   51.79    8.90
  14   6   0   62.09   12.10
  14   6   0   44.10   11.30
  14   6   0   66.19    9.80
  15   6   0   33.90    8.40
  15   6   0   38.60    8.30
  15   6   0   29.00   10.40
  15   6   0   57.09   13.20
  15   6   0   41.60    8.80
  16   6   0   34.80    8.40
  16   6   0   36.00    8.60
  16   6   0   29.50   11.00
  16   6   0   21.60   10.20
  17   6   0   16.30    9.50
  17   6   0  -12.20    4.90
  17   6   0   -9.00    4.90
  17   6   0    1.00    5.40
  18   6   0   -3.50    5.50
  18   6   0    8.80    9.80
  18   6   0    4.60    9.60
  18   6   0    4.80    7.10
  15  -7   0  507.55   32.60
  15  -7   0  490.65   31.30
  15  -7   0  440.86   33.90
 -15   7   0  435.66   28.70
 -15   7   0  462.35   30.60
  14  -7   0   10.90    9.30
  14  -7   0    4.30    7.70
  14  -7   0    3.90    7.10
  14  -7   0    8.90   10.30
 -14   7   0    8.50    8.20
 -14   7   0    9.60    8.60
  13  -7   0  462.45   28.00
  13  -7   0  458.25   29.30
  13  -7   0  485.75   31.60
  13  -7   0  450.15   25.80
 -13   7   0  484.25   29.60
  12  -7   0  122.09   17.10
  12  -7   0  129.19   18.70
  12  -7   0  100.29   14.80
  12  -7   0  144.69   17.00
 -12   7   0  130.19   14.80
 -12   7   0  118.79   16.90
 -12   7   0  136.09   17.10
  11  -7   0   64.99   14.80
  11  -7   0   52.79   11.30
  11  -7   0   50.49   11.70
  11  -7   0   73.49   11.60
  11  -7   0   75.49   15.30
 -11   7   0   74.69   13.50
 -11   7   0   85.19   14.20
 -11   7   0   60.69    9.40
 -11   7   0   67.39   12.10
  10  -7   0    7.10    7.20
  10  -7   0   15.00    5.30
  10  -7   0   19.90    9.60
  10  -7   0   15.70    7.00
  10  -7   0   17.70    7.40
  10  -7   0   25.30    9.00
 -10   7   0    9.10    6.70
 -10   7   0   22.60    7.60
 -10   7   0   15.00    6.00
 -10   7   0   18.90    8.20
   9  -7   0   92.69   12.60
   9  -7   0   80.69   12.70
   9  -7   0   82.69   14.20
   9  -7   0   62.29   11.70
   9  -7   0   68.99    8.00
   9  -7   0   83.89   12.30
  -9   7   0   70.99    9.60
  -9   7   0   46.10    9.70
  -9   7   0   73.69   11.70
  -9   7   0   83.99   12.30
   8  -7   0  411.56   16.10
   8  -7   0  437.26   22.70
   8  -7   0  397.66   22.50
   8  -7   0  448.46   23.60
   8  -7   0  472.25   23.20
   8  -7   0  438.26   24.80
  -8   7   0  462.05   20.60
  -8   7   0  426.46   23.30
  -8   7   0  392.66   21.60
  -8   7   0  454.55   23.80
   7  -7   0  117.19   14.50
   7  -7   0  115.59    7.50
   7  -7   0  122.49   13.20
   7  -7   0  111.09   12.80
   7  -7   0  118.89    5.70
   7  -7   0  143.99   14.70
   7  -7   0  129.09   13.60
  -7   7   0  122.59   11.80
  -7   7   0  110.49   11.30
  -7   7   0  147.89   14.90
  -7   7   0  120.89   12.70
  -7   7   0  126.19   13.50
  -7   7   0  105.29   11.90
  -7   7   0  118.69   13.10
   6  -7   0 1909.21   57.59
   6  -7   0 1888.71   44.30
   6  -7   0 1888.91   53.79
   6  -7   0 1838.02   41.70
   6  -7   0 1921.31   55.39
   6  -7   0 1922.81   54.99
   6  -7   0 1964.50   55.99
   6  -7   0 1829.42   41.50
  -6   7   0 1958.00   55.39
  -6   7   0 1933.31   54.39
  -6   7   0 1910.21   55.59
  -6   7   0 1887.91   52.79
  -6   7   0 1884.41   53.29
  -6   7   0 1894.51   51.29
  -6   7   0 1865.21   55.19
   5  -7   0   66.89    9.00
   5  -7   0   53.79    3.30
   5  -7   0   54.79    8.40
   5  -7   0   49.00    8.30
   5  -7   0   56.99    8.30
   5  -7   0   48.70    8.90
  -5   7   0   50.99    7.40
  -5   7   0   39.80    6.80
  -5   7   0   42.10    7.40
  -5   7   0   45.70    6.80
  -5   7   0   62.89    9.10
  -5   7   0   52.89    8.70
  -5   7   0   68.49    9.00
   4  -7   0 1739.63   46.50
   4  -7   0 1639.94   47.40
   4  -7   0 1675.43   49.30
   4  -7   0 1671.43   49.10
  -4   7   0 1684.33   47.50
  -4   7   0 1688.13   47.20
  -4   7   0 1697.63   47.50
  -4   7   0 1657.03   47.70
  -4   7   0 1570.34   47.20
  -4   7   0 1735.83   45.00
  -4   7   0 1623.94   46.40
   3  -7   0  192.68   10.90
   3  -7   0  171.78   11.30
   3  -7   0  182.18   12.80
   3  -7   0  178.68   12.10
  -3   7   0  192.68   11.90
  -3   7   0  162.88   11.10
  -3   7   0  197.78   10.50
  -3   7   0  151.48   11.10
  -3   7   0  178.18   11.00
  -3   7   0  180.18   11.50
  -3   7   0  217.18   12.30
  -3   7   0  188.88   11.40
   2  -7   0  964.20   28.30
   2  -7   0  941.31   32.60
   2  -7   0 1022.50   30.30
   2  -7   0  959.10   29.80
   2  -7   0  999.40   28.00
   2  -7   0  990.60   29.70
  -2   7   0 1024.90   32.30
  -2   7   0 1003.30   29.90
  -2   7   0 1012.80   29.90
  -2   7   0  984.30   30.40
  -2   7   0  976.40   28.80
  -2   7   0  998.00   31.50
  -2   7   0 1013.90   30.60
  -2   7   0  980.50   30.10
   1  -7   0 1122.89   30.60
   1  -7   0 1074.69   30.90
   1  -7   0 1080.09   28.90
   1  -7   0 1083.19   28.60
   1  -7   0 1029.90   34.40
   1  -7   0 1061.89   31.60
  -1   7   0 1106.39   31.40
  -1   7   0 1119.39   31.00
  -1   7   0 1095.59   24.70
  -1   7   0 1105.09   31.40
  -1   7   0 1094.79   33.30
  -1   7   0 1126.39   30.80
  -1   7   0 1105.89   31.00
   0  -7   0  198.78    7.60
   0  -7   0  202.18   11.10
   0  -7   0  196.38   12.90
   0  -7   0  199.58    9.10
   0  -7   0  204.38   12.70
   0  -7   0  189.08    7.30
   0  -7   0  206.38    9.70
   0   7   0  194.48    7.20
   0   7   0  172.28    8.90
   0   7   0  197.88   11.60
   0   7   0  210.88   10.30
   0   7   0  184.28    9.70
   0   7   0  187.08   10.30
   0   7   0  196.98    9.70
   0   7   0  205.28   10.00
   0   7   0  194.88    6.70
  -1  -7   0    8.90    2.40
  -1  -7   0    8.30    5.00
  -1  -7   0    3.20    3.20
  -1  -7   0    5.70    2.60
   1   7   0    7.10    2.70
   1   7   0   10.40    2.60
   1   7   0   10.80    2.70
   1   7   0    6.20    3.30
   1   7   0   10.90    4.50
   1   7   0   17.70    3.00
   1   7   0   14.50    3.30
   1   7   0   14.40    3.00
   1   7   0    9.30    2.70
   1   7   0    9.20    2.90
   1   7   0    4.20    3.60
  -2  -7   0 1806.22   41.80
  -2  -7   0 1732.03   47.30
  -2  -7   0 1813.62   46.70
  -2  -7   0 1831.32   49.70
   2   7   0 1854.01   43.00
   2   7   0 1849.81   48.90
   2   7   0 1842.02   42.70
   2   7   0 1819.22   42.50
   2   7   0 1874.11   44.10
   2   7   0 1799.82   41.90
   2   7   0 1818.32   42.10
   2   7   0 1843.02   44.20
   2   7   0 1796.32   42.90
   2   7   0 1808.72   47.00
  -3  -7   0 1239.88   28.20
  -3  -7   0 1299.87   37.70
  -3  -7   0 1255.77   28.20
  -3  -7   0 1280.37   36.70
   3   7   0 1263.87   29.90
   3   7   0 1279.67   29.50
   3   7   0 1260.27   29.00
   3   7   0 1255.17   29.40
   3   7   0 1248.68   35.90
   3   7   0 1257.97   33.60
   3   7   0 1251.07   28.80
   3   7   0 1211.48   29.90
  -4  -7   0  784.52   27.10
  -4  -7   0  766.42   26.60
   4   7   0  825.02   26.80
   4   7   0  823.42   25.10
   4   7   0  805.82   18.40
   4   7   0  800.62   19.50
   4   7   0  777.42   18.40
   4   7   0  780.32   19.30
  -5  -7   0  534.35   20.70
  -5  -7   0  592.34   22.70
   5   7   0  531.35   20.10
   5   7   0  532.35   13.80
   5   7   0  518.45   13.70
   5   7   0  554.34   20.50
   5   7   0  549.05   21.60
  -6  -7   0   15.70    4.50
  -6  -7   0    9.40    5.00
   6   7   0    6.40    1.80
   6   7   0    7.70    3.70
   6   7   0    5.60    1.80
   6   7   0    8.20    4.90
   6   7   0   10.30    4.10
  -7  -7   0  141.69   10.10
   7   7   0  159.48    6.90
   7   7   0  158.08    5.60
   7   7   0  173.58   11.60
   7   7   0  178.28   10.50
   7   7   0  162.98   11.60
   7   7   0  157.68    6.00
   7   7   0  152.28    5.40
   7   7   0  155.28    6.00
   7   7   0  164.98    6.90
   8   7   0  258.67   10.10
   8   7   0  251.57   14.90
   8   7   0  217.88   14.60
   8   7   0  248.58   12.60
   8   7   0  250.47    9.20
   8   7   0  233.68    8.40
   8   7   0  242.88    8.70
   8   7   0  232.08    9.60
   8   7   0  246.98    9.20
  -9  -7   0 1074.49   26.10
   9   7   0 1134.19   38.30
   9   7   0 1099.59   28.20
   9   7   0 1108.49   37.00
   9   7   0 1121.79   29.10
   9   7   0 1090.29   32.60
   9   7   0 1084.19   29.60
   9   7   0 1098.79   29.90
   9   7   0 1090.19   28.50
 -10  -7   0  145.69    7.20
  10   7   0  147.19    9.10
  10   7   0  148.99   15.00
  10   7   0  166.68    9.70
  10   7   0  134.19    8.20
  10   7   0  140.29    9.80
  10   7   0  129.49   13.40
  10   7   0  134.79    7.80
  10   7   0  138.09    8.60
  11   7   0 1318.67   45.00
  11   7   0 1279.67   36.90
  11   7   0 1326.27   37.50
  11   7   0 1367.16   37.00
  11   7   0 1265.27   44.90
  11   7   0 1356.36   37.60
  11   7   0 1285.57   35.80
  12   7   0   18.80    5.60
  12   7   0   17.10    7.40
  12   7   0   17.00    5.30
  12   7   0   17.70    5.00
  12   7   0   15.30    5.20
  12   7   0    9.90    4.60
  12   7   0   20.50    8.10
  13   7   0  898.31   37.20
  13   7   0  821.62   29.70
  13   7   0  902.71   29.00
  13   7   0  830.02   29.30
  13   7   0  810.52   36.50
  14   7   0   53.49   13.20
  14   7   0   32.20    7.00
  14   7   0   27.40    6.30
  14   7   0   41.30   10.90
  15   7   0   35.10   10.80
  15   7   0   45.80    8.80
  15   7   0   42.00    8.00
  15   7   0   20.10   10.20
  16   7   0   10.20    8.80
  16   7   0   -0.60    4.60
  16   7   0   -0.90    5.00
  16   7   0   -4.80    5.90
  17   7   0   40.20    8.70
  17   7   0   48.30   10.20
  17   7   0   50.79   13.80
  17   7   0   27.00   11.00
  18   7   0   32.90    9.80
  18   7   0   26.20   12.20
  18   7   0   52.29   10.20
  18   7   0   26.10   12.20
  15  -8   0    8.60   10.40
  15  -8   0    7.70    9.20
  15  -8   0   13.20   10.00
 -15   8   0    8.30    7.70
 -15   8   0   -2.10    8.00
  14  -8   0  642.84   35.30
  14  -8   0  597.64   31.90
  14  -8   0  631.24   36.40
  14  -8   0  625.74   39.20
 -14   8   0  622.94   34.80
 -14   8   0  546.85   34.20
  13  -8   0    0.40    8.20
  13  -8   0   15.50    9.50
  13  -8   0   -2.00    6.00
  13  -8   0    0.90    7.20
 -13   8   0    8.60    8.60
 -13   8   0   -1.40    5.90
  12  -8   0  513.45   29.30
  12  -8   0  510.25   32.30
  12  -8   0  474.15   27.20
  12  -8   0  524.15   30.80
 -12   8   0  486.85   29.80
 -12   8   0  503.95   28.30
  11  -8   0  234.58   19.60
  11  -8   0  230.28   18.70
  11  -8   0  227.28   22.70
  11  -8   0  226.08   24.40
 -11   8   0  233.98   16.20
 -11   8   0  215.38   21.70
 -11   8   0  256.97   24.00
 -11   8   0  183.58   19.50
  10  -8   0   68.69   11.80
  10  -8   0   63.79   13.40
  10  -8   0   75.29   12.70
  10  -8   0   87.09   14.80
 -10   8   0   57.39   12.40
 -10   8   0   57.69    9.40
 -10   8   0   89.49   14.30
 -10   8   0   75.99   12.30
   9  -8   0   44.30   10.20
   9  -8   0   48.30   10.30
   9  -8   0   48.90   11.50
   9  -8   0   27.30    9.20
  -9   8   0   63.49   11.20
  -9   8   0   39.70    8.10
  -9   8   0   53.79   10.60
  -9   8   0   31.90    9.40
   8  -8   0   41.50    9.60
   8  -8   0   36.30    8.90
   8  -8   0   49.70    5.70
   8  -8   0   45.60    9.80
   8  -8   0   57.49   10.90
   8  -8   0   37.20   10.90
  -8   8   0   40.00    9.00
  -8   8   0   54.09   10.40
  -8   8   0   39.30    8.70
  -8   8   0   56.69    9.20
   7  -8   0  411.66   21.30
   7  -8   0  399.06   23.40
   7  -8   0  411.06   22.40
   7  -8   0  384.26   12.60
   7  -8   0  386.26   21.30
   7  -8   0  394.06   22.40
  -7   8   0  423.96   21.10
  -7   8   0  414.06   22.70
  -7   8   0  410.96   19.10
  -7   8   0  360.36   21.10
  -7   8   0  397.86   20.10
  -7   8   0  391.36   21.10
   6  -8   0   61.39    9.60
   6  -8   0   61.29   11.10
   6  -8   0   58.49   10.10
   6  -8   0   52.09    8.40
   6  -8   0   68.79   10.60
  -6   8   0   69.99   10.30
  -6   8   0   49.00    8.90
  -6   8   0   66.89    8.50
  -6   8   0   78.69    9.90
  -6   8   0   50.69    8.70
  -6   8   0   66.89   10.30
  -6   8   0   59.59    9.30
   5  -8   0 1381.76   47.40
   5  -8   0 1406.36   43.90
   5  -8   0 1419.56   45.90
   5  -8   0 1388.66   42.10
   5  -8   0 1442.06   45.80
  -5   8   0 1388.06   40.30
  -5   8   0 1422.36   43.30
  -5   8   0 1421.16   43.20
  -5   8   0 1328.27   43.60
  -5   8   0 1400.56   43.30
  -5   8   0 1400.56   44.10
  -5   8   0 1274.57   42.60
   4  -8   0    1.60    3.60
   4  -8   0    0.80    4.70
   4  -8   0    2.00    3.50
   4  -8   0    2.10    4.30
  -4   8   0   -1.80    3.60
  -4   8   0    0.00    3.80
  -4   8   0    1.70    3.40
  -4   8   0    1.50    3.00
  -4   8   0    3.60    4.10
  -4   8   0   -1.60    3.30
  -4   8   0   -1.60    3.30
   3  -8   0 1506.35   43.50
   3  -8   0 1481.85   41.40
   3  -8   0 1487.15   45.10
   3  -8   0 1481.75   46.50
   3  -8   0 1506.75   43.00
  -3   8   0 1575.34   44.50
  -3   8   0 1506.45   44.50
  -3   8   0 1552.44   45.50
  -3   8   0 1504.95   44.00
  -3   8   0 1499.25   43.00
  -3   8   0 1484.55   41.20
  -3   8   0 1479.75   43.50
   2  -8   0  489.55   17.90
   2  -8   0  517.75   19.60
   2  -8   0  544.55   23.50
   2  -8   0  543.85   18.10
   2  -8   0  512.65   20.20
   2  -8   0  507.85   20.00
  -2   8   0  529.15   22.50
  -2   8   0  491.75   19.50
  -2   8   0  527.35   21.50
  -2   8   0  503.95   20.40
  -2   8   0  513.55   19.00
  -2   8   0  519.55   20.40
  -2   8   0  522.85   20.00
  -2   8   0  468.45   19.60
   1  -8   0  644.34   19.30
   1  -8   0  643.74   21.30
   1  -8   0  651.53   22.90
   1  -8   0  623.74   21.80
   1  -8   0  637.34   25.70
   1  -8   0  651.73   19.60
  -1   8   0  659.63   24.70
  -1   8   0  613.34   15.40
  -1   8   0  661.33   21.80
  -1   8   0  654.13   22.10
  -1   8   0  654.73   22.50
  -1   8   0  656.73   22.70
  -1   8   0  637.24   21.90
  -1   8   0  668.13   22.50
   0  -8   0 2640.44   62.89
   0  -8   0 2635.24   65.39
   0  -8   0 2592.54   58.19
   0  -8   0 2600.54   58.29
   0  -8   0 2596.94   68.99
   0  -8   0 2628.64   61.59
   0   8   0 2600.34   57.29
   0   8   0 2656.93   67.29
   0   8   0 2645.44   63.49
   0   8   0 2627.74   62.69
   0   8   0 2646.74   63.49
   0   8   0 2653.63   57.29
   0   8   0 2692.63   63.29
   0   8   0 2560.84   64.09
   0   8   0 2560.54   58.29
  -1  -8   0  700.13   26.90
  -1  -8   0  686.13   20.90
  -1  -8   0  691.13   24.20
   1   8   0  721.73   21.40
   1   8   0  727.33   23.80
   1   8   0  721.73   21.80
   1   8   0  712.93   21.50
   1   8   0  735.13   21.20
   1   8   0  692.43   19.30
   1   8   0  714.53   21.80
   1   8   0  706.03   25.40
   1   8   0  696.43   19.80
  -2  -8   0   32.70    6.70
  -2  -8   0   39.80    6.20
   2   8   0   33.10    4.10
   2   8   0   36.70    4.70
   2   8   0   29.10    4.10
   2   8   0   32.90    4.10
   2   8   0   34.10    6.00
   2   8   0   35.30    4.40
   2   8   0   32.80    3.90
   2   8   0   31.30    4.40
   2   8   0   38.70    6.80
   2   8   0   33.30    4.00
  -3  -8   0 2665.43   58.59
  -3  -8   0 2707.73   69.79
  -3  -8   0 2655.53   58.59
  -3  -8   0 2684.73   68.09
   3   8   0 2652.53   59.99
   3   8   0 2689.43   68.49
   3   8   0 2694.73   63.89
   3   8   0 2727.43   60.09
   3   8   0 2667.13   59.69
   3   8   0 2683.23   59.89
   3   8   0 2614.54   66.89
   3   8   0 2701.03   60.79
   3   8   0 2754.32   60.79
  -4  -8   0  662.63   24.50
  -4  -8   0  647.94   24.20
   4   8   0  631.44   15.70
   4   8   0  611.44   23.20
   4   8   0  612.04   15.80
   4   8   0  615.04   16.70
   4   8   0  619.24   21.40
   4   8   0  625.04   15.60
   4   8   0  634.54   15.60
   4   8   0  617.84   16.80
  -5  -8   0   69.39    9.00
  -5  -8   0   79.09    9.40
   5   8   0   83.19    9.70
   5   8   0   82.09    4.30
   5   8   0   79.99    8.50
   5   8   0   83.09    4.20
   5   8   0   93.09    9.20
  -6  -8   0   39.10    6.90
  -6  -8   0   40.40    7.40
   6   8   0   33.00    6.30
   6   8   0   38.70    3.00
   6   8   0   33.80    6.60
   6   8   0   33.80    6.40
   6   8   0   36.20    3.00
  -7  -8   0  315.47   16.00
   7   8   0  305.77   10.00
   7   8   0  317.77    9.10
   7   8   0  318.77   15.70
   7   8   0  323.37   16.80
   7   8   0  303.47   16.10
   7   8   0  331.97   18.10
   7   8   0  307.77    9.90
   7   8   0  309.67    9.00
   8   8   0  149.59    6.60
   8   8   0  153.98    7.30
   8   8   0  160.28    7.30
   8   8   0  163.98   11.20
   8   8   0  158.28   13.10
   8   8   0  153.28    6.70
   8   8   0  157.18   12.40
   9   8   0  770.22   21.80
   9   8   0  762.42   26.10
   9   8   0  715.03   18.80
   9   8   0  803.52   24.00
   9   8   0  763.52   21.60
   9   8   0  742.33   29.00
   9   8   0  748.93   19.20
   9   8   0  720.63   29.80
   9   8   0  711.93   20.70
  10   8   0  322.27   12.70
  10   8   0  327.47   13.10
  10   8   0  305.47   19.20
  10   8   0  302.87   15.20
  10   8   0  341.57   19.20
  10   8   0  326.27   11.40
  10   8   0  315.77   13.20
  10   8   0  309.37   11.10
  11   8   0  144.69   16.40
  11   8   0  104.79   10.10
  11   8   0   99.39    8.00
  11   8   0   92.89    7.90
  11   8   0  106.09   13.20
  11   8   0  101.49    7.00
  11   8   0  111.29    8.80
  12   8   0  887.51   28.30
  12   8   0  852.31   35.30
  12   8   0  863.61   28.40
  12   8   0  865.41   36.30
  12   8   0  863.21   27.70
  12   8   0  818.42   25.60
  13   8   0   16.60    8.80
  13   8   0    2.20    4.30
  13   8   0   11.00    7.00
  13   8   0    8.00    3.70
  14   8   0  502.65   22.20
  14   8   0  512.65   20.40
  14   8   0  492.55   28.20
  14   8   0  473.95   29.00
  15   8   0   73.39    9.20
  15   8   0   71.99   10.20
  15   8   0   47.80   12.30
  15   8   0   61.79   12.80
  16   8   0   -3.60    7.70
  16   8   0   -6.10    6.40
  16   8   0    3.70    5.10
  16   8   0   -2.90    4.10
  17   8   0   35.10    7.70
  17   8   0   22.60   10.70
  17   8   0   27.30    8.10
  17   8   0   52.69   14.40
  14  -9   0   38.20   13.90
  14  -9   0   26.40    9.90
  14  -9   0   32.00   12.10
 -14   9   0   35.60   12.30
 -14   9   0   28.70   11.40
  13  -9   0  262.17   25.60
  13  -9   0  237.98   24.50
  13  -9   0  264.27   28.80
  13  -9   0  264.17   21.60
 -13   9   0  274.87   23.30
  12  -9   0   17.30   10.90
  12  -9   0   10.50    7.20
  12  -9   0   10.50    8.50
  12  -9   0   10.90    8.10
 -12   9   0   20.60    9.90
 -12   9   0    3.60    7.20
  11  -9   0   38.00   10.70
  11  -9   0   33.80   11.70
  11  -9   0   30.40    9.60
  11  -9   0   46.00   11.40
 -11   9   0   39.90   11.30
 -11   9   0   52.99   12.00
 -11   9   0   34.60   10.00
 -11   9   0   50.79    9.90
  10  -9   0  228.68   19.30
  10  -9   0  222.18   23.70
  10  -9   0  195.08   19.90
  10  -9   0  232.18   22.90
 -10   9   0  249.08   17.00
 -10   9   0  212.98   21.50
 -10   9   0  227.28   22.00
 -10   9   0  275.57   21.00
   9  -9   0   -5.50    5.20
   9  -9   0    7.40    6.80
   9  -9   0  -11.60    4.50
   9  -9   0   -0.30    6.70
  -9   9   0   -3.10    5.30
  -9   9   0   -9.00    4.80
  -9   9   0   -0.30    4.60
  -9   9   0   11.40    7.10
   8  -9   0  179.28   18.60
   8  -9   0  144.89   18.10
   8  -9   0  164.38   16.60
   8  -9   0  175.88   18.50
  -8   9   0  190.68   14.70
  -8   9   0  159.68   16.90
  -8   9   0  141.59   15.00
  -8   9   0  155.68   12.90
  -8   9   0  157.48   17.50
  -8   9   0  151.18   16.00
   7  -9   0    0.40    6.20
   7  -9   0   -4.40    4.30
   7  -9   0   11.40    6.40
   7  -9   0   11.60    7.20
  -7   9   0   -2.00    3.90
  -7   9   0    9.70    6.20
  -7   9   0    9.10    4.50
  -7   9   0    5.20    5.80
  -7   9   0   11.00    5.50
  -7   9   0    1.50    5.50
   6  -9   0   66.49    9.90
   6  -9   0   49.20   10.90
   6  -9   0   65.39   13.80
   6  -9   0   51.09   10.70
   6  -9   0   67.49   11.10
  -6   9   0   56.09    9.80
  -6   9   0   54.69    9.90
  -6   9   0   53.19    9.20
  -6   9   0   60.29    9.60
  -6   9   0   62.79   10.50
  -6   9   0   69.09    9.10
   5  -9   0  102.69   13.30
   5  -9   0   77.19   12.00
   5  -9   0  111.19   11.70
   5  -9   0  114.39   12.90
  -5   9   0   93.39   13.10
  -5   9   0   89.19    9.70
  -5   9   0   86.09   10.90
  -5   9   0   78.79   10.80
  -5   9   0   84.99   11.40
  -5   9   0   94.59   11.90
  -5   9   0  102.89   12.00
   4  -9   0  179.38   13.20
   4  -9   0  168.98   14.30
   4  -9   0  172.28   12.60
   4  -9   0  170.18   14.00
   4  -9   0  171.38   11.90
  -4   9   0  177.68   13.20
  -4   9   0  152.78   14.30
  -4   9   0  179.98   13.50
  -4   9   0  171.18   11.40
  -4   9   0  162.78   12.40
  -4   9   0  166.68   13.40
  -4   9   0  154.98   13.20
   3  -9   0    5.70    5.10
   3  -9   0    7.50    4.30
   3  -9   0    1.70    3.50
   3  -9   0    2.90    3.90
   3  -9   0    7.30    4.40
  -3   9   0    9.90    4.70
  -3   9   0    8.50    4.70
  -3   9   0    3.70    3.50
  -3   9   0    1.40    4.40
  -3   9   0    5.20    3.60
  -3   9   0    7.00    4.50
  -3   9   0   12.70    5.60
   2  -9   0   65.39   10.10
   2  -9   0   72.79    7.60
   2  -9   0   65.99    8.70
   2  -9   0   61.99    7.90
   2  -9   0   74.39    8.80
  -2   9   0   68.29    8.70
  -2   9   0   63.29    8.30
  -2   9   0   70.69    8.10
  -2   9   0   65.99    9.70
  -2   9   0   82.19    9.60
  -2   9   0   87.79    9.50
  -2   9   0   59.99    7.90
  -2   9   0   60.49    8.90
   1  -9   0  998.00   29.80
   1  -9   0 1008.50   32.10
   1  -9   0  982.70   35.60
   1  -9   0  992.00   27.20
   1  -9   0  986.50   26.90
   1  -9   0  965.80   30.60
  -1   9   0 1023.20   31.60
  -1   9   0  958.40   31.00
  -1   9   0  976.10   33.60
  -1   9   0  992.00   34.80
  -1   9   0 1038.60   30.90
  -1   9   0 1048.70   31.20
  -1   9   0  996.60   30.80
  -1   9   0 1043.10   32.00
   0  -9   0   92.79    9.60
   0  -9   0   95.19   11.90
   0  -9   0   97.79    4.70
   0  -9   0   98.19    4.80
   0  -9   0   91.59    7.60
   0   9   0   87.99    8.50
   0   9   0   89.29    4.40
   0   9   0   86.19    7.30
   0   9   0   91.09   10.40
   0   9   0   94.69    4.30
   0   9   0   95.69    5.20
   0   9   0  105.89    7.90
   0   9   0   99.19    9.50
   0   9   0   79.79    8.10
   0   9   0   92.49    8.70
  -1  -9   0 1309.57   39.40
  -1  -9   0 1362.06   42.90
  -1  -9   0 1338.87   35.40
   1   9   0 1391.36   36.40
   1   9   0 1331.37   35.60
   1   9   0 1276.87   40.70
   1   9   0 1361.66   38.70
   1   9   0 1303.67   35.60
   1   9   0 1392.46   36.60
   1   9   0 1339.97   36.70
   1   9   0 1378.26   33.90
   1   9   0 1312.77   32.70
  -2  -9   0  163.58   12.80
  -2  -9   0  142.49   10.70
   2   9   0  140.69    8.20
   2   9   0  139.09    7.70
   2   9   0  161.38    8.30
   2   9   0  130.99    9.90
   2   9   0  137.09    7.90
   2   9   0  140.19   11.30
   2   9   0  144.69    8.10
   2   9   0  142.69    7.70
   2   9   0  156.78    8.50
  -3  -9   0   11.00    2.20
  -3  -9   0    6.40    4.80
  -3  -9   0   19.30    5.50
   3   9   0   17.50    3.20
   3   9   0   16.50    3.00
   3   9   0   17.30    3.00
   3   9   0   10.80    4.50
   3   9   0   21.50    5.60
   3   9   0   20.00    3.10
   3   9   0   11.90    3.60
   3   9   0   15.50    3.10
   3   9   0   16.40    3.10
  -4  -9   0  305.77   16.50
  -4  -9   0  288.87   16.40
   4   9   0  304.97    9.90
   4   9   0  321.27   14.40
   4   9   0  291.97   15.70
   4   9   0  306.67    9.50
   4   9   0  322.47   10.80
   4   9   0  294.07   10.00
   4   9   0  296.77    9.40
   4   9   0  298.37   16.50
   4   9   0  291.37   10.50
  -5  -9   0    4.00    3.80
  -5  -9   0    5.90    4.10
   5   9   0    2.50    1.70
   5   9   0    0.40    3.50
   5   9   0    3.20    1.60
   5   9   0    6.20    4.20
   5   9   0    4.50    1.50
  -6  -9   0   70.69    9.40
  -6  -9   0   63.19   10.00
   6   9   0   71.69    3.40
   6   9   0   69.29    4.00
   6   9   0   67.19    8.80
   6   9   0   72.39    9.70
   6   9   0   71.79    4.10
   6   9   0  103.59   10.80
   6   9   0   70.59    3.50
  -7  -9   0   43.80    8.00
   7   9   0   42.00    7.70
   7   9   0   45.30    9.30
   7   9   0   45.40    3.50
   7   9   0   48.60    7.60
   7   9   0   42.40    2.90
   7   9   0   42.20    3.40
   7   9   0   44.10    3.00
  -8  -9   0  507.65   22.30
   8   9   0  520.35   14.70
   8   9   0  522.75   14.30
   8   9   0  519.85   24.90
   8   9   0  531.75   23.80
   8   9   0  512.75   14.80
   8   9   0  516.15   23.00
   8   9   0  504.55   21.60
   9   9   0  148.29   15.20
   9   9   0  128.79    6.90
   9   9   0  129.49   13.60
   9   9   0  148.69   16.10
   9   9   0  136.09    7.10
   9   9   0  149.49    7.40
   9   9   0  126.29   11.80
  10   9   0  437.96   15.30
  10   9   0  441.76   15.00
  10   9   0  431.06   23.50
  10   9   0  442.76   22.80
  10   9   0  437.16   19.40
  11   9   0    0.80    1.60
  11   9   0   -0.30    3.40
  11   9   0    2.60    5.40
  11   9   0   -1.00    2.60
  11   9   0    0.20    2.80
  11   9   0   -0.30    5.60
  12   9   0   40.30    9.80
  12   9   0   46.40   11.10
  12   9   0   42.80    4.70
  12   9   0   63.49    7.30
  12   9   0   46.50    6.60
  12   9   0   56.59    8.40
  13   9   0  192.78    9.80
  13   9   0  180.98   18.90
  13   9   0  212.38   12.80
  13   9   0  158.48   18.80
  14   9   0   95.19    7.90
  14   9   0   99.39   15.90
  14   9   0   82.19   13.90
  14   9   0   79.19    9.70
  15   9   0    7.10    4.60
  15   9   0   22.10    8.90
  15   9   0   14.20    9.40
  15   9   0   13.90    5.60
  16   9   0  138.49   19.00
  16   9   0  120.19   13.10
  16   9   0  170.08   21.60
  17   9   0  130.39   14.30
  17   9   0  160.68   21.00
  17   9   0  146.89   21.30
  13 -10   0   68.49   16.50
  13 -10   0   49.50   12.80
  13 -10   0   34.20   10.80
  13 -10   0   45.20   13.60
 -13  10   0   55.69   14.30
 -13  10   0   37.20   11.10
  12 -10   0   55.29   13.10
  12 -10   0   50.49   13.60
  12 -10   0   62.19   12.90
  12 -10   0   51.69   14.50
 -12  10   0   75.19   14.40
 -12  10   0   54.99   13.80
  11 -10   0   17.80    9.60
  11 -10   0    4.70    7.40
  11 -10   0   21.20    9.00
  11 -10   0   12.70    8.80
 -11  10   0   12.40    8.70
 -11  10   0    9.10    6.70
 -11  10   0   11.60    7.90
 -11  10   0   14.50    8.30
  10 -10   0  338.67   26.30
  10 -10   0  348.87   24.80
  10 -10   0  324.27   23.40
  10 -10   0  307.97   22.20
 -10  10   0  351.86   24.80
 -10  10   0  336.97   23.40
 -10  10   0  317.37   23.50
 -10  10   0  357.16   21.80
   9 -10   0  168.38   21.00
   9 -10   0  140.89   17.70
   9 -10   0  106.99   14.90
   9 -10   0  168.98   19.60
  -9  10   0  103.19   15.40
  -9  10   0  111.59   15.60
  -9  10   0  134.29   17.10
  -9  10   0  114.39   14.60
   8 -10   0  415.06   25.10
   8 -10   0  362.76   21.80
   8 -10   0  376.86   24.00
   8 -10   0  383.76   25.60
  -8  10   0  350.86   21.40
  -8  10   0  328.67   20.40
  -8  10   0  367.06   23.50
  -8  10   0  357.06   19.60
  -8  10   0  366.86   22.60
  -8  10   0  295.77   21.80
   7 -10   0   55.49   11.20
   7 -10   0   63.69   10.90
   7 -10   0   58.89   12.30
   7 -10   0   65.79   12.30
  -7  10   0   50.89   10.30
  -7  10   0   71.39   12.00
  -7  10   0   80.19   12.50
  -7  10   0   54.59    8.80
  -7  10   0   57.79   10.40
  -7  10   0   52.39    9.90
   6 -10   0   64.49   10.90
   6 -10   0   67.29   10.20
   6 -10   0   74.59   12.50
   6 -10   0   62.29   11.90
  -6  10   0   81.49   12.00
  -6  10   0   64.09   10.90
  -6  10   0   47.70    9.70
  -6  10   0   78.79   12.10
  -6  10   0   76.39    9.90
  -6  10   0   47.10    9.30
   5 -10   0   48.70    9.90
   5 -10   0   43.50    9.10
   5 -10   0   50.69    8.80
   5 -10   0   54.89   11.20
  -5  10   0   62.99   10.60
  -5  10   0   66.49   10.80
  -5  10   0   60.49    8.60
  -5  10   0   54.59    9.50
  -5  10   0   59.59    9.80
  -5  10   0   48.00    9.20
   4 -10   0   -0.40    4.30
   4 -10   0    2.30    4.00
   4 -10   0    4.20    4.30
   4 -10   0    2.30    5.70
  -4  10   0    1.60    4.80
  -4  10   0    3.50    4.70
  -4  10   0    0.10    4.10
  -4  10   0   -0.50    4.10
  -4  10   0   -0.10    3.90
  -4  10   0   -1.50    2.70
   3 -10   0   59.29    8.70
   3 -10   0   44.70   10.00
   3 -10   0   69.29    9.40
   3 -10   0   56.49    9.00
   3 -10   0   69.19    8.10
  -3  10   0   48.70    9.00
  -3  10   0   70.19    9.70
  -3  10   0   63.29    8.40
  -3  10   0   51.39    8.10
  -3  10   0   60.39    9.30
  -3  10   0   54.69    8.30
  -3  10   0   66.09    9.90
   2 -10   0    2.80    4.90
   2 -10   0    2.30    4.00
   2 -10   0    9.80    4.30
   2 -10   0    7.20    3.40
   2 -10   0    5.30    3.30
   2 -10   0    6.70    4.00
  -2  10   0    5.20    5.40
  -2  10   0    0.40    3.60
  -2  10   0    0.80    3.80
  -2  10   0    6.60    4.40
  -2  10   0    8.40    5.60
  -2  10   0   -0.80    3.30
  -2  10   0    8.00    4.50
  -2  10   0   16.30    6.20
   1 -10   0 1312.37   34.80
   1 -10   0 1352.66   34.60
   1 -10   0 1379.06   46.20
   1 -10   0 1363.86   41.30
   1 -10   0 1410.86   40.30
  -1  10   0 1445.46   41.30
  -1  10   0 1332.57   43.40
  -1  10   0 1464.55   41.90
  -1  10   0 1330.27   40.50
  -1  10   0 1452.25   45.90
  -1  10   0 1347.47   39.80
  -1  10   0 1350.46   39.80
  -1  10   0 1398.86   40.20
   0 -10   0  265.17   17.50
   0 -10   0  280.57   15.30
   0 -10   0  250.37   12.90
   0  10   0  270.77   13.30
   0  10   0  262.97   13.70
   0  10   0  260.97   13.70
   0  10   0  265.07    9.30
   0  10   0  265.97   14.20
   0  10   0  244.28   12.90
   0  10   0  246.58   16.60
   0  10   0  278.67   16.70
   0  10   0  272.67   14.20
  -1 -10   0 1288.67   35.70
  -1 -10   0 1324.37   40.50
  -1 -10   0 1333.27   44.40
   1  10   0 1314.47   42.40
   1  10   0 1286.37   36.20
   1  10   0 1341.27   39.50
   1  10   0 1287.27   32.40
   1  10   0 1366.86   37.20
   1  10   0 1331.47   36.80
   1  10   0 1361.06   36.60
  -2 -10   0   23.10    6.70
  -2 -10   0   33.50    6.90
   2  10   0   25.30    5.70
   2  10   0   32.00    4.70
   2  10   0   22.60    4.20
   2  10   0   28.00    4.30
   2  10   0   23.30    4.50
   2  10   0   20.30    3.90
   2  10   0   16.50    6.00
   2  10   0   18.60    4.10
  -3 -10   0  433.76   13.30
  -3 -10   0  458.85   21.00
  -3 -10   0  418.46   21.90
   3  10   0  472.45   21.70
   3  10   0  458.95   15.30
   3  10   0  461.95   16.00
   3  10   0  450.95   15.80
   3  10   0  429.76   19.60
   3  10   0  450.65   14.90
   3  10   0  460.25   14.90
   3  10   0  444.76   16.70
  -4 -10   0   22.30    6.70
  -4 -10   0   32.30    7.40
   4  10   0   32.40    3.90
   4  10   0   34.90    6.00
   4  10   0   29.60    3.50
   4  10   0   29.40    6.40
   4  10   0   39.40    6.20
   4  10   0   33.20    3.50
   4  10   0   39.50    7.50
   4  10   0   29.70    4.10
   4  10   0   34.90    4.20
  -5 -10   0   25.00    7.00
  -5 -10   0   20.40    6.20
   5  10   0   18.90    2.90
   5  10   0   17.40    3.00
   5  10   0   19.10    6.00
   5  10   0    9.90    5.10
   5  10   0   20.40    3.10
   5  10   0   17.90    2.70
   5  10   0   24.00    5.60
  -6 -10   0   47.40    9.00
  -6 -10   0   55.59    9.30
   6  10   0   52.29    9.00
   6  10   0   39.60    7.40
   6  10   0   45.30    7.40
   6  10   0   38.70    3.70
   6  10   0   45.10    4.00
   6  10   0   37.20    3.50
  -7 -10   0  205.58   14.70
   7  10   0  211.28    7.40
   7  10   0  226.78    7.70
   7  10   0  205.78   14.30
   7  10   0  217.98    7.60
   7  10   0  227.78   16.20
   7  10   0  215.88   14.40
  -8 -10   0  513.25   23.20
   8  10   0  493.55   24.70
   8  10   0  474.35   22.60
   8  10   0  453.35   12.90
   8  10   0  455.55   12.90
   8  10   0  450.55   21.40
   8  10   0  425.46   21.50
   9  10   0  231.28   16.00
   9  10   0  238.88    8.90
   9  10   0  242.88   15.30
   9  10   0  222.78   17.00
   9  10   0  242.08    8.80
   9  10   0  245.18   17.10
  10  10   0  982.40   32.80
  10  10   0  924.01   24.50
  10  10   0  898.81   24.50
  10  10   0  905.91   35.90
  10  10   0  854.41   34.10
  10  10   0  933.61   37.80
  11  10   0   20.50    4.00
  11  10   0   20.20    3.90
  11  10   0   19.90    8.30
  11  10   0   20.30    5.90
  11  10   0    8.40    6.60
  11  10   0    7.40    6.10
  12  10   0  244.98   19.80
  12  10   0  225.08   11.50
  12  10   0  247.98   19.40
  12  10   0  231.58   18.10
  13  10   0   44.60    6.40
  13  10   0   47.60    6.50
  13  10   0   52.19   11.90
  13  10   0   32.40    9.90
  13  10   0   39.40   10.50
  14  10   0   25.40    9.10
  14  10   0   16.00    5.10
  14  10   0   15.40    9.50
  15  10   0   -0.50    4.10
  15  10   0   -3.40    6.60
  15  10   0    5.20    7.10
  16  10   0  127.29   18.50
  16  10   0  160.48   21.20
  16  10   0  153.68   12.90
  17  10   0  153.38   20.70
  17  10   0  126.99   13.70
  12 -11   0   76.09   16.70
  12 -11   0   82.79   15.90
  12 -11   0   94.99   16.80
  12 -11   0  104.49   16.60
 -12  11   0   88.19   15.30
 -12  11   0  100.59   17.70
  11 -11   0  324.07   25.50
  11 -11   0  270.87   22.60
  11 -11   0  262.87   26.00
  11 -11   0  309.07   26.70
 -11  11   0  300.97   21.20
 -11  11   0  242.68   25.40
 -11  11   0  280.07   22.40
 -11  11   0  274.97   30.60
  10 -11   0   45.80   11.80
  10 -11   0   35.60   11.30
  10 -11   0   27.70   10.70
  10 -11   0   25.00   10.50
 -10  11   0   33.30   10.20
 -10  11   0   20.40    8.10
 -10  11   0   30.70   10.90
 -10  11   0   13.80    8.60
   9 -11   0  918.91   41.80
   9 -11   0  925.91   43.60
   9 -11   0  958.40   42.00
   9 -11   0  982.50   39.60
  -9  11   0  963.40   42.30
  -9  11   0  935.91   38.60
  -9  11   0  987.90   42.80
  -9  11   0 1008.90   41.70
   8 -11   0   54.89   12.00
   8 -11   0   55.49   11.00
   8 -11   0   45.80   12.10
   8 -11   0   81.89   14.40
  -8  11   0   61.99   12.30
  -8  11   0   69.39   12.50
  -8  11   0   57.29   11.60
  -8  11   0   57.19   11.90
  -8  11   0   64.69   10.00
  -8  11   0   72.29   12.30
   7 -11   0  860.31   33.90
   7 -11   0  792.62   37.20
   7 -11   0  797.42   37.30
   7 -11   0  868.91   36.70
  -7  11   0  807.62   34.80
  -7  11   0  834.02   34.90
  -7  11   0  836.62   35.30
  -7  11   0  791.02   30.80
  -7  11   0  795.52   35.80
  -7  11   0  777.82   35.50
   6 -11   0   21.30    8.50
   6 -11   0   27.50    8.00
   6 -11   0   34.70    9.20
   6 -11   0   25.90    9.30
  -6  11   0   28.30    8.10
  -6  11   0   29.90    7.00
  -6  11   0   10.50    6.60
  -6  11   0   30.70    8.50
  -6  11   0   34.50    9.40
  -6  11   0   14.50    6.70
   5 -11   0   10.20    5.40
   5 -11   0    3.00    5.90
   5 -11   0   -0.30    5.50
   5 -11   0    8.50    5.40
  -5  11   0    2.40    5.40
  -5  11   0    8.50    4.70
  -5  11   0    5.10    5.20
  -5  11   0    5.20    6.00
  -5  11   0    4.70    5.30
  -5  11   0    6.90    6.40
   4 -11   0    6.70    5.50
   4 -11   0    2.30    4.90
   4 -11   0   14.90    5.20
   4 -11   0   -3.90    5.30
  -4  11   0    8.30    5.90
  -4  11   0    7.10    4.20
  -4  11   0   19.70    6.50
  -4  11   0    9.70    5.70
  -4  11   0   10.60    6.60
  -4  11   0    4.90    5.60
   3 -11   0   12.30    4.70
   3 -11   0   11.60    5.40
   3 -11   0   14.40    5.70
   3 -11   0   17.90    7.40
  -3  11   0   15.30    6.10
  -3  11   0   13.70    6.50
  -3  11   0   17.80    7.60
  -3  11   0   17.70    5.80
  -3  11   0   16.60    5.50
  -3  11   0   27.50    7.50
   2 -11   0  238.48   18.60
   2 -11   0  247.18   15.30
   2 -11   0  235.88   14.80
   2 -11   0  249.18   12.00
  -2  11   0  236.28   15.50
  -2  11   0  226.58   14.00
  -2  11   0  263.37   15.80
  -2  11   0  232.08   16.90
  -2  11   0  231.98   17.20
  -2  11   0  247.28   15.00
   1 -11   0   70.19   12.20
   1 -11   0   64.79    5.20
   1 -11   0   68.59    8.80
   1 -11   0   72.89    9.70
  -1  11   0   69.19   11.00
  -1  11   0   83.29    9.80
  -1  11   0   67.09    9.30
  -1  11   0   69.39   10.80
  -1  11   0   63.09    8.70
  -1  11   0   49.80    7.90
  -1  11   0   66.99    9.10
   0 -11   0 1826.12   53.19
   0 -11   0 1894.01   58.59
   0 -11   0 1906.61   50.09
   0  11   0 1815.02   57.19
   0  11   0 1904.81   50.69
   0  11   0 1873.61   50.89
   0  11   0 1818.22   51.69
   0  11   0 1902.11   51.19
   0  11   0 1836.22   55.89
   0  11   0 1849.81   51.59
  -1 -11   0   -4.40    4.10
  -1 -11   0    3.00    5.30
  -1 -11   0    2.50    3.00
   1  11   0    3.50    3.50
   1  11   0   -1.70    2.20
   1  11   0   -2.50    4.10
   1  11   0   -3.20    3.60
   1  11   0    1.20    3.10
   1  11   0    2.60    3.50
   1  11   0   -0.90    3.80
   1  11   0    0.70    3.10
  -2 -11   0 2110.19   62.99
  -2 -11   0 2151.48   58.89
   2  11   0 2074.29   52.99
   2  11   0 2062.09   60.39
   2  11   0 2048.20   52.29
   2  11   0 2057.59   50.19
   2  11   0 2053.49   51.89
   2  11   0 2063.59   53.19
   2  11   0 2079.59   57.19
   2  11   0 2091.09   52.29
  -3 -11   0   71.79   10.10
  -3 -11   0   72.49   11.30
  -3 -11   0   75.59    8.00
   3  11   0   64.89    6.60
   3  11   0   71.49    6.00
   3  11   0   83.69   10.60
   3  11   0   63.79   10.00
   3  11   0   78.99    7.80
   3  11   0   74.89    6.40
   3  11   0   81.79    7.60
  -4 -11   0  654.43   27.20
  -4 -11   0  646.74   28.70
   4  11   0  623.04   19.70
   4  11   0  627.84   17.80
   4  11   0  622.14   19.30
   4  11   0  606.44   19.50
   4  11   0  631.44   17.90
   4  11   0  600.44   26.80
   4  11   0  618.34   22.50
   4  11   0  612.14   25.50
  -5 -11   0  272.97   18.30
  -5 -11   0  318.27   19.00
   5  11   0  314.57   15.70
   5  11   0  300.77   11.20
   5  11   0  273.77   10.80
   5  11   0  307.97   17.80
   5  11   0  283.27   11.20
   5  11   0  301.37   18.30
  -6 -11   0  626.14   28.00
  -6 -11   0  695.23   29.30
   6  11   0  608.14   24.50
   6  11   0  654.23   27.70
   6  11   0  613.54   17.50
   6  11   0  627.04   25.60
   6  11   0  604.84   17.30
   6  11   0  615.34   27.40
  -7 -11   0  185.98   15.60
  -7 -11   0  187.18   15.10
   7  11   0  217.08   14.90
   7  11   0  187.58    7.20
   7  11   0  186.88    7.00
   7  11   0  194.28   14.50
  -8 -11   0  738.33   30.70
   8  11   0  741.93   29.90
   8  11   0  721.53   29.40
   8  11   0  707.03   29.30
   8  11   0  800.82   32.90
  -9 -11   0  696.33   29.60
   9  11   0  692.53   31.60
   9  11   0  676.53   28.70
   9  11   0  680.93   17.30
   9  11   0  676.83   28.10
   9  11   0  668.13   29.40
  10  11   0  188.88   15.60
  10  11   0  202.08   20.00
  10  11   0  172.68    7.40
  10  11   0  184.98    7.30
  10  11   0  181.88   18.00
  10  11   0  189.28   14.60
  11  11   0  483.95   27.30
  11  11   0  578.54   24.80
  11  11   0  609.94   31.00
  11  11   0  537.95   27.00
  11  11   0  553.04   16.80
  12  11   0    4.60    2.80
  12  11   0   -5.10    4.70
  12  11   0    8.60    7.90
  12  11   0    1.20    2.60
  12  11   0    5.70    7.20
  13  11   0  181.18   10.20
  13  11   0  224.58   22.70
  13  11   0  153.18   19.90
  13  11   0  167.38    9.60
  13  11   0  164.18   18.20
  14  11   0  184.28   22.80
  14  11   0  186.18   21.30
  14  11   0  208.18   11.80
  15  11   0  156.08   20.40
  15  11   0  213.88   24.50
  15  11   0  200.08   12.60
  15  11   0  192.78   21.40
  16  11   0   82.79   16.30
  16  11   0  114.09   17.80
  16  11   0  125.79   19.80
  16  11   0  102.59   10.90
  11 -12   0  111.99   19.70
  11 -12   0  134.49   20.20
  11 -12   0  137.79   19.80
  11 -12   0  138.29   18.60
 -11  12   0   96.79   16.80
 -11  12   0  110.89   17.50
  10 -12   0  311.47   23.00
  10 -12   0  290.17   28.30
  10 -12   0  315.77   25.70
  10 -12   0  362.36   26.40
 -10  12   0  321.37   22.80
 -10  12   0  284.17   23.00
 -10  12   0  321.67   25.40
 -10  12   0  358.26   26.80
   9 -12   0   15.60    9.40
   9 -12   0   14.40    8.60
   9 -12   0   11.70    9.00
   9 -12   0   18.30    8.70
  -9  12   0   12.40    8.30
  -9  12   0   17.60    8.70
  -9  12   0   32.80   10.90
  -9  12   0   23.30   10.30
   8 -12   0 1141.99   46.30
   8 -12   0 1108.79   42.30
   8 -12   0 1050.69   46.50
   8 -12   0 1161.08   48.20
  -8  12   0 1110.39   43.90
  -8  12   0 1096.19   45.70
  -8  12   0 1084.69   45.40
  -8  12   0 1118.29   44.80
  -8  12   0 1175.28   44.70
   7 -12   0   36.60   10.20
   7 -12   0   10.90    8.70
   7 -12   0   12.10    7.10
  -7  12   0   17.90    6.40
  -7  12   0   22.70    8.50
  -7  12   0   22.00    9.00
  -7  12   0   15.40    7.60
  -7  12   0    4.50    6.90
  -7  12   0   20.60    8.00
   6 -12   0  501.45   24.20
   6 -12   0  504.15   25.00
   6 -12   0  469.85   29.00
   6 -12   0  475.55   26.50
  -6  12   0  470.95   27.00
  -6  12   0  487.15   26.90
  -6  12   0  453.85   22.20
  -6  12   0  516.05   26.80
  -6  12   0  509.95   27.70
  -6  12   0  494.25   26.70
   5 -12   0  156.08   17.00
   5 -12   0  170.48   19.10
   5 -12   0  137.79   14.60
   5 -12   0  141.89   13.80
  -5  12   0  156.88   12.70
  -5  12   0  144.89   16.50
  -5  12   0  159.78   17.50
  -5  12   0  152.28   17.00
  -5  12   0  147.49   15.90
  -5  12   0  118.39   15.20
   4 -12   0    4.00    5.60
   4 -12   0   15.50    5.80
   4 -12   0   18.40    6.60
   4 -12   0   24.00    8.40
  -4  12   0   13.90    6.60
  -4  12   0   18.20    7.20
  -4  12   0   15.40    7.60
  -4  12   0   16.80    6.50
  -4  12   0   18.30    7.40
  -4  12   0   20.10    6.00
   3 -12   0   45.80    7.40
   3 -12   0   49.50   11.80
   3 -12   0   44.90    8.50
  -3  12   0   65.39   10.20
  -3  12   0   65.39   10.40
  -3  12   0   45.90    9.60
  -3  12   0   53.09   10.30
  -3  12   0   60.79    8.70
  -3  12   0   55.39   10.70
   2 -12   0    4.40    3.30
   2 -12   0   -8.90    5.20
   2 -12   0   12.00    5.70
  -2  12   0    5.50    4.70
  -2  12   0    6.80    5.40
  -2  12   0   -3.00    4.10
  -2  12   0   14.20    6.40
  -2  12   0    4.30    5.90
  -2  12   0    7.70    4.40
   1 -12   0  225.28   15.30
   1 -12   0  209.68   17.90
  -1  12   0  227.58   14.80
  -1  12   0  241.78   14.90
  -1  12   0  240.58   17.40
  -1  12   0  245.28   18.40
  -1  12   0  271.37   15.50
  -1  12   0  232.18   15.50
   0 -12   0    4.70    4.70
   0 -12   0    2.70    6.50
   0  12   0   -2.40    4.20
   0  12   0   12.50    4.90
   0  12   0   12.40    5.40
   0  12   0   13.20    5.20
   0  12   0   12.20    7.50
   0  12   0    3.80    4.30
   0  12   0   10.10    5.20
  -1 -12   0  963.80   35.40
  -1 -12   0  944.31   39.40
   1  12   0 1074.99   33.60
   1  12   0 1061.49   32.40
   1  12   0  952.30   34.00
   1  12   0 1013.10   38.10
   1  12   0 1073.79   32.60
   1  12   0  974.50   39.40
   1  12   0 1040.70   32.90
  -2 -12   0   84.39   13.40
  -2 -12   0   69.39   10.40
   2  12   0   79.19    8.80
   2  12   0   71.89    8.00
   2  12   0   77.19   10.30
   2  12   0   93.89   13.00
   2  12   0   69.89    7.70
   2  12   0   83.49   12.30
   2  12   0   82.59    8.90
   2  12   0   65.99    6.50
  -3 -12   0 1184.38   40.40
  -3 -12   0 1154.78   43.30
   3  12   0 1147.09   33.50
   3  12   0 1170.18   32.90
   3  12   0 1188.38   41.80
   3  12   0 1149.78   33.70
   3  12   0 1109.69   42.40
   3  12   0 1167.38   33.10
   3  12   0 1133.59   38.40
   3  12   0 1201.58   32.20
  -4 -12   0  291.57   19.80
  -4 -12   0  254.47   17.40
   4  12   0  241.18   16.00
   4  12   0  261.77   17.70
   4  12   0  265.27   13.70
   4  12   0  277.07   12.30
   4  12   0  253.37   13.50
   4  12   0  244.38   10.10
   4  12   0  233.88   11.60
  -5 -12   0  316.87   20.40
  -5 -12   0  320.27   19.80
   5  12   0  282.17   11.90
   5  12   0  278.87   19.10
   5  12   0  266.97   17.50
   5  12   0  306.07   15.90
  -6 -12   0  712.33   30.90
  -6 -12   0  699.83   31.00
   6  12   0  673.33   30.40
   6  12   0  656.63   27.50
   6  12   0  690.43   26.60
   6  12   0  650.33   19.20
   6  12   0  677.73   29.20
  -7 -12   0  187.08   18.30
  -7 -12   0  174.18   18.10
   7  12   0  161.88   13.80
   7  12   0  175.68    7.30
   7  12   0  235.38   15.90
   7  12   0  192.28   18.20
   7  12   0  175.48   17.70
  -8 -12   0  128.59   15.50
   8  12   0  108.49   13.20
   8  12   0  111.39   14.80
   8  12   0  126.49   14.50
   8  12   0  126.99   15.40
   8  12   0  116.59   13.80
  -9 -12   0  226.48   17.00
   9  12   0  229.08   16.80
   9  12   0  218.18   18.20
   9  12   0  191.68   16.10
   9  12   0  190.78   15.60
  10  12   0  146.09   17.60
  10  12   0  157.58   17.00
  10  12   0  159.78   15.40
  10  12   0  117.59   14.40
  11  12   0   31.10    7.90
  11  12   0   28.50    8.30
  11  12   0   35.40   10.10
  11  12   0   39.90   11.50
  11  12   0   36.70    9.30
  12  12   0  120.09   16.20
  12  12   0  105.49   13.80
  12  12   0  125.49    6.30
  12  12   0  121.99    6.10
  12  12   0  154.48   17.30
  12  12   0  140.89   18.30
  13  12   0  199.88   21.80
  13  12   0  178.98    8.50
  13  12   0  186.28   19.70
  13  12   0  196.78   22.70
  13  12   0  186.18    8.90
  14  12   0    3.70    8.70
  14  12   0    4.70    3.20
  14  12   0    1.20    7.50
  14  12   0   -2.60    7.80
  15  12   0  372.56   43.20
  15  12   0  329.17   14.50
  15  12   0  334.27   27.20
  15  12   0  321.27   26.50
  10 -13   0   25.40   10.00
  10 -13   0   37.70   12.20
  10 -13   0   19.30   10.20
 -10  13   0   17.90    9.10
 -10  13   0   36.80   10.40
 -10  13   0   37.10   11.50
 -10  13   0   18.80   10.30
   9 -13   0   97.09   14.50
   9 -13   0   86.19   16.30
  -9  13   0   63.59   12.90
  -9  13   0   95.99   16.50
  -9  13   0   62.19   13.60
  -9  13   0   64.19   13.70
   8 -13   0   16.60    7.80
   8 -13   0   27.00   10.40
  -8  13   0   -6.00    6.80
  -8  13   0    9.60    7.50
  -8  13   0   26.40    9.50
  -8  13   0   37.40   11.30
  -8  13   0   30.30   10.00
   7 -13   0   93.49   15.80
   7 -13   0   86.09   12.70
  -7  13   0  138.79   17.20
  -7  13   0  116.39   16.60
  -7  13   0  116.29   16.50
  -7  13   0  105.59   16.10
  -7  13   0  121.89   17.10
   6 -13   0   -3.40    5.50
   6 -13   0    4.80    5.70
   6 -13   0    2.50    6.20
  -6  13   0    6.10    6.80
  -6  13   0   -2.30    5.90
  -6  13   0    1.50    6.50
  -6  13   0   -2.00    4.80
  -6  13   0    1.60    5.50
   5 -13   0   -7.10    6.00
   5 -13   0    3.90    5.30
   5 -13   0    1.60    4.70
  -5  13   0    1.80    6.20
  -5  13   0    2.40    6.10
  -5  13   0   -0.40    5.00
  -5  13   0   -5.50    5.20
  -5  13   0    5.70    5.60
  -5  13   0   -5.90    3.60
   4 -13   0  135.29   18.40
   4 -13   0  153.88   12.10
   4 -13   0  171.58   14.60
  -4  13   0  143.49   16.00
  -4  13   0  146.89   18.00
  -4  13   0  144.59   14.00
  -4  13   0  136.39   16.20
  -4  13   0  147.19   16.10
  -4  13   0  171.38   18.50
   3 -13   0   83.19   11.40
   3 -13   0   61.09   13.00
  -3  13   0   71.39   11.10
  -3  13   0   83.79   13.20
  -3  13   0   57.09   10.80
  -3  13   0   72.59   11.70
  -3  13   0   88.49   10.90
  -3  13   0   72.69   13.00
   2 -13   0  178.58   20.60
   2 -13   0  181.28   14.40
  -2  13   0  204.08   15.00
  -2  13   0  170.18   18.30
  -2  13   0  192.18   20.10
  -2  13   0  190.58   15.90
  -2  13   0  190.78   15.00
  -2  13   0  216.58   14.40
   1 -13   0   81.19   11.20
   1 -13   0   81.09   13.90
  -1  13   0   84.79   10.80
  -1  13   0   49.60    8.90
  -1  13   0   72.09   10.20
  -1  13   0   89.19   13.50
  -1  13   0   71.59    9.90
  -1  13   0   63.79   11.50
   0 -13   0    9.20    5.50
   0 -13   0   13.00    7.60
   0  13   0    5.30    5.60
   0  13   0    5.20    4.40
   0  13   0    3.30    5.80
   0  13   0    5.60    4.10
   0  13   0    1.40    4.30
   0  13   0    4.40    4.40
  -1 -13   0   -1.80    5.20
  -1 -13   0   -0.30    5.10
   1  13   0   -1.20    4.00
   1  13   0   -2.00    3.60
   1  13   0    7.60    6.00
   1  13   0    3.00    3.90
   1  13   0   -5.20    3.30
   1  13   0    1.50    4.90
  -2 -13   0   13.00    7.20
  -2 -13   0   27.40    8.00
   2  13   0   25.50    8.90
   2  13   0   22.50    6.40
   2  13   0   18.00    5.20
   2  13   0   38.80    6.40
   2  13   0   19.00    7.50
   2  13   0   29.20    5.70
   2  13   0   19.40    5.30
  -3 -13   0   47.40   11.00
  -3 -13   0   68.59   11.40
   3  13   0   69.59    7.30
   3  13   0   44.30   10.80
   3  13   0   65.49   10.20
   3  13   0   49.90    6.90
   3  13   0   38.70    9.20
   3  13   0   43.20    6.70
  -4 -13   0   14.50    6.80
  -4 -13   0   13.50    6.90
   4  13   0   26.00    7.40
   4  13   0   19.10    5.70
   4  13   0   22.40    4.90
   4  13   0   14.50    6.40
   4  13   0   30.50    8.80
   4  13   0   21.80    4.70
   4  13   0   17.20    3.70
  -5 -13   0  374.86   23.30
  -5 -13   0  351.86   21.40
   5  13   0  354.16   14.10
   5  13   0  344.37   21.50
   5  13   0  360.66   17.40
   5  13   0  336.97   13.90
   5  13   0  307.97   21.50
   5  13   0  348.37   20.30
  -6 -13   0   20.30    7.50
  -6 -13   0   19.70    7.20
   6  13   0   28.80    7.10
   6  13   0   14.70    7.30
   6  13   0   19.90    7.60
   6  13   0   14.10    6.90
   6  13   0   21.10    3.80
   6  13   0   22.40    3.90
   6  13   0   26.30    6.70
  -7 -13   0  487.75   27.00
  -7 -13   0  519.85   28.20
   7  13   0  554.44   28.20
   7  13   0  560.14   25.80
   7  13   0  581.84   29.20
   7  13   0  566.64   15.90
   7  13   0  623.54   28.90
   7  13   0  541.65   15.90
   7  13   0  557.34   24.90
  -8 -13   0   54.29   10.70
   8  13   0   46.10    9.40
   8  13   0   32.40    8.10
   8  13   0   21.20    8.30
   8  13   0   29.20    8.70
   8  13   0   49.40   10.20
  -9 -13   0   63.69   11.80
   9  13   0   90.09   13.90
   9  13   0   66.59   11.40
   9  13   0   58.89   11.30
   9  13   0   57.39   10.70
   9  13   0   45.20   10.30
   9  13   0   62.09   11.40
  10  13   0   82.39   12.50
  10  13   0  111.79   15.30
  10  13   0  116.19   16.60
  10  13   0  103.79   14.30
  10  13   0   93.29   12.90
  10  13   0   70.99   12.60
  11  13   0    6.90    6.40
  11  13   0   -6.20    5.00
  11  13   0    8.30    8.20
  11  13   0    2.60    5.70
  12  13   0    4.60    7.90
  12  13   0   19.50    8.60
  12  13   0   -4.70    4.80
  12  13   0   20.10    9.10
  13  13   0   22.00   10.20
  13  13   0   14.50   10.20
  14  13   0  259.17   27.20
  14  13   0  261.27   26.20
   9 -14   0    2.20    7.10
   9 -14   0   -4.80    6.40
  -9  14   0   29.00   10.10
  -9  14   0   -3.30    6.80
  -9  14   0   -5.80    7.50
  -9  14   0   15.40    8.40
   8 -14   0   38.10   10.60
   8 -14   0   47.00   13.10
  -8  14   0   22.80   10.10
  -8  14   0   54.89   12.50
  -8  14   0   46.20   11.80
  -8  14   0   39.10   11.80
  -8  14   0   29.20   10.00
   7 -14   0   27.00   11.40
  -7  14   0   12.60    8.90
  -7  14   0    8.90    8.10
  -7  14   0   21.60    9.50
  -7  14   0   19.80    9.00
  -7  14   0   20.50    8.50
   6 -14   0  136.69   20.10
  -6  14   0  129.99   18.20
  -6  14   0  144.29   18.50
  -6  14   0  105.19   15.70
  -6  14   0  143.99   17.40
  -6  14   0  107.09   15.90
   5 -14   0    3.60    7.00
  -5  14   0   -1.20    6.20
  -5  14   0    8.20    6.90
  -5  14   0    4.90    6.30
  -5  14   0    9.10    7.70
  -5  14   0   -1.90    5.20
   4 -14   0  484.45   30.40
  -4  14   0  460.65   25.40
  -4  14   0  482.15   27.20
  -4  14   0  437.46   27.60
  -4  14   0  503.65   27.00
  -4  14   0  451.35   27.60
   3 -14   0   18.50    9.70
   3 -14   0   31.80    8.90
  -3  14   0   44.00    9.90
  -3  14   0   37.20    8.90
  -3  14   0   25.90    9.40
  -3  14   0   41.20   10.50
  -3  14   0   23.40    7.80
   2 -14   0  695.63   30.10
   2 -14   0  676.83   35.90
  -2  14   0  676.43   29.60
  -2  14   0  688.13   33.60
  -2  14   0  695.93   28.10
  -2  14   0  679.23   34.60
  -2  14   0  646.74   30.00
  -2  14   0  694.93   30.10
   1 -14   0   75.89   15.00
   1 -14   0   67.79   11.20
  -1  14   0   82.49   11.20
  -1  14   0   84.29   11.50
  -1  14   0   74.59   13.00
  -1  14   0  107.89   12.80
  -1  14   0   63.29   12.20
  -1  14   0   66.89   10.80
   0 -14   0   71.59   13.70
   0 -14   0   73.09   11.00
   0  14   0   79.39   10.50
   0  14   0   71.39   10.20
   0  14   0   79.29   10.60
   0  14   0   69.09   12.90
   0  14   0   77.49   11.00
   0  14   0   61.99   12.00
  -1 -14   0   16.10    7.00
  -1 -14   0    7.20    7.30
   1  14   0   26.70    8.50
   1  14   0   18.90    5.90
   1  14   0    2.60    4.90
   1  14   0   21.70    6.60
   1  14   0   12.40    7.40
  -2 -14   0   -1.80    5.70
  -2 -14   0   -0.90    5.10
   2  14   0   -4.20    4.20
   2  14   0   -0.10    4.00
   2  14   0   -7.30    3.40
   2  14   0   -3.60    3.10
   2  14   0   -1.70    4.00
  -3 -14   0  149.59   18.20
  -3 -14   0  178.18   15.30
   3  14   0  209.08   20.70
   3  14   0  181.68   10.60
   3  14   0  189.88   15.20
   3  14   0  184.38   20.00
   3  14   0  168.28   11.90
  -4 -14   0   17.50    7.10
  -4 -14   0    5.30    7.20
   4  14   0   -4.60    4.40
   4  14   0    2.50    4.70
   4  14   0    1.30    3.20
   4  14   0    2.10    3.30
   4  14   0    1.10    2.40
   4  14   0   10.00    6.30
  -5 -14   0  479.55   26.40
  -5 -14   0  465.75   27.70
   5  14   0  508.65   25.30
   5  14   0  498.55   18.20
   5  14   0  516.25   28.60
   5  14   0  489.45   27.20
   5  14   0  483.45   18.10
  -6 -14   0   76.89   12.90
  -6 -14   0   89.49   14.70
   6  14   0   99.89   13.50
   6  14   0   64.99   12.30
   6  14   0   67.29   12.20
   6  14   0   97.19    7.10
   6  14   0   76.99    6.50
   6  14   0   88.39   12.30
  -7 -14   0  982.10   41.10
  -7 -14   0  975.10   40.80
   7  14   0  994.00   37.10
   7  14   0  963.70   25.20
   7  14   0  970.00   35.50
   7  14   0  980.40   39.30
   7  14   0  951.70   25.20
   7  14   0  978.00   41.20
   7  14   0 1022.70   41.40
  -8 -14   0   32.50    9.50
   8  14   0   28.20    8.90
   8  14   0   28.50    7.90
   8  14   0   37.00   10.20
   8  14   0   35.70    8.80
   8  14   0   46.40   10.60
  -9 -14   0  298.97   21.50
   9  14   0  254.47   24.00
   9  14   0  271.77   19.90
   9  14   0  284.17   21.40
   9  14   0  299.47   22.00
   9  14   0  289.97   19.60
 -10 -14   0    9.30    7.50
  10  14   0    9.50    7.20
  10  14   0    0.70    6.00
  10  14   0   11.50    7.60
  10  14   0   18.00    8.10
  10  14   0    3.10    5.70
  11  14   0   -1.50    6.20
  11  14   0   12.20    7.80
  11  14   0   12.20    7.20
  11  14   0    2.60    6.30
  12  14   0    5.20    7.60
  12  14   0   -4.00    4.40
  12  14   0    0.20    5.90
  12  14   0    3.20    7.00
  13  14   0   59.79   14.00
  13  14   0   41.00   10.90
  13  14   0   29.60   10.50
   7 -15   0  121.89   19.70
  -7  15   0  146.59   20.50
  -7  15   0  157.68   20.70
  -7  15   0   83.69   15.00
  -7  15   0  129.19   18.30
  -7  15   0  118.89   17.90
   6 -15   0   68.09   15.10
  -6  15   0   95.29   15.60
  -6  15   0   79.39   15.30
  -6  15   0   75.19   14.30
  -6  15   0   70.49   14.80
  -6  15   0   87.69   16.00
   5 -15   0  327.27   26.60
  -5  15   0  386.96   26.00
  -5  15   0  332.57   25.20
  -5  15   0  349.27   23.70
  -5  15   0  362.36   24.50
  -5  15   0  354.86   24.90
   4 -15   0   10.50    8.10
  -4  15   0    1.70    6.30
  -4  15   0   18.80    8.20
  -4  15   0    8.10    8.00
  -4  15   0   14.00    8.30
  -4  15   0   24.40    9.60
   3 -15   0 1001.90   46.70
  -3  15   0  919.41   42.90
  -3  15   0 1006.80   39.80
  -3  15   0  894.81   41.10
  -3  15   0  941.31   39.90
  -3  15   0 1093.79   40.60
   2 -15   0   16.70    9.10
  -2  15   0   20.40    7.20
  -2  15   0    6.10    6.30
  -2  15   0    6.50    5.90
  -2  15   0   23.10    9.20
  -2  15   0    8.00    7.90
   1 -15   0  717.43   34.30
   1 -15   0  695.13   37.20
  -1  15   0  679.73   36.20
  -1  15   0  676.73   34.20
  -1  15   0  763.52   32.30
  -1  15   0  716.23   30.20
   0 -15   0   -0.20    5.30
   0 -15   0    4.10    8.10
   0  15   0    2.70    5.90
   0  15   0    6.70    7.60
   0  15   0    4.50    5.00
   0  15   0    7.30    5.60
  -1 -15   0   95.39   16.10
  -1 -15   0  103.99   13.90
   1  15   0   89.19   14.90
   1  15   0   80.99   11.80
   1  15   0   76.39   10.70
   1  15   0   77.29    9.90
   1  15   0  100.59   15.50
  -2 -15   0   17.90    7.50
  -2 -15   0   14.00    8.40
   2  15   0   21.90    7.40
   2  15   0   31.80    9.80
   2  15   0   21.10    5.50
   2  15   0   20.40    8.10
   2  15   0   21.80    6.50
  -3 -15   0  104.19   16.80
  -3 -15   0   90.79   13.30
   3  15   0  112.09   13.70
   3  15   0   89.59    8.90
   3  15   0   88.09   14.40
   3  15   0   79.79    9.70
   3  15   0   71.89   13.60
  -4 -15   0  148.59   16.90
  -4 -15   0  134.09   18.80
   4  15   0  120.29   16.50
   4  15   0  104.69   16.60
   4  15   0  117.09   10.00
   4  15   0  129.79   15.10
  -5 -15   0   79.39   14.80
  -5 -15   0   54.59   11.40
   5  15   0   81.89   12.40
   5  15   0   99.19   16.40
   5  15   0   60.89    7.40
   5  15   0   72.49   13.50
  -6 -15   0  745.33   34.90
  -6 -15   0  787.22   37.30
   6  15   0  694.93   34.40
   6  15   0  679.23   35.00
   6  15   0  722.53   22.70
   6  15   0  732.93   33.00
   6  15   0  715.03   22.50
  -7 -15   0   -1.90    5.60
   7  15   0   -2.50    4.90
   7  15   0    3.50    2.60
   7  15   0    5.40    7.30
   7  15   0    3.60    6.00
   7  15   0    0.60    2.20
  -8 -15   0  653.73   33.90
   8  15   0  690.13   33.10
   8  15   0  619.74   33.30
   8  15   0  674.23   34.10
  -9 -15   0   94.69   15.20
   9  15   0   99.59   15.50
   9  15   0   92.49   15.30
   9  15   0   97.29   15.40
   9  15   0  126.29   17.50
 -10 -15   0  191.58   21.00
  10  15   0  205.68   22.00
  10  15   0  189.08   20.70
  10  15   0  169.68   20.60
  11  15   0   79.49   15.30
  11  15   0   92.09   15.20
  11  15   0   63.99   12.60
  11  15   0   66.89   13.40
  12  15   0   38.20   12.00
  12  15   0   34.80   10.20
  12  15   0   37.10   11.40
  12  15   0   49.30   12.60
   5 -16   0  190.78   25.50
  -5  16   0  135.49   19.70
  -5  16   0  178.98   20.30
  -5  16   0  167.78   21.00
  -5  16   0  184.68   20.40
  -5  16   0  204.18   22.70
   4 -16   0  171.48   23.20
  -4  16   0  170.78   22.10
  -4  16   0  160.48   18.70
  -4  16   0  173.98   20.00
  -4  16   0  123.79   18.60
  -4  16   0  176.38   19.90
   3 -16   0   66.69   15.60
  -3  16   0   38.70   10.40
  -3  16   0   40.20   11.80
  -3  16   0   63.99   13.70
  -3  16   0   39.10   10.40
   2 -16   0  392.06   29.20
  -2  16   0  428.96   29.60
  -2  16   0  415.86   24.10
  -2  16   0  408.66   27.10
  -2  16   0  421.76   25.60
   1 -16   0   23.70   10.40
  -1  16   0   -0.20    6.60
  -1  16   0    1.20    5.70
  -1  16   0    7.30    5.70
  -1  16   0    8.40    8.50
   0 -16   0  296.77   25.00
   0  16   0  297.57   19.80
   0  16   0  264.67   26.20
   0  16   0  294.67   23.50
   0  16   0  315.17   18.60
  -1 -16   0   49.00   13.20
   1  16   0   34.20    7.50
   1  16   0   49.50    9.20
   1  16   0   41.50   12.10
   1  16   0   61.19   12.70
  -2 -16   0    7.50    7.60
  -2 -16   0   39.70   12.80
   2  16   0   29.70    9.40
   2  16   0   25.90   10.30
   2  16   0   19.50    6.60
   2  16   0   16.00    5.20
  -3 -16   0  128.99   18.30
  -3 -16   0  128.59   16.20
   3  16   0  136.49   13.10
   3  16   0  103.39   16.00
   3  16   0  132.39   19.20
  -4 -16   0   74.19   14.50
  -4 -16   0   64.99   12.50
   4  16   0   52.39   14.50
   4  16   0   72.59   14.10
   4  16   0   64.79    8.80
   4  16   0   70.79   14.40
  -5 -16   0   38.40   11.70
  -5 -16   0   44.10   10.90
   5  16   0   30.10    6.00
   5  16   0   51.09   12.90
   5  16   0   46.40   10.30
   5  16   0   37.20   10.50
  -6 -16   0  -13.70    4.80
  -6 -16   0    4.50    7.20
   6  16   0   -7.10    5.50
   6  16   0   -2.00    5.80
   6  16   0   -3.80    5.10
   6  16   0    0.90    2.90
  -7 -16   0  282.77   23.20
   7  16   0  269.97   10.80
   7  16   0  262.87   26.40
   7  16   0  271.87   10.80
   7  16   0  277.57   26.00
   7  16   0  287.27   21.10
  -8 -16   0   49.30   13.00
   8  16   0   44.00   11.20
   8  16   0   47.40   11.80
   8  16   0   46.90   12.90
  -9 -16   0  102.19   16.30
   9  16   0   87.19   14.80
   9  16   0  111.79   16.20
   9  16   0   72.89   14.70
   9  16   0   94.89   16.00
 -10 -16   0  243.98   24.60
  10  16   0  227.98   23.80
  10  16   0  259.67   25.10
  10  16   0  226.08   23.60
   2 -17   0    1.00    7.90
  -2  17   0   -2.30    7.00
  -2  17   0   10.10    6.80
  -2  17   0    0.80    6.70
  -2  17   0   -1.20    6.60
   1 -17   0   23.60   11.20
  -1  17   0   41.60   11.80
  -1  17   0   33.20    9.70
  -1  17   0   19.10    9.90
  -1  17   0   41.40    9.70
   0 -17   0   -0.10    7.70
   0  17   0   -1.90    5.10
   0  17   0   -0.90    5.90
   0  17   0  -11.90    6.30
   0  17   0   -1.10    4.80
  -1 -17   0   -8.20    5.40
   1  17   0    2.30    6.60
   1  17   0   -7.20    4.20
   1  17   0    1.20    6.30
   1  17   0    1.60    4.70
  -2 -17   0  162.28   22.40
   2  17   0  130.59   14.00
   2  17   0  106.89   17.40
   2  17   0  114.39   17.30
  -3 -17   0  161.98   22.40
   3  17   0  167.98   13.60
   3  17   0  179.48   21.40
   3  17   0  144.09   21.00
  -4 -17   0  159.88   22.40
   4  17   0  122.69   18.00
   4  17   0   94.19   16.60
   4  17   0  143.09   11.90
  -5 -17   0  102.69   17.50
   5  17   0   83.09   15.30
   5  17   0   73.79    8.70
   5  17   0   85.89   14.90
  -6 -17   0    6.00    7.30
  -6 -17   0    5.30    7.30
   6  17   0    2.50    3.50
   6  17   0    6.40    8.80
   6  17   0    4.20    7.20
  -7 -17   0    4.60    7.40
   7  17   0   -1.90    2.40
   7  17   0   -8.90    5.50
   7  17   0    1.70    7.10
   6  17  -1    6.20    8.20
   6  17  -1    1.20    6.50
   6  17  -1   -2.90    3.30
  -6 -17   1    4.20    8.10
   5  17  -1   13.00    9.10
   5  17  -1   -0.80    3.90
   5  17  -1    2.30    8.50
  -5 -17   1    4.00    7.60
   4  17  -1  194.08   13.90
   4  17  -1  236.38   26.30
   4  17  -1  196.08   23.30
  -4 -17   1  180.18   23.10
   3  17  -1   15.00    5.90
   3  17  -1    2.80    7.90
   3  17  -1   -4.50    5.20
  -3 -17   1   -3.90    7.20
   2  17  -1  122.99   13.90
   2  17  -1   94.79   17.10
   2  17  -1   84.19   15.50
  -2 -17   1  104.89   18.00
   1  17  -1   58.39   15.00
   1  17  -1   83.39   14.10
   1  17  -1  102.29   17.30
   1  17  -1   88.09   12.90
  -1 -17   1  111.19   19.20
   0  17  -1    1.20    5.40
   0  17  -1    4.90    6.20
   0  17  -1    2.50    8.70
   0  17  -1   11.10    8.90
   0 -17   1    0.70    7.20
   9  16  -1    1.00    6.40
   9  16  -1    2.70    6.00
   9  16  -1    3.70    7.10
  -9 -16   1   -1.70    6.20
   8  16  -1  192.38   22.70
   8  16  -1  178.38   22.20
   8  16  -1  218.28   22.40
  -8 -16   1  211.18   23.00
   7  16  -1   96.99   15.10
   7  16  -1   92.89   16.80
   7  16  -1   87.59    7.10
   7  16  -1   89.69   15.50
  -7 -16   1   76.99   14.70
   6  16  -1  147.29   17.90
   6  16  -1  121.29   17.90
   6  16  -1  118.79    9.20
   6  16  -1  112.69   18.40
  -6 -16   1   96.09   16.50
   5  16  -1   65.99   14.30
   5  16  -1   79.09    8.90
   5  16  -1   71.69   12.70
   5  16  -1   74.59   14.40
  -5 -16   1   58.69   13.50
  -5 -16   1   70.99   13.90
   4  16  -1   55.09    8.30
   4  16  -1   52.29   12.90
   4  16  -1   57.19   11.60
   4  16  -1   50.59   12.00
  -4 -16   1   55.19   13.30
   3  16  -1   22.50    6.50
   3  16  -1   19.50   10.40
   3  16  -1   30.00   10.00
  -3 -16   1   11.10    9.10
   2  16  -1   67.59    9.10
   2  16  -1   63.69   14.20
   2  16  -1   57.39   12.50
   2  16  -1   60.79   10.10
  -2 -16   1   75.09   15.50
   1  16  -1  328.87   18.40
   1  16  -1  352.16   25.60
   1  16  -1  303.47   25.30
   1  16  -1  290.47   19.50
  -1 -16   1  357.86   27.60
   0  16  -1    5.40    6.40
   0  16  -1    0.10    7.00
   0  16  -1   -1.10    6.00
   0  16  -1    1.60    5.20
   0 -16   1    5.30    9.00
  -1  16  -1  475.05   31.30
  -1  16  -1  418.46   23.40
  -1  16  -1  452.05   25.50
  -1  16  -1  395.06   27.00
   1 -16   1  410.06   29.80
  -2  16  -1   43.10   11.50
  -2  16  -1   36.00    9.60
  -2  16  -1   26.70    9.20
  -2  16  -1   20.40    9.80
   2 -16   1   31.20   12.60
  -3  16  -1  198.88   22.60
  -3  16  -1  214.38   21.70
  -3  16  -1  194.48   19.70
  -3  16  -1  174.18   22.00
   3 -16   1  170.78   22.70
  -4  16  -1   -9.10    5.40
  -4  16  -1   -6.00    7.60
  -4  16  -1  -11.10    5.60
  -4  16  -1    8.00   10.10
  -4  16  -1    1.90    6.80
   4 -16   1    4.30    7.60
  11  15  -1  234.78   23.30
  11  15  -1  259.77   25.60
  11  15  -1  212.78   22.80
  10  15  -1   51.79   12.20
  10  15  -1   45.40   11.80
  10  15  -1   78.99   15.10
 -10 -15   1   61.59   12.50
   9  15  -1  327.77   24.40
   9  15  -1  390.26   26.40
   9  15  -1  328.87   24.40
   9  15  -1  377.96   24.60
  -9 -15   1  346.17   24.50
   8  15  -1    8.40    7.60
   8  15  -1    5.40    6.80
   8  15  -1    6.80    2.50
   8  15  -1   13.30    8.20
  -8 -15   1    5.80    6.70
   7  15  -1  431.66   15.40
   7  15  -1  459.75   15.90
   7  15  -1  419.56   27.30
   7  15  -1  435.76   26.50
   7  15  -1  446.66   27.90
  -7 -15   1  439.36   27.70
   6  15  -1   91.69   13.60
   6  15  -1   77.19   14.80
   6  15  -1   92.19    8.50
   6  15  -1   77.49   14.20
  -6 -15   1   80.99   14.60
   5  15  -1   44.50    9.90
   5  15  -1   42.40    6.60
   5  15  -1   43.90   11.20
   5  15  -1   28.80   10.20
  -5 -15   1   33.80   10.00
  -5 -15   1   31.50   11.00
   4  15  -1   10.30    6.50
   4  15  -1   32.40    6.30
   4  15  -1   29.20    8.80
   4  15  -1   12.00    7.80
  -4 -15   1   42.70   11.60
  -4 -15   1   19.10    8.10
   3  15  -1   37.60    6.30
   3  15  -1   33.50    8.90
   3  15  -1   39.10   10.50
   3  15  -1   34.60    7.30
   3  15  -1   39.70   11.90
  -3 -15   1   44.70   12.40
  -3 -15   1   29.80    8.90
   2  15  -1   74.39   14.80
   2  15  -1   61.99   12.60
   2  15  -1   68.09    9.80
   2  15  -1   72.99   11.50
   2  15  -1   56.19    8.40
  -2 -15   1   56.59   13.20
  -2 -15   1   59.69   11.20
   1  15  -1   57.09    9.20
   1  15  -1   68.29   11.10
   1  15  -1   34.50   10.50
   1  15  -1   39.10    8.60
   1  15  -1   63.09   13.80
  -1 -15   1   51.59   13.20
   0  15  -1  607.44   28.00
   0  15  -1  631.44   34.20
   0  15  -1  608.34   26.60
   0  15  -1  623.24   32.70
   0  15  -1  625.64   29.00
   0 -15   1  623.54   35.30
  -1  15  -1    3.20    5.20
  -1  15  -1   -0.30    6.00
  -1  15  -1   -2.60    5.90
  -1  15  -1    2.80    5.80
   1 -15   1   13.50    8.30
  -2  15  -1 1118.19   41.60
  -2  15  -1 1010.20   45.30
  -2  15  -1 1057.29   41.50
  -2  15  -1  988.00   39.20
  -2  15  -1 1015.40   43.80
   2 -15   1 1004.40   46.90
  -3  15  -1    6.10    6.60
  -3  15  -1    2.20    5.70
  -3  15  -1   -3.50    5.80
  -3  15  -1   -6.70    5.70
  -3  15  -1   -4.60    6.00
   3 -15   1   -5.00    6.20
  -4  15  -1  499.95   28.00
  -4  15  -1  468.85   28.10
  -4  15  -1  445.36   29.80
  -4  15  -1  486.15   27.50
  -4  15  -1  434.56   28.40
   4 -15   1  463.15   31.80
  -5  15  -1   27.10   10.30
  -5  15  -1   24.30    9.40
  -5  15  -1   23.00    9.00
  -5  15  -1   27.10    9.70
  -5  15  -1   44.10   12.00
   5 -15   1   37.30   12.20
  -6  15  -1   27.20   10.50
  -6  15  -1   27.00   10.80
  -6  15  -1   33.80   10.70
  -6  15  -1   37.30   11.90
  -6  15  -1   37.00   11.00
   6 -15   1   21.50   10.30
  13  14  -1    1.80    7.80
  13  14  -1    0.70    7.50
  12  14  -1   45.20   12.10
  12  14  -1   57.39   12.40
  12  14  -1   68.29   13.50
  12  14  -1   52.49   12.50
  11  14  -1  162.68   20.20
  11  14  -1  164.48   18.80
  11  14  -1  127.39   16.80
  11  14  -1  160.18   20.50
  10  14  -1  271.57   21.40
  10  14  -1  247.78   19.60
  10  14  -1  265.67   21.10
  10  14  -1  232.78   23.40
 -10 -14   1  228.28   19.30
   9  14  -1   64.09   12.40
   9  14  -1   75.39   12.40
   9  14  -1   76.99   12.30
   9  14  -1   70.59   13.30
  -9 -14   1   50.89   11.30
   8  14  -1  818.52   37.30
   8  14  -1  820.72   36.80
   8  14  -1  772.92   21.00
   8  14  -1  796.22   35.70
   8  14  -1  783.92   21.20
  -8 -14   1  830.62   37.00
   7  14  -1   29.50    4.50
   7  14  -1   28.20    9.10
   7  14  -1   34.00    9.00
   7  14  -1   25.70    4.10
  -7 -14   1   20.50    8.50
   6  14  -1  482.35   27.20
   6  14  -1  502.25   26.60
   6  14  -1  467.75   17.20
   6  14  -1  470.85   17.40
  -6 -14   1  484.15   28.20
   5  14  -1   39.50    9.70
   5  14  -1   24.20    8.30
   5  14  -1   27.10    5.30
   5  14  -1   17.70    8.10
   5  14  -1   31.30    5.50
  -5 -14   1   21.80    8.80
  -5 -14   1   29.20    8.90
   4  14  -1   43.80    9.70
   4  14  -1   62.59    8.00
   4  14  -1   42.10    9.90
   4  14  -1   59.09    6.20
   4  14  -1   58.19   12.30
  -4 -14   1   57.49   12.40
  -4 -14   1   61.49   11.10
   3  14  -1    5.30    3.50
   3  14  -1    0.00    3.40
   3  14  -1    9.00    6.40
   3  14  -1    1.70    6.80
   3  14  -1   -2.40    4.60
  -3 -14   1   13.10    6.00
  -3 -14   1    5.20    7.20
   2  14  -1   67.19    9.20
   2  14  -1   54.29   12.20
   2  14  -1   47.60    7.50
   2  14  -1   49.70   11.80
   2  14  -1   45.60    9.50
  -2 -14   1   46.20    9.80
  -2 -14   1   45.20   12.40
   1  14  -1   73.09   10.20
   1  14  -1   70.59   13.60
   1  14  -1   71.69   12.40
   1  14  -1   91.49   10.40
   1  14  -1   71.79   11.10
  -1 -14   1   65.59   13.60
  -1 -14   1   73.69   11.20
   0  14  -1   63.99   12.20
   0  14  -1   53.99    9.50
   0  14  -1   77.19   11.10
   0  14  -1   40.20    8.20
   0  14  -1   41.50   10.60
   0  14  -1   50.19    9.00
   0 -14   1   66.59   13.50
   0 -14   1   48.90    9.70
  -1  14  -1  693.03   29.30
  -1  14  -1  682.23   29.30
  -1  14  -1  732.83   35.70
  -1  14  -1  735.83   34.70
  -1  14  -1  690.73   30.10
  -1  14  -1  724.33   29.90
   1 -14   1  672.63   35.50
   1 -14   1  664.23   28.80
  -2  14  -1   -1.00    4.40
  -2  14  -1    4.90    5.50
  -2  14  -1   -3.80    6.30
  -2  14  -1    3.10    5.80
  -2  14  -1   -4.10    4.50
  -2  14  -1    2.00    6.10
   2 -14   1   -0.90    6.30
  -3  14  -1  710.93   33.00
  -3  14  -1  691.73   34.50
  -3  14  -1  716.23   30.90
  -3  14  -1  769.42   33.20
  -3  14  -1  760.12   32.70
  -3  14  -1  716.43   35.80
   3 -14   1  703.23   37.80
  -4  14  -1   65.09   12.40
  -4  14  -1   58.59   12.60
  -4  14  -1   43.90   10.50
  -4  14  -1   79.89   13.30
  -4  14  -1   44.70   11.10
   4 -14   1   58.89   14.40
  -5  14  -1  223.28   18.80
  -5  14  -1  236.48   23.10
  -5  14  -1  281.07   22.50
  -5  14  -1  212.78   21.30
  -5  14  -1  200.68   21.00
   5 -14   1  239.08   26.10
  -6  14  -1  121.39   16.70
  -6  14  -1  123.19   17.70
  -6  14  -1  106.29   15.70
  -6  14  -1  146.49   17.80
  -6  14  -1   99.79   16.40
   6 -14   1  111.99   18.50
  -7  14  -1   12.00    8.90
  -7  14  -1   11.60    8.70
  -7  14  -1    7.30    6.80
  -7  14  -1    7.30    7.70
  -7  14  -1   -0.40    6.20
   7 -14   1   -6.10    6.70
  -8  14  -1   52.49   12.80
  -8  14  -1   31.00   10.90
  -8  14  -1   49.10   12.80
  -8  14  -1   47.20   11.40
  -8  14  -1   71.09   14.50
   8 -14   1   35.60   12.70
  14  13  -1   12.10    3.00
  14  13  -1   20.90   10.40
  14  13  -1   12.10    9.40
  13  13  -1   12.90    8.50
  13  13  -1   18.50    8.90
  12  13  -1   30.60   11.70
  12  13  -1   36.40    9.50
  12  13  -1   25.00    9.60
  11  13  -1   24.70   10.00
  11  13  -1   16.60    8.10
  10  13  -1   87.29   13.40
  10  13  -1  100.09   13.30
  10  13  -1   79.89   14.50
 -10 -13   1   87.49   13.40
   9  13  -1   19.00    8.20
   9  13  -1   -1.10    4.70
   9  13  -1   16.50    7.20
   9  13  -1   15.50    8.30
  -9 -13   1   15.20    7.00
   8  13  -1    3.80    5.80
   8  13  -1    7.50    6.20
   8  13  -1    1.70    5.20
   8  13  -1    8.60    2.60
   8  13  -1   16.50    6.40
   8  13  -1    6.80    2.40
  -8 -13   1    8.90    6.00
   7  13  -1  118.29   15.60
   7  13  -1  131.69   14.10
   7  13  -1  122.19    7.00
   7  13  -1  131.39   14.00
   7  13  -1  121.39    7.30
   7  13  -1  151.28   17.60
  -7 -13   1  146.59   17.20
   6  13  -1    7.40    6.10
   6  13  -1    2.80    2.70
   6  13  -1    2.00    5.20
   6  13  -1    4.10    2.70
   6  13  -1    4.10    4.50
   6  13  -1    1.90    4.60
  -6 -13   1    0.50    5.80
  -6 -13   1   -5.60    4.60
   5  13  -1   25.60    3.20
   5  13  -1   26.60    8.00
   5  13  -1   16.20    5.80
   5  13  -1   36.50    5.60
   5  13  -1   27.80    8.30
  -5 -13   1   30.10    8.60
  -5 -13   1   21.10    8.50
   4  13  -1   21.00    4.80
   4  13  -1   31.60    8.30
   4  13  -1   17.80    6.90
   4  13  -1   19.70    3.90
  -4 -13   1   16.10    6.70
  -4 -13   1   21.00    7.60
   3  13  -1  113.39    9.60
   3  13  -1  119.29    8.70
   3  13  -1   89.49   13.20
   3  13  -1  116.79   13.50
   3  13  -1  114.29    9.60
  -3 -13   1  101.39   12.50
  -3 -13   1  122.19   16.10
   2  13  -1   82.09    9.40
   2  13  -1   65.39   12.10
   2  13  -1   87.19   11.70
   2  13  -1   76.29    8.50
   2  13  -1   82.99   12.70
  -2 -13   1   90.09   14.50
  -2 -13   1   83.59   11.40
   1  13  -1  202.68   19.40
   1  13  -1  222.98   15.70
   1  13  -1  217.68   13.70
   1  13  -1  213.48   14.50
   1  13  -1  212.58   21.50
   1  13  -1  215.88   13.60
  -1 -13   1  197.38   21.20
  -1 -13   1  232.78   15.80
   0  13  -1   11.00    5.50
   0  13  -1    4.80    5.00
   0  13  -1   19.10    5.70
   0  13  -1   21.70    8.20
   0  13  -1    4.70    4.50
   0  13  -1   10.50    7.30
   0 -13   1   21.50    6.50
   0 -13   1    9.40    7.00
  -1  13  -1    8.90    5.40
  -1  13  -1   15.90    8.10
  -1  13  -1    6.70    5.20
  -1  13  -1   14.40    7.30
  -1  13  -1   13.50    6.30
  -1  13  -1   11.60    6.10
   1 -13   1   14.80    7.70
   1 -13   1    7.70    5.40
  -2  13  -1   12.80    6.50
  -2  13  -1   22.40    8.10
  -2  13  -1   18.40    6.50
  -2  13  -1   15.90    6.60
  -2  13  -1   17.70    6.20
  -2  13  -1    6.60    5.80
   2 -13   1   11.30    6.00
   2 -13   1   32.60    9.90
  -3  13  -1    0.50    4.20
  -3  13  -1    4.60    5.80
  -3  13  -1   -4.70    5.00
  -3  13  -1    3.90    5.10
  -3  13  -1    8.50    6.00
  -3  13  -1    0.90    5.60
   3 -13   1    2.00    4.60
   3 -13   1    6.40    6.60
  -4  13  -1   10.30    6.90
  -4  13  -1   28.60    7.60
  -4  13  -1   19.70    8.20
  -4  13  -1   20.20    7.60
  -4  13  -1   22.40    8.50
  -4  13  -1   23.90    7.90
   4 -13   1   16.30    7.60
   4 -13   1   17.00    8.80
  -5  13  -1   80.39   13.40
  -5  13  -1   66.79   12.20
  -5  13  -1   63.89   12.50
  -5  13  -1   58.39   10.10
  -5  13  -1   63.99   11.40
  -5  13  -1   69.79   12.70
   5 -13   1   68.59    9.90
   5 -13   1   72.99   14.20
  -6  13  -1   41.60   10.30
  -6  13  -1   45.50   11.50
  -6  13  -1   39.40    9.30
  -6  13  -1   20.10    8.30
  -6  13  -1   37.00   10.30
  -6  13  -1   40.80   10.50
   6 -13   1   33.60    8.30
   6 -13   1   29.40   11.80
  -7  13  -1  335.07   24.10
  -7  13  -1  304.77   23.20
  -7  13  -1  329.17   23.30
  -7  13  -1  376.86   25.70
  -7  13  -1  296.47   22.20
   7 -13   1  316.67   20.80
   7 -13   1  324.47   26.00
  -8  13  -1   90.39   14.90
  -8  13  -1   55.69   12.30
  -8  13  -1   63.29   12.60
  -8  13  -1   74.99   14.30
  -8  13  -1   95.69   16.20
   8 -13   1   93.49   14.20
   8 -13   1   69.99   14.70
  -9  13  -1  113.09   18.10
  -9  13  -1   69.89   14.20
  -9  13  -1   85.29   14.60
  -9  13  -1   82.69   14.90
  -9  13  -1   93.79   15.70
   9 -13   1   66.99   13.20
   9 -13   1   95.69   17.30
 -10  13  -1    3.50    7.00
 -10  13  -1   -2.00    6.90
 -10  13  -1   -3.50    7.10
 -10  13  -1   10.80    9.40
  10 -13   1  -11.20    6.80
  10 -13   1    9.40    8.80
  10 -13   1    2.40    7.20
  15  12  -1    3.60    8.90
  15  12  -1   -0.80    3.10
  15  12  -1    4.30    9.60
  14  12  -1    4.50    8.10
  14  12  -1   10.10    3.80
  14  12  -1    2.10    7.40
  13  12  -1   30.10    4.50
  13  12  -1   36.20    5.00
  13  12  -1   24.20   10.30
  13  12  -1   12.70    8.80
  12  12  -1  182.48   18.60
  12  12  -1  202.98   22.80
  12  12  -1  168.98   19.40
  12  12  -1  181.98    8.70
  11  12  -1   57.19   10.60
  11  12  -1   60.79   12.30
  11  12  -1   53.09    4.60
  11  12  -1   52.09   11.90
  11  12  -1   48.00    4.60
  10  12  -1  739.13   31.00
  10  12  -1  725.13   19.60
  10  12  -1  768.52   30.90
  10  12  -1  751.72   33.40
  10  12  -1  772.72   35.90
  10  12  -1  733.53   19.60
   9  12  -1   16.00    2.80
   9  12  -1   20.30    2.90
   9  12  -1   18.40    6.50
   9  12  -1    5.50    6.00
   9  12  -1    9.10    6.70
   9  12  -1   25.10    8.90
  -9 -12   1   18.90    6.90
   8  12  -1  528.35   15.90
   8  12  -1  552.64   28.30
   8  12  -1  563.84   25.80
   8  12  -1  529.95   24.50
   8  12  -1  534.25   15.70
  -8 -12   1  552.84   26.90
   7  12  -1  344.57   21.70
   7  12  -1  329.97   12.10
   7  12  -1  327.47   21.70
   7  12  -1  348.27   12.50
   7  12  -1  370.36   19.40
   7  12  -1  353.96   19.40
  -7 -12   1  390.76   22.40
   6  12  -1  287.67   11.80
   6  12  -1  296.97   17.20
   6  12  -1  291.77   19.30
   6  12  -1  279.37   11.80
   6  12  -1  315.57   17.40
   6  12  -1  276.07   19.10
  -6 -12   1  307.07   20.10
  -6 -12   1  313.77   20.10
   5  12  -1  142.49    6.50
   5  12  -1  146.89   16.10
   5  12  -1  181.78   14.90
   5  12  -1  127.69    8.40
   5  12  -1  147.99   11.60
   5  12  -1  148.09    9.00
  -5 -12   1  172.58   17.90
  -5 -12   1  135.99   14.90
   4  12  -1  492.55   18.30
   4  12  -1  494.95   18.30
   4  12  -1  509.75   24.20
   4  12  -1  492.65   16.30
   4  12  -1  461.85   19.20
   4  12  -1  469.75   24.80
  -4 -12   1  478.35   23.70
  -4 -12   1  488.25   25.80
   3  12  -1    7.30    3.80
   3  12  -1    9.30    4.10
   3  12  -1    5.20    5.00
   3  12  -1    1.00    4.80
   3  12  -1    0.60    3.70
   3  12  -1    0.80    3.00
   3  12  -1    7.50    3.60
  -3 -12   1   -0.40    4.80
  -3 -12   1   13.20    7.60
   2  12  -1  771.32   27.10
   2  12  -1  767.92   33.00
   2  12  -1  822.42   26.60
   2  12  -1  814.62   26.90
   2  12  -1  848.12   31.50
  -2 -12   1  792.72   30.70
  -2 -12   1  752.82   34.50
   1  12  -1  248.58   14.20
   1  12  -1  266.17   14.90
   1  12  -1  235.88   15.80
   1  12  -1  264.17   18.20
   1  12  -1  255.87   14.30
   1  12  -1  276.67   15.40
  -1 -12   1  263.57   16.10
  -1 -12   1  270.37   19.80
   0  12  -1  296.87   16.90
   0  12  -1  270.77   16.60
   0  12  -1  314.37   16.30
   0  12  -1  303.77   21.10
   0  12  -1  315.07   16.80
   0  12  -1  292.27   19.20
   0 -12   1  305.37   17.30
   0 -12   1  242.08   19.30
  -1  12  -1  220.08   14.80
  -1  12  -1  258.97   17.80
  -1  12  -1  214.78   17.70
  -1  12  -1  221.68   14.40
  -1  12  -1  208.08   14.70
  -1  12  -1  213.38   15.00
   1 -12   1  244.68   15.40
   1 -12   1  200.78   20.40
  -2  12  -1    7.10    5.00
  -2  12  -1    2.30    5.30
  -2  12  -1    8.60    4.80
  -2  12  -1    5.10    6.70
  -2  12  -1    9.20    5.70
  -2  12  -1   -3.00    3.90
   2 -12   1    2.20    6.40
   2 -12   1    0.70    3.10
   2 -12   1    6.70    5.20
  -3  12  -1  141.39   16.20
  -3  12  -1  122.89   14.40
  -3  12  -1  124.99   14.20
  -3  12  -1  130.69   13.30
  -3  12  -1   98.99   12.20
  -3  12  -1  121.29   15.20
   3 -12   1  121.59    9.90
   3 -12   1  110.69   16.40
   3 -12   1  105.39   12.00
  -4  12  -1   69.69   11.80
  -4  12  -1   62.99    9.70
  -4  12  -1   67.99   12.30
  -4  12  -1   46.00   10.00
  -4  12  -1   61.29   10.60
  -4  12  -1   55.49   10.10
   4 -12   1   63.29    9.70
   4 -12   1   74.49   13.50
   4 -12   1   62.49    8.80
  -5  12  -1  383.36   22.70
  -5  12  -1  315.27   21.60
  -5  12  -1  338.97   19.20
  -5  12  -1  366.16   22.90
  -5  12  -1  345.27   21.20
  -5  12  -1  324.47   21.40
   5 -12   1  295.77   22.80
   5 -12   1  327.77   19.00
   5 -12   1  324.07   18.50
  -6  12  -1    5.20    4.70
  -6  12  -1   -3.60    4.90
  -6  12  -1   -0.90    6.20
  -6  12  -1   -2.40    5.30
  -6  12  -1   -7.30    4.40
  -6  12  -1    3.00    6.00
   6 -12   1    0.50    4.70
   6 -12   1    0.50    5.00
   6 -12   1    1.80    7.60
  -7  12  -1 1158.08   44.80
  -7  12  -1 1133.39   44.60
  -7  12  -1 1146.39   40.30
  -7  12  -1 1108.59   45.60
  -7  12  -1 1112.99   44.30
  -7  12  -1 1063.69   44.50
   7 -12   1 1201.28   65.79
   7 -12   1 1235.88   42.70
   7 -12   1 1079.39   47.20
  -8  12  -1  109.39   17.10
  -8  12  -1  122.89   17.10
  -8  12  -1   85.19   13.60
  -8  12  -1   85.79   13.90
  -8  12  -1   95.49   14.80
  -8  12  -1  106.39   13.40
   8 -12   1   84.59   15.60
   8 -12   1   60.29   13.20
   8 -12   1   83.79   13.20
  -9  12  -1  233.08   22.40
  -9  12  -1  269.07   26.20
  -9  12  -1  237.58   24.10
  -9  12  -1  219.08   22.50
  -9  12  -1  274.47   20.90
   9 -12   1  247.58   26.30
   9 -12   1  229.18   24.40
   9 -12   1  255.17   20.00
 -10  12  -1    1.20    7.50
 -10  12  -1    6.00    6.90
 -10  12  -1   -5.70    5.70
 -10  12  -1   -1.40    7.30
  10 -12   1   17.20    9.20
  10 -12   1   14.60    8.80
  10 -12   1   -1.00    7.20
 -11  12  -1   23.70   11.30
 -11  12  -1   12.40    8.20
  11 -12   1    2.00    7.40
  11 -12   1   18.70   10.00
  11 -12   1   23.50   11.10
  16  11  -1  268.87   15.70
  15  11  -1   71.59   15.30
  15  11  -1   80.59    9.20
  15  11  -1   51.29   18.50
  15  11  -1   39.00   11.60
  14  11  -1  106.99    9.20
  14  11  -1   94.99   16.40
  14  11  -1   97.39   16.80
  14  11  -1  108.89   15.40
  13  11  -1    9.50    7.80
  13  11  -1   21.50    4.70
  13  11  -1   19.80    9.10
  13  11  -1   14.00    7.60
  12  11  -1  175.18   20.10
  12  11  -1  188.88   10.00
  12  11  -1  180.98   21.20
  12  11  -1  173.58    9.50
  12  11  -1  176.98   18.10
  11  11  -1  514.05   16.80
  11  11  -1  529.95   29.80
  11  11  -1  522.75   17.20
  11  11  -1  499.35   27.40
  11  11  -1  545.75   26.40
  10  11  -1  146.69   16.40
  10  11  -1  130.99   13.30
  10  11  -1  115.39    7.00
  10  11  -1  118.09   16.10
  10  11  -1  129.99    7.20
  10  11  -1  146.99   15.30
   9  11  -1 1358.56   34.70
   9  11  -1 1481.95   48.20
   9  11  -1 1464.95   46.30
   9  11  -1 1379.36   34.80
   9  11  -1 1545.95   51.79
   9  11  -1 1517.35   46.30
  -9 -11   1 1377.16   46.50
   8  11  -1   41.10    9.60
   8  11  -1   44.10    4.50
   8  11  -1   45.20    9.00
   8  11  -1   54.49    8.90
   8  11  -1   56.59    4.70
  -8 -11   1   45.60    9.50
   7  11  -1  950.10   34.00
   7  11  -1 1021.10   34.20
   7  11  -1  948.41   25.50
   7  11  -1 1004.60   37.90
   7  11  -1  929.31   25.20
  -7 -11   1  974.10   36.60
   6  11  -1  246.28   17.90
   6  11  -1  253.57   10.40
   6  11  -1  247.98   10.50
   6  11  -1  274.37   15.90
   6  11  -1  250.57   15.30
   6  11  -1  244.48   17.20
  -6 -11   1  263.47   17.90
  -6 -11   1  248.88   17.40
   5  11  -1  306.87   18.90
   5  11  -1  295.87   11.90
   5  11  -1  289.87   12.10
   5  11  -1  298.77   12.10
   5  11  -1  292.97   10.20
   5  11  -1  311.87   18.60
   5  11  -1  292.47    9.70
   5  11  -1  296.97   15.60
  -5 -11   1  332.87   19.10
  -5 -11   1  278.27   18.60
   4  11  -1  162.18    8.30
   4  11  -1  169.68    9.60
   4  11  -1  159.58    9.40
   4  11  -1  156.98   11.00
   4  11  -1  172.78   16.70
   4  11  -1  178.98    9.80
   4  11  -1  171.78   13.90
   4  11  -1  164.68    9.30
  -4 -11   1  179.88   14.10
  -4 -11   1  172.28   17.20
   3  11  -1 2118.29   60.09
   3  11  -1 2111.09   54.09
   3  11  -1 2180.38   53.59
   3  11  -1 2162.38   62.69
   3  11  -1 2115.19   53.49
   3  11  -1 2150.38   53.99
   3  11  -1 2159.88   52.59
  -3 -11   1 2158.88   60.19
  -3 -11   1 2082.79   63.69
   2  11  -1   -3.00    2.40
   2  11  -1   -2.90    2.60
   2  11  -1   -1.40    4.70
   2  11  -1   -0.30    2.80
   2  11  -1    0.10    3.30
   2  11  -1   -4.80    4.10
   2  11  -1    0.10    2.90
  -2 -11   1   -6.30    5.10
  -2 -11   1    4.10    4.80
   1  11  -1 1234.08   37.00
   1  11  -1 1261.07   42.70
   1  11  -1 1209.28   30.20
   1  11  -1 1212.28   36.30
   1  11  -1 1231.48   37.40
   1  11  -1 1224.78   39.70
   1  11  -1 1247.08   36.50
  -1 -11   1 1249.47   39.30
  -1 -11   1 1247.08   35.70
  -1 -11   1 1262.37   44.60
   0  11  -1  126.59   11.60
   0  11  -1  107.19   10.60
   0  11  -1   87.69   10.80
   0  11  -1  103.59   10.90
   0  11  -1  104.09   12.80
   0  11  -1   95.99   10.70
   0 -11   1  110.09   10.40
   0 -11   1  113.69   14.90
   0 -11   1  117.49   11.80
  -1  11  -1   70.49   11.40
  -1  11  -1   79.19   10.10
  -1  11  -1   76.79   10.00
  -1  11  -1   67.89    9.20
  -1  11  -1   99.29   10.80
  -1  11  -1   70.59    9.50
  -1  11  -1   79.19   11.60
   1 -11   1   70.79    9.40
   1 -11   1   77.19    5.70
   1 -11   1   80.59    9.60
   1 -11   1   76.29   12.20
  -2  11  -1  403.96   20.20
  -2  11  -1  382.56   20.00
  -2  11  -1  379.96   21.70
  -2  11  -1  374.06   22.00
  -2  11  -1  394.26   19.20
  -2  11  -1  368.86   19.00
   2 -11   1  395.86   15.70
   2 -11   1  366.56   23.00
   2 -11   1  372.36   18.60
   2 -11   1  367.56   18.90
  -3  11  -1  265.67   19.10
  -3  11  -1  301.27   17.30
  -3  11  -1  253.67   18.00
  -3  11  -1  263.67   15.90
  -3  11  -1  253.27   16.90
  -3  11  -1  247.38   17.00
   3 -11   1  245.48   19.10
   3 -11   1  261.07   15.50
   3 -11   1  243.88   16.20
   3 -11   1  271.67   14.20
  -4  11  -1  110.69   13.70
  -4  11  -1  108.69   11.90
  -4  11  -1   96.29   12.60
  -4  11  -1   95.79   11.90
  -4  11  -1   92.79   12.60
  -4  11  -1  108.19   14.70
   4 -11   1  110.49   15.50
   4 -11   1  106.49   12.60
   4 -11   1  116.59   12.20
   4 -11   1  110.49   11.60
  -5  11  -1  358.86   22.20
  -5  11  -1  357.16   20.90
  -5  11  -1  371.86   22.60
  -5  11  -1  362.66   21.80
  -5  11  -1  373.16   19.30
  -5  11  -1  331.47   20.70
   5 -11   1  386.06   24.30
   5 -11   1  321.47   18.40
   5 -11   1  376.36   19.50
   5 -11   1  385.76   21.90
  -6  11  -1 1256.77   46.40
  -6  11  -1 1302.47   45.20
  -6  11  -1 1216.58   45.30
  -6  11  -1 1296.17   46.10
  -6  11  -1 1304.77   42.10
  -6  11  -1 1143.89   43.50
   6 -11   1 1268.97   48.80
   6 -11   1 1233.78   41.50
   6 -11   1 1207.28   46.30
   6 -11   1 1234.58   41.90
   6 -11   1 1262.27   45.40
  -7  11  -1   12.20    7.40
  -7  11  -1   16.50    7.80
  -7  11  -1   22.00    8.00
  -7  11  -1    6.70    6.60
  -7  11  -1    3.20    6.60
  -7  11  -1   12.40    6.10
   7 -11   1   20.90    9.00
   7 -11   1   12.00    7.20
   7 -11   1    9.20    6.70
   7 -11   1   19.80    8.60
  -8  11  -1 1056.19   41.80
  -8  11  -1 1041.10   43.90
  -8  11  -1 1082.39   42.40
  -8  11  -1 1095.79   44.60
  -8  11  -1 1122.79   43.70
  -8  11  -1 1087.79   39.50
   8 -11   1 1118.69   44.60
   8 -11   1 1129.49   46.40
   8 -11   1 1123.19   41.60
   8 -11   1 1035.30   44.70
  -9  11  -1    0.00    5.10
  -9  11  -1   -3.10    6.10
  -9  11  -1   13.60    7.40
  -9  11  -1   -2.60    6.00
  -9  11  -1    2.10    6.40
  -9  11  -1    6.00    7.60
   9 -11   1    0.80    7.10
   9 -11   1   12.50    8.40
   9 -11   1   10.10    7.40
   9 -11   1   13.50    8.40
 -10  11  -1  290.77   23.80
 -10  11  -1  273.77   22.10
 -10  11  -1  292.07   20.90
 -10  11  -1  282.57   23.10
  10 -11   1  263.07   27.20
  10 -11   1  272.77   23.20
  10 -11   1  263.87   22.30
  10 -11   1  312.07   22.40
 -11  11  -1   -2.00    7.80
 -11  11  -1   15.10    8.40
 -11  11  -1    4.50    5.90
 -11  11  -1    5.20   11.50
  11 -11   1    1.30    8.00
  11 -11   1   21.20    9.10
  11 -11   1    0.80    8.10
  11 -11   1   13.20    8.90
 -12  11  -1   11.00    8.60
 -12  11  -1    3.10    8.30
  12 -11   1   13.90    9.00
  12 -11   1   21.10   10.80
  12 -11   1   -4.80    7.90
  12 -11   1   21.60    9.80
  16  10  -1   13.40    9.30
  16  10  -1   21.20   10.20
  16  10  -1   22.20   10.10
  16  10  -1   20.10    6.30
  15  10  -1  111.79   18.10
  15  10  -1   57.99   13.10
  15  10  -1   70.79    9.50
  15  10  -1  101.09   16.80
  14  10  -1  167.88   20.80
  14  10  -1  181.78   22.00
  14  10  -1  185.08   19.90
  14  10  -1  166.18   12.00
  13  10  -1   46.10   10.40
  13  10  -1   34.50   10.60
  13  10  -1   46.10    6.80
  13  10  -1   48.30   11.70
  12  10  -1   -6.80    5.60
  12  10  -1   -8.50    5.00
  12  10  -1    8.30    6.80
  12  10  -1   -0.80    2.70
  12  10  -1    1.30    3.00
  11  10  -1  118.49    8.10
  11  10  -1  128.69   14.90
  11  10  -1  108.69   15.20
  11  10  -1  119.59   11.70
  11  10  -1  121.19    8.10
  11  10  -1  131.29   15.80
  10  10  -1  165.88   16.60
  10  10  -1  239.58   16.10
  10  10  -1  203.48   19.80
  10  10  -1  187.38    9.40
  10  10  -1  183.08   13.20
  10  10  -1  188.88    9.30
   9  10  -1   75.89    5.70
   9  10  -1   75.19   11.30
   9  10  -1   99.39   11.70
   9  10  -1   81.19   10.20
   9  10  -1   80.09    5.90
   9  10  -1   65.09   12.10
  -9 -10   1   65.49   10.20
   8  10  -1  684.13   29.90
   8  10  -1  636.94   18.60
   8  10  -1  658.53   26.40
   8  10  -1  682.13   26.80
   8  10  -1  653.53   18.70
   8  10  -1  677.53   28.10
  -8 -10   1  643.14   27.20
   7  10  -1   35.30    7.10
   7  10  -1   33.00    8.60
   7  10  -1   32.10    4.00
   7  10  -1   30.30    3.80
   7  10  -1   30.10    7.20
  -7 -10   1   32.30    7.60
   6  10  -1  118.19   10.30
   6  10  -1  114.29    6.30
   6  10  -1  111.09   13.00
   6  10  -1   94.49    6.20
   6  10  -1   97.59    6.10
   6  10  -1  102.19   10.80
  -6 -10   1  108.29   13.20
  -6 -10   1   96.89   11.80
   5  10  -1  553.04   16.80
   5  10  -1  554.44   14.80
   5  10  -1  550.34   21.80
   5  10  -1  543.45   17.10
   5  10  -1  533.05   14.80
   5  10  -1  541.65   24.40
   5  10  -1  552.44   22.30
   5  10  -1  552.54   17.10
  -5 -10   1  553.64   25.00
  -5 -10   1  548.35   24.40
   4  10  -1  195.88   11.60
   4  10  -1  183.78    8.10
   4  10  -1  181.58    9.10
   4  10  -1  179.28    8.80
   4  10  -1  172.08    8.10
   4  10  -1  161.68    8.80
   4  10  -1  213.78   14.70
   4  10  -1  172.58   13.30
  -4 -10   1  200.58   14.00
  -4 -10   1  179.28    5.90
  -4 -10   1  169.58   14.00
   3  10  -1  205.38   10.90
   3  10  -1  207.28   13.90
   3  10  -1  188.98    9.50
   3  10  -1  187.18   14.00
   3  10  -1  194.98   10.20
   3  10  -1  198.38   10.30
   3  10  -1  190.48    9.70
   3  10  -1  199.38    9.60
  -3 -10   1  217.78   15.30
  -3 -10   1  181.68    8.20
  -3 -10   1  206.98   13.70
   2  10  -1 1152.48   33.00
   2  10  -1 1199.08   33.30
   2  10  -1 1209.08   34.00
   2  10  -1 1145.19   37.50
   2  10  -1 1197.98   31.80
   2  10  -1 1236.58   40.40
   2  10  -1 1195.78   34.10
   2  10  -1 1206.18   33.10
  -2 -10   1 1190.98   37.60
  -2 -10   1 1233.38   41.80
   1  10  -1    0.80    2.20
   1  10  -1    2.50    3.20
   1  10  -1    5.00    2.70
   1  10  -1    1.90    2.60
   1  10  -1    2.80    3.50
   1  10  -1    8.50    4.60
   1  10  -1    2.40    3.10
   1  10  -1    0.50    4.00
   1  10  -1    8.20    3.40
  -1 -10   1    3.90    2.80
  -1 -10   1    8.70    6.00
  -1 -10   1    4.20    4.10
   0  10  -1 1377.16   33.00
   0  10  -1 1358.36   40.00
   0  10  -1 1462.95   45.20
   0  10  -1 1431.06   40.10
   0  10  -1 1474.35   41.50
   0  10  -1 1401.66   42.00
   0  10  -1 1364.86   39.70
   0  10  -1 1319.67   40.10
   0 -10   1 1391.16   41.40
   0 -10   1 1418.36   39.60
   0 -10   1 1432.06   47.10
  -1  10  -1    1.60    3.60
  -1  10  -1   -3.30    3.00
  -1  10  -1    4.80    4.20
  -1  10  -1    0.10    4.70
  -1  10  -1    3.10    3.60
  -1  10  -1   -3.10    3.00
  -1  10  -1   -0.10    3.60
   1 -10   1    0.80    5.30
   1 -10   1    1.60    2.50
   1 -10   1    2.80    3.70
   1 -10   1    2.90    2.30
   1 -10   1   -1.50    3.30
  -2  10  -1  145.79   14.80
  -2  10  -1  148.89   11.50
  -2  10  -1  130.29   12.50
  -2  10  -1  145.89   11.80
  -2  10  -1  131.69   11.10
  -2  10  -1  143.29   11.20
  -2  10  -1  118.39   13.10
   2 -10   1  124.59    8.70
   2 -10   1  135.89   11.10
   2 -10   1  131.89   10.60
   2 -10   1  149.09   12.10
   2 -10   1  120.49   14.90
   2 -10   1  142.99    9.30
  -3  10  -1   72.09   10.60
  -3  10  -1   78.99    9.80
  -3  10  -1  100.79   10.80
  -3  10  -1   89.69   11.40
  -3  10  -1   85.49   11.10
  -3  10  -1   86.99   12.00
  -3  10  -1  102.39   11.70
   3 -10   1   94.49   11.50
   3 -10   1   88.29   12.90
   3 -10   1   80.09    8.90
   3 -10   1   90.79   10.00
  -4  10  -1  273.97   16.70
  -4  10  -1  288.97   18.10
  -4  10  -1  268.37   15.80
  -4  10  -1  304.67   18.80
  -4  10  -1  269.37   17.30
  -4  10  -1  267.97   18.00
   4 -10   1  289.57   17.60
   4 -10   1  279.87   15.80
   4 -10   1  260.77   19.00
   4 -10   1  281.27   15.60
  -5  10  -1    2.40    5.30
  -5  10  -1    0.20    3.90
  -5  10  -1   -5.20    4.90
  -5  10  -1    7.60    4.80
  -5  10  -1    0.30    4.40
  -5  10  -1   -6.10    4.20
   5 -10   1    0.30    4.60
   5 -10   1    2.40    5.30
   5 -10   1    6.50    4.80
   5 -10   1   -0.90    4.30
   5 -10   1   -0.70    4.80
  -6  10  -1   51.89    9.90
  -6  10  -1   49.10    9.70
  -6  10  -1   45.90    9.20
  -6  10  -1   55.29   10.30
  -6  10  -1   46.10    8.20
  -6  10  -1   36.70    8.50
   6 -10   1   69.19   12.00
   6 -10   1   33.90    8.00
   6 -10   1   46.70   10.30
   6 -10   1   46.60    9.50
  -7  10  -1  505.75   23.80
  -7  10  -1  510.65   27.00
  -7  10  -1  487.95   25.60
  -7  10  -1  507.45   25.80
  -7  10  -1  500.55   25.40
  -7  10  -1  533.25   28.00
   7 -10   1  497.15   26.60
   7 -10   1  502.85   28.00
   7 -10   1  530.55   25.50
   7 -10   1  570.04   29.50
  -8  10  -1   28.10    7.20
  -8  10  -1   36.20    9.30
  -8  10  -1   53.89   11.40
  -8  10  -1   36.50    8.90
  -8  10  -1   15.00    7.80
  -8  10  -1   29.10    8.50
   8 -10   1   40.90   10.60
   8 -10   1   29.10   10.20
   8 -10   1   43.20    9.90
   8 -10   1   44.30   10.80
  -9  10  -1  474.85   27.00
  -9  10  -1  480.75   28.10
  -9  10  -1  470.65   24.10
  -9  10  -1  466.05   25.80
  -9  10  -1  496.45   25.50
  -9  10  -1  488.85   28.50
   9 -10   1  486.55   28.20
   9 -10   1  437.66   27.60
   9 -10   1  424.16   27.80
   9 -10   1  486.45   26.70
 -10  10  -1   74.39   13.10
 -10  10  -1   78.39   12.30
 -10  10  -1   87.19   15.00
 -10  10  -1  123.29   17.40
  10 -10   1   57.79   13.00
  10 -10   1   66.79   12.10
  10 -10   1  139.09   19.90
  10 -10   1   72.69   13.70
 -11  10  -1   56.59   12.30
 -11  10  -1   37.80   10.50
 -11  10  -1   41.60    9.90
 -11  10  -1   77.59   15.10
  11 -10   1   75.19   15.30
  11 -10   1   55.59   12.40
  11 -10   1   54.99   13.40
  11 -10   1   79.89   15.60
 -12  10  -1   61.89   14.00
 -12  10  -1   50.29   12.00
  12 -10   1   63.59   14.70
  12 -10   1   97.29   15.90
  12 -10   1   79.09   16.40
  12 -10   1   80.09   14.80
 -13  10  -1   23.40   11.00
 -13  10  -1   46.40   11.60
  13 -10   1   43.10   11.60
  13 -10   1   42.00   12.70
  13 -10   1   58.99   13.60
  13 -10   1   47.70   13.70
  17   9  -1   17.80   10.50
  17   9  -1   12.20    6.50
  17   9  -1   11.40    9.30
  16   9  -1    0.50    5.30
  16   9  -1   -1.60    7.90
  16   9  -1    6.20    8.00
  15   9  -1   35.80    7.80
  15   9  -1   40.00   11.00
  15   9  -1   44.90   11.90
  14   9  -1   43.40    7.70
  14   9  -1   42.50   10.80
  14   9  -1   40.00   11.50
  14   9  -1   43.60    6.20
  13   9  -1  140.09    8.70
  13   9  -1  139.49   16.30
  13   9  -1  150.58   11.40
  13   9  -1  160.98   19.10
  12   9  -1    7.60    3.90
  12   9  -1    7.00    2.90
  12   9  -1    5.60    3.70
  12   9  -1   -2.70    5.50
  12   9  -1   15.80    7.40
  12   9  -1    4.50    7.30
  11   9  -1   26.90    8.00
  11   9  -1   29.20    8.90
  11   9  -1   29.30    3.70
  11   9  -1   31.30    5.00
  11   9  -1   36.10    9.40
  11   9  -1   21.60    5.90
  11   9  -1   28.70    5.20
  10   9  -1  146.59    8.60
  10   9  -1  137.59    5.80
  10   9  -1  130.69   14.90
  10   9  -1  144.39   17.00
  10   9  -1  136.39   10.60
  10   9  -1  129.49   14.10
  10   9  -1  131.89    8.40
   9   9  -1  122.89    7.30
   9   9  -1  107.89   12.80
   9   9  -1  149.39   12.60
   9   9  -1  123.09    7.40
   9   9  -1  112.49   11.10
   9   9  -1  112.59   14.30
   8   9  -1    8.20    4.30
   8   9  -1   -1.90    3.60
   8   9  -1    1.10    2.10
   8   9  -1    6.70    5.70
   8   9  -1    3.70    2.30
   8   9  -1   -2.40    4.80
   8   9  -1    2.90    2.20
  -8  -9   1   -5.10    3.10
   7   9  -1    3.20    2.00
   7   9  -1    3.70    2.00
   7   9  -1    3.30    2.20
   7   9  -1   -0.20    4.80
   7   9  -1    3.70    3.90
   7   9  -1    4.60    2.10
   7   9  -1    0.30    4.00
  -7  -9   1   -3.00    3.20
   6   9  -1   -0.40    1.50
   6   9  -1    3.20    3.60
   6   9  -1   -0.40    1.70
   6   9  -1    3.50    4.00
   6   9  -1    1.30    2.00
   6   9  -1    0.80    1.60
   6   9  -1   -3.60    3.30
  -6  -9   1    0.30    4.00
   5   9  -1  805.62   27.00
   5   9  -1  759.72   20.70
   5   9  -1  802.72   27.20
   5   9  -1  770.22   21.40
   5   9  -1  772.82   21.40
   5   9  -1  770.92   19.50
   5   9  -1  780.32   20.60
   5   9  -1  817.92   29.90
  -5  -9   1  816.72   29.90
  -5  -9   1  774.02   29.20
   4   9  -1  713.73   19.90
   4   9  -1  699.03   23.70
   4   9  -1  729.23   19.30
   4   9  -1  705.53   20.50
   4   9  -1  705.03   20.50
   4   9  -1  703.23   26.80
   4   9  -1  693.03   19.50
   4   9  -1  696.43   19.30
  -4  -9   1  721.93   27.90
  -4  -9   1  676.13   16.80
  -4  -9   1  711.83   26.70
   3   9  -1  279.57   11.40
   3   9  -1  248.38   10.30
   3   9  -1  252.47   11.00
   3   9  -1  257.47   15.40
   3   9  -1  255.67   12.00
   3   9  -1  260.37   10.50
   3   9  -1  250.17   10.50
   3   9  -1  268.67   15.10
  -3  -9   1  264.07    9.50
  -3  -9   1  264.17   14.60
  -3  -9   1  265.17   16.20
   2   9  -1  125.79   12.30
   2   9  -1  140.39   10.80
   2   9  -1  157.58    9.00
   2   9  -1  144.09    8.70
   2   9  -1  144.09    8.50
   2   9  -1  148.39    8.40
   2   9  -1  162.88    9.80
   2   9  -1  167.88    8.70
   2   9  -1  149.49    8.30
  -2  -9   1  160.78   12.50
  -2  -9   1  160.18   11.00
   1   9  -1   70.29    9.20
   1   9  -1   71.79    7.40
   1   9  -1   79.09    7.60
   1   9  -1   92.79    7.60
   1   9  -1   78.59    5.50
   1   9  -1   81.79    6.80
   1   9  -1   80.39    6.80
   1   9  -1   74.79    5.40
   1   9  -1   81.09    9.00
  -1  -9   1   75.59    7.10
  -1  -9   1   69.99   10.00
  -1  -9   1   80.99    8.80
   0   9  -1  215.38   14.00
   0   9  -1  227.58   12.10
   0   9  -1  221.38   13.00
   0   9  -1  223.38   12.10
   0   9  -1  226.08   11.70
   0   9  -1  219.58   12.30
   0   9  -1  217.58    8.00
   0   9  -1  219.68   11.70
   0  -9   1  249.78   16.40
   0  -9   1  214.08   11.50
   0  -9   1  205.18    7.60
   0  -9   1  213.68    7.60
   0  -9   1  233.38   12.90
  -1   9  -1   10.40    4.00
  -1   9  -1    5.30    3.40
  -1   9  -1    4.70    3.90
  -1   9  -1   11.60    4.30
  -1   9  -1    8.10    3.90
  -1   9  -1    9.10    3.90
  -1   9  -1    9.90    5.00
   1  -9   1    9.70    3.00
   1  -9   1    3.30    2.40
   1  -9   1    8.20    3.90
   1  -9   1    6.10    3.70
   1  -9   1   18.70    6.10
  -2   9  -1   79.39    9.50
  -2   9  -1   65.29    9.20
  -2   9  -1   63.19    8.20
  -2   9  -1   69.49    8.90
  -2   9  -1   69.69    8.80
  -2   9  -1   69.29    8.40
  -2   9  -1   71.69    9.20
   2  -9   1   71.59   11.10
   2  -9   1   68.19    8.40
   2  -9   1   81.19    7.70
   2  -9   1   75.19    8.60
   2  -9   1   72.09    8.80
   2  -9   1   67.59    7.30
  -3   9  -1  158.28   15.20
  -3   9  -1  151.78   11.50
  -3   9  -1  153.68   12.10
  -3   9  -1  166.58   12.70
  -3   9  -1  162.98   12.20
  -3   9  -1  157.28   12.40
  -3   9  -1  176.88   11.90
   3  -9   1  178.28   14.60
   3  -9   1  163.68   12.20
   3  -9   1  162.88   11.00
   3  -9   1  141.09   11.10
   3  -9   1  167.68   11.20
  -4   9  -1  416.76   20.20
  -4   9  -1  394.16   20.20
  -4   9  -1  371.96   19.80
  -4   9  -1  456.05   21.50
  -4   9  -1  390.86   18.60
  -4   9  -1  460.35   22.30
  -4   9  -1  402.96   20.90
   4  -9   1  437.26   23.60
   4  -9   1  413.16   19.00
   4  -9   1  439.36   19.10
   4  -9   1  398.26   19.80
   4  -9   1  413.76   21.40
   4  -9   1  456.95   21.40
  -5   9  -1  567.44   25.20
  -5   9  -1  616.14   27.10
  -5   9  -1  569.14   26.20
  -5   9  -1  570.84   25.40
  -5   9  -1  592.24   23.80
  -5   9  -1  593.34   26.20
   5  -9   1  599.84   24.60
   5  -9   1  585.34   26.20
   5  -9   1  634.04   28.10
   5  -9   1  606.64   28.40
  -6   9  -1   26.70    8.00
  -6   9  -1   26.90    7.10
  -6   9  -1   25.90    6.40
  -6   9  -1   35.10    8.20
  -6   9  -1   30.70    8.00
  -6   9  -1   38.30    8.60
   6  -9   1   27.70    7.40
   6  -9   1   27.10    7.10
   6  -9   1   65.49   12.00
   6  -9   1   50.79   10.30
  -7   9  -1   15.20    7.10
  -7   9  -1   11.70    5.90
  -7   9  -1   12.60    5.50
  -7   9  -1   21.00    6.40
  -7   9  -1   21.20    6.80
  -7   9  -1   14.60    6.70
   7  -9   1   12.60    6.30
   7  -9   1   14.10    7.60
   7  -9   1    8.80    6.30
   7  -9   1    5.90    6.60
  -8   9  -1    3.30    5.10
  -8   9  -1    0.90    4.40
  -8   9  -1    1.70    5.50
  -8   9  -1   -5.00    4.70
  -8   9  -1    4.60    4.70
  -8   9  -1   -1.00    4.60
   8  -9   1   -4.10    4.80
   8  -9   1    8.40    6.60
   8  -9   1    7.70    7.60
   8  -9   1   -1.80    6.00
  -9   9  -1   -1.30    4.40
  -9   9  -1   -4.50    5.20
  -9   9  -1   -5.80    5.20
  -9   9  -1    2.60    4.90
  -9   9  -1   -1.40    5.60
   9  -9   1   13.50    7.60
   9  -9   1   -5.10    6.00
   9  -9   1    0.30    6.10
   9  -9   1   -1.10    6.30
 -10   9  -1    6.10    5.30
 -10   9  -1   -1.40    6.20
 -10   9  -1   -8.10    5.10
 -10   9  -1   -4.40    5.50
  10  -9   1    2.00    7.70
  10  -9   1    5.10    5.90
  10  -9   1    1.90    6.30
  10  -9   1   -4.40    5.60
 -11   9  -1   36.60   10.10
 -11   9  -1   18.70    9.10
 -11   9  -1   22.30    7.40
 -11   9  -1   47.10   11.20
  11  -9   1   33.60   11.50
  11  -9   1   26.60    9.70
  11  -9   1   25.40    9.60
  11  -9   1   37.20   10.50
 -12   9  -1  103.79   16.90
 -12   9  -1  113.69   16.60
  12  -9   1   82.99   17.20
  12  -9   1  103.69   16.40
  12  -9   1  114.99   16.40
  12  -9   1   97.59   15.90
 -13   9  -1  134.09   19.50
 -13   9  -1  145.19   18.90
  13  -9   1  171.68   20.90
  13  -9   1  107.99   17.50
  13  -9   1  143.79   19.20
  13  -9   1  149.39   21.80
 -14   9  -1  246.98   27.00
  14  -9   1  297.67   29.10
  14  -9   1  284.37   30.10
  14  -9   1  267.77   26.80
  14  -9   1  223.48   24.20
  17   8  -1    4.80    9.90
  17   8  -1   26.40   11.20
  17   8  -1   27.70    8.20
  17   8  -1   30.80    7.50
  16   8  -1   33.20    8.00
  16   8  -1   24.30   10.20
  16   8  -1   26.30    6.80
  16   8  -1   25.90   11.60
  15   8  -1  252.57   16.80
  15   8  -1  271.87   22.00
  15   8  -1  273.87   22.60
  15   8  -1  283.77   15.60
  14   8  -1    0.80    4.40
  14   8  -1    7.90    8.00
  14   8  -1    7.60    4.30
  14   8  -1    8.50    7.30
  13   8  -1 1169.58   43.90
  13   8  -1 1082.29   44.20
  13   8  -1 1106.59   36.10
  13   8  -1 1210.18   34.20
  12   8  -1    1.80    3.80
  12   8  -1   10.40    6.30
  12   8  -1    4.50    3.10
  12   8  -1    6.10    6.90
  12   8  -1    3.30    3.60
  11   8  -1  404.06   22.00
  11   8  -1  409.86   16.70
  11   8  -1  387.36   17.00
  11   8  -1  414.46   17.00
  11   8  -1  419.56   15.10
  11   8  -1  433.06   24.30
  10   8  -1    2.30    3.60
  10   8  -1    0.40    2.70
  10   8  -1   -1.50    2.10
  10   8  -1   -0.80    2.70
  10   8  -1    0.10    4.80
  10   8  -1    0.70    2.80
  10   8  -1   -0.20    4.50
   9   8  -1    5.90    5.90
   9   8  -1    4.80    2.80
   9   8  -1    0.60    3.10
   9   8  -1   10.30    2.50
   9   8  -1    3.40    2.70
   9   8  -1    3.20    4.40
   9   8  -1   10.30    3.20
   9   8  -1   12.80    5.90
   8   8  -1   37.50    4.50
   8   8  -1   38.30    4.30
   8   8  -1   36.30    3.20
   8   8  -1   26.80    6.50
   8   8  -1   29.40    5.80
   8   8  -1   34.20    4.30
   8   8  -1   34.30    7.80
   8   8  -1   41.30    4.40
   8   8  -1   38.60    3.20
   8   8  -1   27.50    7.40
  -8  -8   1   40.10    7.20
   7   8  -1   25.70    6.60
   7   8  -1   20.80    3.30
   7   8  -1   22.30    2.20
   7   8  -1   24.40    7.20
   7   8  -1   24.40    5.70
   7   8  -1   23.90    3.10
   7   8  -1   22.20    3.10
   7   8  -1   17.80    3.10
   7   8  -1   20.40    2.20
  -7  -8   1   20.40    5.50
   6   8  -1  455.55   13.00
   6   8  -1  438.96   11.50
   6   8  -1  440.46   12.70
   6   8  -1  466.15   13.80
   6   8  -1  484.35   20.20
   6   8  -1  431.66   13.50
   6   8  -1  471.05   21.40
   6   8  -1  434.96   11.50
   6   8  -1  447.56   18.70
  -6  -8   1  496.55   20.50
   5   8  -1    1.20    3.10
   5   8  -1    2.30    1.30
   5   8  -1    2.00    1.80
   5   8  -1   -1.00    3.10
   5   8  -1    3.40    3.70
   5   8  -1    1.40    1.70
   5   8  -1    0.90    1.40
   5   8  -1    0.40    1.30
   5   8  -1    1.50    1.60
  -5  -8   1   -3.20    2.90
  -5  -8   1    1.00    3.20
   4   8  -1 2903.21   65.49
   4   8  -1 2959.20   71.19
   4   8  -1 2917.51   66.39
   4   8  -1 2900.81   65.19
   4   8  -1 2870.91   65.09
   4   8  -1 2930.71   65.29
   4   8  -1 2989.30   74.99
   4   8  -1 2958.10   66.39
  -4  -8   1 2951.50   62.99
  -4  -8   1 2892.01   63.09
  -4  -8   1 3048.60   75.49
  -4  -8   1 3092.09   74.99
   3   8  -1   43.80    5.70
   3   8  -1   50.09    7.40
   3   8  -1   39.10    4.60
   3   8  -1   43.10    4.30
   3   8  -1   41.70    4.40
   3   8  -1   41.80    4.30
   3   8  -1   35.40    4.10
   3   8  -1   42.10    4.60
  -3  -8   1   45.40    3.70
  -3  -8   1   37.60    6.90
  -3  -8   1   34.90    6.30
   2   8  -1 2658.73   68.19
   2   8  -1 2686.93   62.79
   2   8  -1 2721.03   63.69
   2   8  -1 2691.93   63.19
   2   8  -1 2732.83   69.89
   2   8  -1 2700.43   64.39
   2   8  -1 2718.13   63.59
   2   8  -1 2662.33   63.59
   2   8  -1 2768.52   63.19
  -2  -8   1 2771.52   67.99
  -2  -8   1 2819.92   71.39
   1   8  -1  444.56   13.50
   1   8  -1  441.06   15.80
   1   8  -1  434.76   15.30
   1   8  -1  419.26   17.90
   1   8  -1  423.56   15.90
   1   8  -1  420.36   18.90
   1   8  -1  413.46   15.70
   1   8  -1  423.76   15.40
   1   8  -1  408.96   13.70
  -1  -8   1  418.46   15.00
  -1  -8   1  427.66   17.40
  -1  -8   1  428.06   20.10
   0   8  -1  302.57   13.80
   0   8  -1  286.87    8.90
   0   8  -1  299.17   13.50
   0   8  -1  307.17   13.40
   0   8  -1  303.17    9.70
   0   8  -1  295.87   13.00
   0   8  -1  298.27   14.50
   0   8  -1  318.87   15.90
   0   8  -1  284.17   13.20
   0  -8   1  303.87   17.00
   0  -8   1  292.47    9.90
   0  -8   1  314.97   13.30
   0  -8   1  280.77    9.80
   0  -8   1  285.97   12.10
   0  -8   1  312.57   14.30
  -1   8  -1  751.82   25.40
  -1   8  -1  768.42   25.30
  -1   8  -1  755.02   27.30
  -1   8  -1  753.62   24.70
  -1   8  -1  749.13   25.00
  -1   8  -1  770.32   25.50
  -1   8  -1  754.02   24.50
   1  -8   1  723.63   21.60
   1  -8   1  768.72   24.10
   1  -8   1  699.83   24.20
   1  -8   1  760.22   29.10
   1  -8   1  756.32   22.10
   1  -8   1  726.63   24.60
  -2   8  -1  474.85   19.10
  -2   8  -1  501.85   20.00
  -2   8  -1  460.85   20.40
  -2   8  -1  495.35   19.90
  -2   8  -1  467.95   19.30
  -2   8  -1  491.15   19.40
   2  -8   1  490.95   22.60
   2  -8   1  485.35   18.70
   2  -8   1  483.95   17.30
   2  -8   1  490.05   19.10
   2  -8   1  451.05   17.40
   2  -8   1  480.55   19.60
  -3   8  -1  229.38   14.10
  -3   8  -1  236.58   13.00
  -3   8  -1  244.58   14.20
  -3   8  -1  224.98   13.80
  -3   8  -1  248.38   14.50
  -3   8  -1  219.68   14.50
  -3   8  -1  239.28   13.80
   3  -8   1  231.88   14.50
   3  -8   1  272.27   16.60
   3  -8   1  250.17   13.90
   3  -8   1  238.78   12.70
   3  -8   1  248.08   14.20
   3  -8   1  244.78   12.80
  -4   8  -1  584.44   23.80
  -4   8  -1  578.44   24.50
  -4   8  -1  625.34   25.00
  -4   8  -1  627.44   25.50
  -4   8  -1  641.94   23.40
  -4   8  -1  628.74   25.00
  -4   8  -1  556.94   24.20
   4  -8   1  589.44   23.10
   4  -8   1  608.34   26.80
   4  -8   1  632.14   26.10
   4  -8   1  605.44   24.60
  -5   8  -1  785.12   30.60
  -5   8  -1  834.72   30.60
  -5   8  -1  834.92   30.30
  -5   8  -1  840.52   31.30
  -5   8  -1  863.51   30.70
  -5   8  -1  774.32   30.60
  -5   8  -1  774.32   28.00
   5  -8   1  801.52   31.80
   5  -8   1  879.71   33.80
   5  -8   1  791.92   29.10
   5  -8   1  851.61   31.30
  -6   8  -1  137.19   11.10
  -6   8  -1  151.78   15.20
  -6   8  -1  149.09   15.30
  -6   8  -1  128.99   13.00
  -6   8  -1  139.59   14.10
  -6   8  -1  144.69   14.70
  -6   8  -1  121.09   12.60
   6  -8   1  157.28   12.80
   6  -8   1  179.08   17.40
   6  -8   1  110.29   14.00
   6  -8   1  161.18   15.30
   6  -8   1  143.59   14.80
  -7   8  -1  743.03   28.90
  -7   8  -1  757.32   28.10
  -7   8  -1  670.73   30.30
  -7   8  -1  735.13   31.20
  -7   8  -1  707.93   28.50
  -7   8  -1  686.53   29.30
   7  -8   1  722.13   30.60
   7  -8   1  687.83   29.80
   7  -8   1  793.82   30.50
   7  -8   1  702.13   32.20
   7  -8   1  679.43   30.80
  -8   8  -1   78.49   11.00
  -8   8  -1   90.19   13.50
  -8   8  -1   74.29   10.30
  -8   8  -1   79.39   12.10
  -8   8  -1   82.89   12.30
  -8   8  -1   94.79   11.80
   8  -8   1   93.09   12.20
   8  -8   1   74.29   13.40
   8  -8   1   62.19   11.70
   8  -8   1   79.19   12.20
  -9   8  -1   73.19   10.30
  -9   8  -1   52.39   10.90
  -9   8  -1   86.99   13.10
  -9   8  -1   75.99   12.90
   9  -8   1   71.49   14.10
   9  -8   1   75.59   12.60
   9  -8   1   53.19   11.50
   9  -8   1   65.59   11.40
 -10   8  -1  320.87   22.70
 -10   8  -1  349.17   19.40
 -10   8  -1  316.57   22.40
 -10   8  -1  299.67   20.70
  10  -8   1  354.76   23.90
  10  -8   1  331.07   21.60
  10  -8   1  347.57   25.50
  10  -8   1  307.77   21.10
 -11   8  -1  256.87   20.10
 -11   8  -1  236.58   20.00
 -11   8  -1  226.98   15.80
 -11   8  -1  251.57   21.10
  11  -8   1  281.57   22.10
  11  -8   1  232.48   19.00
  11  -8   1  215.48   21.60
  11  -8   1  267.37   26.80
 -12   8  -1    6.40    6.60
 -12   8  -1    6.30    7.50
  12  -8   1    4.00    7.90
  12  -8   1   -2.60    6.60
  12  -8   1    8.70    7.70
  12  -8   1    1.70    6.90
 -13   8  -1  527.15   32.20
 -13   8  -1  536.55   30.80
  13  -8   1  527.85   29.60
  13  -8   1  517.75   30.80
  13  -8   1  493.75   33.60
  13  -8   1  493.15   30.90
 -14   8  -1   27.40   10.30
 -14   8  -1   23.60   10.60
  14  -8   1   31.90   11.80
  14  -8   1   25.50   11.70
  14  -8   1   13.10    8.50
  14  -8   1   19.80   10.90
 -15   8  -1  318.97   27.70
 -15   8  -1  493.35   31.90
  15  -8   1  398.96   32.70
  15  -8   1  391.66   29.00
  15  -8   1  411.76   30.50
  15  -8   1  419.76   27.40
  18   7  -1   30.60   10.10
  18   7  -1   55.69   14.60
  18   7  -1   17.30   11.10
  18   7  -1   32.20    8.90
  17   7  -1  112.29   18.30
  17   7  -1  121.49   18.80
  17   7  -1  124.99   15.30
  17   7  -1  143.49   15.20
  16   7  -1  185.08   14.50
  16   7  -1  200.68   16.30
  16   7  -1  185.58   21.30
  16   7  -1  170.38   20.60
  15   7  -1   63.49   13.00
  15   7  -1   42.30    8.70
  15   7  -1   56.69    8.80
  15   7  -1   52.79   12.00
  14   7  -1  689.33   27.70
  14   7  -1  692.93   33.50
  14   7  -1  683.03   26.20
  14   7  -1  699.53   34.70
  13   7  -1    8.50    4.60
  13   7  -1    8.10    4.80
  13   7  -1    5.50    6.50
  13   7  -1    6.30    6.30
  12   7  -1 2279.87   67.39
  12   7  -1 2188.08   68.59
  12   7  -1 2371.66   60.09
  12   7  -1 2324.07   58.29
  12   7  -1 2229.28   58.99
  12   7  -1 2236.68   59.79
  11   7  -1    5.00    6.40
  11   7  -1   -5.80    4.40
  11   7  -1    1.20    3.00
  11   7  -1    2.70    3.40
  11   7  -1    5.40    3.90
  11   7  -1    1.40    3.30
  11   7  -1    4.80    3.60
  10   7  -1  574.84   20.20
  10   7  -1  583.44   20.50
  10   7  -1  610.34   20.00
  10   7  -1  561.74   19.00
  10   7  -1  610.64   26.20
  10   7  -1  576.54   20.50
  10   7  -1  540.65   26.30
   9   7  -1  314.37   13.10
   9   7  -1  311.57   13.00
   9   7  -1  305.97   12.30
   9   7  -1  297.97   16.90
   9   7  -1  319.47   11.80
   9   7  -1  307.27   11.80
   9   7  -1  334.37   14.40
   9   7  -1  297.27   18.40
  -9  -7   1  297.57   10.20
   8   7  -1  114.49    8.50
   8   7  -1  117.79    7.20
   8   7  -1  121.79   10.30
   8   7  -1  116.09    6.70
   8   7  -1  118.09    6.60
   8   7  -1  115.19    6.20
   8   7  -1   92.29   10.80
   8   7  -1  116.89    6.10
   8   7  -1  115.69    7.20
  -8  -7   1  110.89    4.50
   7   7  -1   64.79    5.00
   7   7  -1   61.09    4.10
   7   7  -1   61.89    4.90
   7   7  -1   61.49    9.40
   7   7  -1   52.09    7.80
   7   7  -1   69.39    4.50
   7   7  -1   55.39    3.90
   7   7  -1   68.59    4.50
   7   7  -1   57.79    7.80
   7   7  -1   64.69    7.60
  -7  -7   1   77.89    8.70
   6   7  -1  122.99   11.50
   6   7  -1  130.49    6.20
   6   7  -1  113.19    5.20
   6   7  -1  119.09    5.10
   6   7  -1  112.09    5.00
   6   7  -1  140.39   11.50
   6   7  -1  123.89    6.10
   6   7  -1  118.49    8.90
   6   7  -1  128.69    5.40
  -6  -7   1  127.59    9.40
   5   7  -1  561.04   15.80
   5   7  -1  586.14   21.40
   5   7  -1  587.54   23.10
   5   7  -1  559.34   14.70
   5   7  -1  572.24   14.80
   5   7  -1  570.04   14.70
   5   7  -1  597.84   20.60
   5   7  -1  558.34   15.80
   5   7  -1  580.44   14.90
  -5  -7   1  567.24   22.70
  -5  -7   1  554.24   21.30
   4   7  -1   26.30    3.20
   4   7  -1   26.10    2.80
   4   7  -1   26.30    2.80
   4   7  -1   24.60    5.80
   4   7  -1   24.50    3.20
   4   7  -1   26.70    2.80
   4   7  -1   30.20    3.10
   4   7  -1   20.90    4.80
  -4  -7   1   22.70    5.50
  -4  -7   1   26.20    2.20
  -4  -7   1   24.90    2.00
  -4  -7   1   25.50    5.70
   3   7  -1 5324.87  115.09
   3   7  -1 5413.46  119.39
   3   7  -1 5434.06  115.79
   3   7  -1 5360.76  116.39
   3   7  -1 5304.07  123.09
   3   7  -1 5428.86  116.29
   3   7  -1 5362.26  115.69
   3   7  -1 5363.56  115.39
  -3  -7   1 5430.46  124.09
  -3  -7   1 5270.87  114.69
  -3  -7   1 5353.66  114.59
  -3  -7   1 5342.97  122.59
   2   7  -1  368.86   12.20
   2   7  -1  365.66   12.90
   2   7  -1  361.26   12.90
   2   7  -1  356.86   16.50
   2   7  -1  393.86   13.50
   2   7  -1  367.96   12.30
   2   7  -1  390.96   16.50
   2   7  -1  376.96   12.70
   2   7  -1  365.36   13.30
   2   7  -1  361.66   12.60
  -2  -7   1  358.66   15.50
  -2  -7   1  376.26   17.60
   1   7  -1 3232.78   75.29
   1   7  -1 3266.37   73.69
   1   7  -1 3180.48   78.19
   1   7  -1 3177.98   76.59
   1   7  -1 3198.98   72.59
   1   7  -1 3231.98   73.29
   1   7  -1 3306.77   72.99
   1   7  -1 3217.68   71.49
   1   7  -1 3216.88   71.09
   1   7  -1 3197.68   73.19
   1   7  -1 3070.79   73.39
  -1  -7   1 3150.88   75.59
  -1  -7   1 3154.78   79.39
  -1  -7   1 3094.69   72.59
  -1  -7   1 3225.58   71.39
   0   7  -1 2574.34   64.99
   0   7  -1 2507.85   63.89
   0   7  -1 2517.85   59.89
   0   7  -1 2510.35   60.29
   0   7  -1 2483.15   54.99
   0   7  -1 2494.75   60.69
   0   7  -1 2500.35   60.59
   0   7  -1 2535.15   62.39
   0   7  -1 2525.75   55.89
   0   7  -1 2551.14   60.59
   0  -7   1 2464.15   56.59
   0  -7   1 2499.95   59.09
   0  -7   1 2520.75   61.29
   0  -7   1 2543.65   56.69
   0  -7   1 2466.85   65.39
   0  -7   1 2576.44   60.29
  -1   7  -1 1299.37   28.80
  -1   7  -1 1286.77   36.40
  -1   7  -1 1354.16   38.70
  -1   7  -1 1387.46   36.90
  -1   7  -1 1323.17   36.10
  -1   7  -1 1259.37   36.60
  -1   7  -1 1329.67   36.80
  -1   7  -1 1335.57   35.90
   1  -7   1 1269.67   39.90
   1  -7   1 1298.07   35.50
   1  -7   1 1280.17   36.00
   1  -7   1 1316.07   35.80
   1  -7   1 1337.67   34.00
   1  -7   1 1319.27   33.60
  -2   7  -1 1057.49   31.30
  -2   7  -1 1041.60   31.70
  -2   7  -1  997.60   30.60
  -2   7  -1 1015.90   31.70
  -2   7  -1  989.80   32.00
  -2   7  -1 1074.59   31.90
  -2   7  -1 1017.20   30.80
   2  -7   1 1024.40   30.90
   2  -7   1 1028.70   31.30
   2  -7   1 1152.78   35.90
   2  -7   1 1012.90   30.00
   2  -7   1 1006.40   29.00
   2  -7   1 1013.50   29.50
  -3   7  -1  864.11   28.00
  -3   7  -1  809.92   28.20
  -3   7  -1  841.72   30.90
  -3   7  -1  895.71   29.10
  -3   7  -1  804.92   28.10
  -3   7  -1  839.22   28.30
  -3   7  -1  885.21   27.50
   3  -7   1  859.51   28.50
   3  -7   1  829.82   28.10
   3  -7   1  894.11   31.40
   3  -7   1  821.82   28.90
   3  -7   1  833.12   26.80
  -4   7  -1   10.10    4.50
  -4   7  -1    1.50    3.20
  -4   7  -1    2.60    3.60
  -4   7  -1    2.10    3.30
  -4   7  -1    0.50    3.40
  -4   7  -1    3.70    3.50
  -4   7  -1    3.70    3.70
   4  -7   1    4.30    4.70
   4  -7   1    5.10    4.70
   4  -7   1    4.00    3.50
   4  -7   1    5.40    4.00
  -5   7  -1  892.71   31.80
  -5   7  -1  868.11   31.90
  -5   7  -1  916.71   32.40
  -5   7  -1  892.61   29.70
  -5   7  -1  929.01   31.30
  -5   7  -1  934.61   31.40
  -5   7  -1  901.01   31.20
   5  -7   1  904.41   32.00
   5  -7   1  943.71   33.80
   5  -7   1  932.01   31.10
   5  -7   1  949.51   33.70
   5  -7   1  875.91   31.50
  -6   7  -1  173.18   13.00
  -6   7  -1  171.28   13.60
  -6   7  -1  175.88   13.50
  -6   7  -1  186.48   13.10
  -6   7  -1  184.98   12.90
  -6   7  -1  192.78   14.20
  -6   7  -1  168.68   11.80
   6  -7   1  225.48   15.50
   6  -7   1  225.08   16.30
   6  -7   1  179.78   13.30
   6  -7   1  184.08   13.80
   6  -7   1  184.18   14.00
   6  -7   1  187.48    7.00
  -7   7  -1  134.29   14.00
  -7   7  -1  111.69   12.00
  -7   7  -1  121.19   12.30
  -7   7  -1  129.69   10.90
  -7   7  -1  130.79   13.20
  -7   7  -1  109.19   12.70
  -7   7  -1  133.39   14.30
   7  -7   1  145.79   15.70
   7  -7   1  126.19   13.90
   7  -7   1  133.39   13.30
   7  -7   1  115.49   13.40
   7  -7   1  144.59   16.00
   7  -7   1  129.49    7.20
  -8   7  -1  136.29   13.40
  -8   7  -1  129.19   12.70
  -8   7  -1  146.09   15.30
  -8   7  -1  104.59   12.00
  -8   7  -1  120.29   14.20
  -8   7  -1  136.89   15.40
   8  -7   1  128.19   14.60
   8  -7   1  112.89   15.30
   8  -7   1  131.99   15.00
   8  -7   1  124.69    8.20
   8  -7   1  110.49   14.00
   8  -7   1  126.09   13.70
  -9   7  -1  253.67   18.80
  -9   7  -1  246.78   14.90
  -9   7  -1  204.68   17.00
  -9   7  -1  218.08   16.60
   9  -7   1  207.48   19.50
   9  -7   1  182.58   18.00
   9  -7   1  211.38   16.80
   9  -7   1  193.28   19.80
   9  -7   1  202.08   16.80
   9  -7   1  207.28   11.30
 -10   7  -1   56.69   11.10
 -10   7  -1   67.29    9.70
 -10   7  -1   76.79   12.60
 -10   7  -1   60.59   11.70
  10  -7   1   55.19   11.20
  10  -7   1   56.49   11.50
  10  -7   1   75.49   14.60
  10  -7   1   41.80   10.00
  10  -7   1   58.99   10.00
  10  -7   1   45.70   10.40
 -11   7  -1  642.84   31.50
 -11   7  -1  711.13   27.40
 -11   7  -1  709.43   34.30
 -11   7  -1  694.13   33.30
  11  -7   1  729.13   32.60
  11  -7   1  689.33   34.00
  11  -7   1  606.64   31.10
  11  -7   1  666.13   35.50
 -12   7  -1  256.57   20.30
 -12   7  -1  191.28   21.00
  12  -7   1  223.58   18.60
  12  -7   1  204.98   21.90
  12  -7   1  222.98   25.20
  12  -7   1  206.38   20.90
 -13   7  -1   29.80    9.80
 -13   7  -1   43.90   10.90
  13  -7   1   29.80    9.90
  13  -7   1   28.70   10.30
  13  -7   1   35.50   10.20
  13  -7   1   53.29   14.50
 -14   7  -1  542.35   32.60
  14  -7   1  629.44   34.90
  14  -7   1  441.66   32.20
  14  -7   1  543.35   31.70
  14  -7   1  442.86   27.10
 -15   7  -1   30.60   10.90
 -15   7  -1   46.40   12.80
  15  -7   1   45.00   14.10
  15  -7   1   41.90   12.50
  15  -7   1   50.19   11.80
  15  -7   1   33.40   12.30
  18   6  -1    0.80    6.40
  18   6  -1   -2.00    5.40
  18   6  -1   -9.40    8.00
  18   6  -1   -0.80    7.90
  17   6  -1   17.50    8.00
  17   6  -1   15.60    7.10
  17   6  -1   21.10   11.30
  17   6  -1   30.20   11.60
  16   6  -1   72.59   15.20
  16   6  -1   62.59   11.30
  16   6  -1  102.59   17.00
  16   6  -1   63.39   10.50
  15   6  -1   24.70    7.80
  15   6  -1   25.80    7.30
  15   6  -1   34.00   11.10
  15   6  -1   26.50    9.70
  14   6  -1   32.80    7.70
  14   6  -1   26.70    6.70
  14   6  -1   16.00    6.40
  14   6  -1   24.80    9.50
  14   6  -1   15.20    7.50
  13   6  -1  465.25   21.60
  13   6  -1  459.95   25.90
  13   6  -1  496.95   21.10
  13   6  -1  448.46   26.20
  13   6  -1  419.46   20.20
  12   6  -1   57.29    8.40
  12   6  -1   81.99    7.70
  12   6  -1   62.59    8.60
  12   6  -1   48.20   10.60
  12   6  -1   67.79   10.90
  12   6  -1   90.79    9.60
  11   6  -1  660.13   22.80
  11   6  -1  640.24   20.90
  11   6  -1  644.24   28.40
  11   6  -1  649.54   29.40
  11   6  -1  625.54   22.70
  11   6  -1  626.74   23.20
  11   6  -1  643.94   23.70
  10   6  -1  143.59    9.30
  10   6  -1  113.49    8.50
  10   6  -1  130.29    9.30
  10   6  -1  146.19   14.20
  10   6  -1  120.89   13.50
  10   6  -1  141.99    9.80
  10   6  -1  123.19    8.40
  10   6  -1  141.09    8.70
   9   6  -1   77.19    7.40
   9   6  -1   68.89    9.80
   9   6  -1   66.59    6.60
   9   6  -1   69.59    6.40
   9   6  -1   69.59    6.80
   9   6  -1   63.99    9.20
   9   6  -1   54.19    6.30
   9   6  -1   68.19    6.90
  -9  -6   1   71.29    6.70
   8   6  -1  661.13   21.40
   8   6  -1  667.73   19.60
   8   6  -1  704.43   20.90
   8   6  -1  652.23   25.10
   8   6  -1  669.83   19.80
   8   6  -1  672.23   19.80
   8   6  -1  657.03   20.50
   8   6  -1  717.13   27.20
  -8  -6   1  651.53   18.60
   7   6  -1   -0.30    1.50
   7   6  -1    2.60    2.00
   7   6  -1   -0.20    1.50
   7   6  -1    1.30    3.40
   7   6  -1    4.80    3.30
   7   6  -1   -0.10    2.50
   7   6  -1    1.40    2.00
   7   6  -1    0.90    1.60
   7   6  -1    0.00    1.60
  -7  -6   1    0.60    1.30
  -7  -6   1   -0.50    2.60
   6   6  -1  161.28   10.40
   6   6  -1  159.78    6.40
   6   6  -1  165.68    7.30
   6   6  -1  174.08   11.20
   6   6  -1  166.28    6.50
   6   6  -1  167.08   12.10
   6   6  -1  169.38    6.80
   6   6  -1  167.28    6.60
   6   6  -1  169.38    7.40
  -6  -6   1  155.88    5.40
  -6  -6   1  165.78    5.50
  -6  -6   1  167.98   10.00
   5   6  -1  187.08    6.30
   5   6  -1  192.38    6.40
   5   6  -1  192.58    7.40
   5   6  -1  194.88    6.80
   5   6  -1  188.48    6.80
   5   6  -1  191.48   10.40
   5   6  -1  199.28   12.20
   5   6  -1  185.28   11.10
   5   6  -1  194.98    7.40
  -5  -6   1  186.98   10.60
  -5  -6   1  180.38    5.30
  -5  -6   1  190.98    5.30
   4   6  -1  205.18   11.90
   4   6  -1  198.88    6.90
   4   6  -1  203.88   10.90
   4   6  -1  203.58    7.50
   4   6  -1  198.18    7.00
   4   6  -1  200.98   10.40
   4   6  -1  201.98    6.60
   4   6  -1  197.78    6.40
   4   6  -1  200.08    7.50
  -4  -6   1  200.48    6.00
  -4  -6   1  209.28    6.00
  -4  -6   1  220.48   11.80
  -4  -6   1  216.78   12.20
   3   6  -1   64.19    4.50
   3   6  -1   75.29    4.00
   3   6  -1   68.39    3.90
   3   6  -1   76.99    7.10
   3   6  -1   76.59    4.50
   3   6  -1   70.49    6.80
   3   6  -1   66.39    4.50
   3   6  -1   72.29    4.30
   3   6  -1   68.99    8.00
  -3  -6   1   71.29    3.80
  -3  -6   1   72.49    8.10
  -3  -6   1   65.49    7.10
  -3  -6   1   67.99    3.90
   2   6  -1 1764.92   40.60
   2   6  -1 1773.02   41.40
   2   6  -1 1739.83   41.20
   2   6  -1 1786.52   41.60
   2   6  -1 1750.32   41.50
   2   6  -1 1771.62   40.80
   2   6  -1 1776.12   46.10
   2   6  -1 1774.52   42.80
   2   6  -1 1785.12   42.70
  -2  -6   1 1808.72   45.50
  -2  -6   1 1753.62   40.80
  -2  -6   1 1711.53   46.70
  -2  -6   1 1739.43   38.70
   1   6  -1  907.11   23.50
   1   6  -1  894.61   24.20
   1   6  -1  889.21   27.70
   1   6  -1  901.71   23.60
   1   6  -1  872.61   24.10
   1   6  -1  877.01   24.00
   1   6  -1  870.41   25.30
   1   6  -1  912.31   23.20
   1   6  -1  875.41   26.70
   1   6  -1  852.51   25.70
   1   6  -1  879.81   23.90
   1   6  -1  892.51   22.80
  -1  -6   1  868.21   25.80
  -1  -6   1  909.51   28.60
  -1  -6   1  876.41   22.60
  -1  -6   1  888.71   23.70
   0   6  -1  635.14   16.10
   0   6  -1  649.64   22.10
   0   6  -1  649.24   16.60
   0   6  -1  643.04   19.70
   0   6  -1  642.34   19.80
   0   6  -1  630.34   19.10
   0   6  -1  667.73   20.90
   0   6  -1  634.54   19.30
   0   6  -1  625.94   19.80
   0   6  -1  641.84   21.30
   0   6  -1  641.34   19.90
   0  -6   1  629.94   17.50
   0  -6   1  638.94   19.70
   0  -6   1  657.83   23.60
   0  -6   1  685.23   19.50
   0  -6   1  630.24   17.40
   0  -6   1  641.34   20.20
   0  -6   1  631.14   23.00
  -1   6  -1 2028.50   51.99
  -1   6  -1 1990.10   50.59
  -1   6  -1 2011.00   43.30
  -1   6  -1 2045.70   50.79
  -1   6  -1 2008.90   50.49
  -1   6  -1 2057.69   50.29
  -1   6  -1 1967.30   49.60
  -1   6  -1 2045.40   50.49
   1  -6   1 1964.00   49.90
   1  -6   1 2069.49   49.70
   1  -6   1 2045.50   48.30
   1  -6   1 1947.51   53.89
   1  -6   1 2084.39   48.20
   1  -6   1 1999.30   49.40
  -2   6  -1   21.50    4.40
  -2   6  -1   27.80    5.00
  -2   6  -1   28.10    5.10
  -2   6  -1   27.40    5.20
  -2   6  -1   35.10    5.60
  -2   6  -1   31.60    5.60
  -2   6  -1   33.30    5.30
   2  -6   1   27.70    4.90
   2  -6   1   22.80    4.70
   2  -6   1   28.00    6.20
   2  -6   1   31.90    4.60
   2  -6   1   18.50    5.00
   2  -6   1   35.40    5.10
   2  -6   1   25.60    4.90
  -3   6  -1 1664.23   45.30
  -3   6  -1 1634.84   44.40
  -3   6  -1 1671.03   43.90
  -3   6  -1 1687.53   45.00
  -3   6  -1 1662.63   45.30
  -3   6  -1 1618.74   44.80
   3  -6   1 1725.33   44.30
   3  -6   1 1606.84   44.90
   3  -6   1 1651.33   46.00
   3  -6   1 1658.33   47.50
  -4   6  -1  343.37   15.50
  -4   6  -1  294.17   15.40
  -4   6  -1  340.47   15.70
  -4   6  -1  309.07   15.20
  -4   6  -1  326.97   15.80
  -4   6  -1  321.77   15.90
  -4   6  -1  323.17   14.80
   4  -6   1  305.27   16.50
   4  -6   1  329.77   16.10
   4  -6   1  308.57   16.90
   4  -6   1  310.97   14.90
   4  -6   1  318.17   15.60
  -5   6  -1   58.39    8.20
  -5   6  -1   74.59    8.80
  -5   6  -1   69.49    9.30
  -5   6  -1   53.19    7.60
  -5   6  -1  100.89   10.60
  -5   6  -1   54.89    8.10
  -5   6  -1   64.69    8.10
   5  -6   1   61.59    8.50
   5  -6   1   77.79   10.20
   5  -6   1   59.49    8.00
   5  -6   1   62.99    8.50
   5  -6   1   72.49    4.10
   5  -6   1   63.59    9.30
  -6   6  -1  190.98   13.20
  -6   6  -1  206.68   14.20
  -6   6  -1  208.88   12.60
  -6   6  -1  207.88   12.60
  -6   6  -1  230.08   14.50
  -6   6  -1  232.98   13.10
  -6   6  -1  191.78   13.60
   6  -6   1  199.18   14.00
   6  -6   1  206.48    8.60
   6  -6   1  189.28   13.30
   6  -6   1  208.08   13.70
   6  -6   1  237.98   15.30
   6  -6   1  213.18    6.90
   6  -6   1  214.48   15.30
  -7   6  -1   11.90    4.60
  -7   6  -1    6.90    4.10
  -7   6  -1   11.70    4.30
  -7   6  -1    6.10    4.70
  -7   6  -1   15.20    5.80
  -7   6  -1   16.80    5.90
   7  -6   1   16.50    5.50
   7  -6   1    9.80    3.20
   7  -6   1   11.30    2.40
   7  -6   1   10.20    6.20
   7  -6   1    7.80    5.00
   7  -6   1   21.00    7.00
   7  -6   1   15.50    5.90
  -8   6  -1   11.70    5.80
  -8   6  -1    4.80    3.90
  -8   6  -1   -1.80    4.10
  -8   6  -1    8.40    4.80
  -8   6  -1    8.80    5.30
   8  -6   1    4.70    2.40
   8  -6   1   -1.90    4.90
   8  -6   1    2.70    5.50
   8  -6   1    0.90    4.50
   8  -6   1   10.50    5.70
   8  -6   1    8.90    3.70
   8  -6   1    6.10    5.70
  -9   6  -1   78.19    9.30
  -9   6  -1   79.89   11.30
  -9   6  -1   78.99   11.90
  -9   6  -1   59.29   10.40
   9  -6   1   76.09   11.60
   9  -6   1   54.19    9.60
   9  -6   1   87.09   12.20
   9  -6   1   80.49   13.40
   9  -6   1  100.79   13.70
   9  -6   1   65.49    8.00
 -10   6  -1  537.25   26.80
 -10   6  -1  595.34   29.30
 -10   6  -1  552.54   28.10
 -10   6  -1  564.54   23.00
  10  -6   1  576.84   28.10
  10  -6   1  614.14   22.60
  10  -6   1  620.14   28.00
  10  -6   1  632.24   29.60
  10  -6   1  551.74   28.10
  10  -6   1  590.24   31.20
 -11   6  -1   81.59   13.50
 -11   6  -1   84.29   10.10
 -11   6  -1   66.39   11.70
 -11   6  -1   70.39   12.10
  11  -6   1   88.99   14.40
  11  -6   1   68.99    9.60
  11  -6   1   62.59   11.20
  11  -6   1   68.69   11.80
  11  -6   1   74.29   14.00
  11  -6   1   57.99   11.90
 -12   6  -1  511.75   29.70
 -12   6  -1  434.36   25.70
 -12   6  -1  510.15   28.60
  12  -6   1  465.85   21.50
  12  -6   1  481.45   27.80
  12  -6   1  431.26   28.70
  12  -6   1  456.95   28.30
  12  -6   1  450.45   26.70
  12  -6   1  487.75   25.90
 -13   6  -1   13.40    7.90
 -13   6  -1   11.70    7.70
  13  -6   1   20.20   10.70
  13  -6   1   24.50    8.90
  13  -6   1   33.60    9.20
  13  -6   1   22.10    9.60
 -14   6  -1   17.30    8.90
 -14   6  -1   35.80   10.80
  14  -6   1   44.90   12.00
  14  -6   1   63.19   14.30
  14  -6   1   40.10   13.80
  14  -6   1   58.99   11.60
 -15   6  -1  174.38   21.70
  15  -6   1  179.08   24.90
  15  -6   1  215.08   23.50
  15  -6   1  148.09   20.10
  15  -6   1  192.88   20.10
 -16   6  -1   56.49   14.40
 -16   6  -1   98.49   16.10
  16  -6   1   85.59   18.70
  16  -6   1   97.29   17.20
  16  -6   1   99.79   17.70
  18   5  -1    6.70    6.70
  18   5  -1    3.30    9.10
  18   5  -1   -6.70    8.30
  18   5  -1   -3.40    6.10
  17   5  -1   52.49   10.50
  17   5  -1   23.30    9.70
  17   5  -1   41.50   12.40
  17   5  -1   26.70    8.90
  16   5  -1  255.67   24.80
  16   5  -1  257.67   18.60
  16   5  -1  281.47   23.70
  16   5  -1  218.38   18.00
  16   5  -1  262.27   18.80
  15   5  -1  242.38   16.90
  15   5  -1  247.88   17.60
  15   5  -1  260.17   21.90
  15   5  -1  246.68   17.90
  15   5  -1  266.37   21.40
  14   5  -1    6.30    7.10
  14   5  -1    5.90    5.30
  14   5  -1    7.20    5.30
  14   5  -1    3.00    5.10
  14   5  -1    4.50    6.40
  13   5  -1   19.00    7.50
  13   5  -1    6.80    6.70
  13   5  -1   10.90    5.50
  13   5  -1   15.80    6.00
  13   5  -1   14.80    5.30
  12   5  -1   34.80    5.10
  12   5  -1   34.30    9.60
  12   5  -1   33.50    6.90
  12   5  -1   37.70    6.90
  12   5  -1   39.90    7.30
  12   5  -1   26.90    8.70
  12   5  -1   38.00    7.30
  11   5  -1   23.50    7.50
  11   5  -1   41.80    9.20
  11   5  -1   18.90    5.50
  11   5  -1   25.30    5.40
  11   5  -1   24.50    5.60
  11   5  -1   23.90    5.70
  11   5  -1   27.30    4.70
 -11  -5   1   25.30    5.10
  10   5  -1    5.50    5.60
  10   5  -1    6.60    3.10
  10   5  -1    6.50    5.30
  10   5  -1    7.80    3.50
  10   5  -1    8.00    3.90
  10   5  -1    5.30    3.50
  10   5  -1   -1.70    3.00
  10   5  -1    9.90    4.00
  10   5  -1    8.70    3.90
 -10  -5   1    5.40    3.10
   9   5  -1  136.99    8.50
   9   5  -1  151.08   11.90
   9   5  -1  131.89    8.00
   9   5  -1  146.79    9.20
   9   5  -1  147.39    9.40
   9   5  -1  139.89    8.70
   9   5  -1  158.08   13.20
   9   5  -1  134.89    8.90
   9   5  -1  134.39    8.50
  -9  -5   1  161.38   11.00
   8   5  -1  423.36   19.90
   8   5  -1  405.46   14.50
   8   5  -1  397.66   14.70
   8   5  -1  403.56   14.50
   8   5  -1  427.16   14.80
   8   5  -1  422.16   15.50
   8   5  -1  415.96   18.80
   8   5  -1  415.86   15.30
   8   5  -1  401.16   15.20
   7   5  -1 1031.50   26.70
   7   5  -1 1015.10   31.80
   7   5  -1 1061.69   27.80
   7   5  -1 1052.69   28.90
   7   5  -1  994.00   27.40
   7   5  -1  985.10   32.80
   7   5  -1 1026.40   27.20
   7   5  -1 1045.10   26.80
   7   5  -1 1003.60   26.90
   7   5  -1 1040.30   28.10
   6   5  -1  900.51   22.80
   6   5  -1  884.91   22.20
   6   5  -1  875.31   23.20
   6   5  -1  871.91   22.20
   6   5  -1  864.91   22.80
   6   5  -1  927.31   29.20
   6   5  -1  865.31   24.80
   6   5  -1  869.71   23.30
   6   5  -1  883.01   25.40
   6   5  -1  851.31   27.20
  -6  -5   1  880.91   25.80
  -6  -5   1  853.21   21.90
  -6  -5   1  852.01   21.70
   5   5  -1  312.07   10.50
   5   5  -1  334.47   10.30
   5   5  -1  344.47   13.40
   5   5  -1  346.77   10.40
   5   5  -1  335.17   13.90
   5   5  -1  322.97   14.60
   5   5  -1  338.87   10.80
   5   5  -1  308.07    9.50
   5   5  -1  341.67    9.70
  -5  -5   1  335.17   13.60
  -5  -5   1  325.37    9.50
  -5  -5   1  340.77    9.50
   4   5  -1    6.60    2.10
   4   5  -1    9.60    3.40
   4   5  -1   11.30    2.00
   4   5  -1   10.80    3.60
   4   5  -1   10.30    2.20
   4   5  -1   11.50    2.00
   4   5  -1    8.00    3.70
   4   5  -1    8.00    1.60
   4   5  -1   14.90    4.80
   4   5  -1    9.40    1.60
  -4  -5   1   11.00    1.70
  -4  -5   1   10.20    1.70
  -4  -5   1    6.80    3.30
  -4  -5   1   12.90    4.10
   3   5  -1   17.90    4.30
   3   5  -1   22.40    2.70
   3   5  -1   22.00    2.20
   3   5  -1   21.50    2.10
   3   5  -1   19.30    2.50
   3   5  -1   23.10    4.30
   3   5  -1   25.60    2.80
   3   5  -1   19.20    4.20
   3   5  -1   15.10    2.20
   3   5  -1   25.00    4.30
  -3  -5   1   23.60    4.60
  -3  -5   1   17.80    2.20
  -3  -5   1   17.80    4.30
  -3  -5   1   18.70    2.20
   2   5  -1  225.58    8.00
   2   5  -1  234.28   10.50
   2   5  -1  232.08    8.20
   2   5  -1  222.48    9.20
   2   5  -1  230.48   11.00
   2   5  -1  208.88   10.80
   2   5  -1  236.48    9.50
   2   5  -1  226.18    7.40
   2   5  -1  227.68    7.50
   2   5  -1  213.28    7.80
   2   5  -1  225.88    8.10
  -2  -5   1  221.28    6.30
  -2  -5   1  211.28   10.50
  -2  -5   1  224.88   10.50
  -2  -5   1  236.48   11.30
  -2  -5   1  219.58    7.70
   1   5  -1   14.30    2.50
   1   5  -1   15.40    2.90
   1   5  -1   14.40    2.80
   1   5  -1   23.00    4.10
   1   5  -1   21.40    3.00
   1   5  -1   13.80    2.50
   1   5  -1   16.00    3.50
   1   5  -1    8.10    2.20
   1   5  -1   15.60    2.90
   1   5  -1   15.80    2.70
  -1  -5   1   16.40    2.70
  -1  -5   1   13.00    3.30
  -1  -5   1    9.70    3.10
  -1  -5   1   16.70    2.80
  -1  -5   1   17.50    4.50
  -1  -5   1   16.40    2.50
   0   5  -1  985.00   28.40
   0   5  -1 1006.80   26.30
   0   5  -1 1018.60   25.80
   0   5  -1  976.40   27.50
   0   5  -1  978.70   26.20
   0   5  -1  985.80   23.00
   0   5  -1  965.70   25.60
   0   5  -1 1003.80   23.40
   0   5  -1 1017.20   27.00
   0   5  -1  959.40   26.20
   0   5  -1  980.00   26.30
   0  -5   1 1034.80   27.90
   0  -5   1  973.30   24.30
   0  -5   1  959.70   26.40
   0  -5   1  962.70   25.90
   0  -5   1  964.00   24.30
   0  -5   1  990.40   26.00
   0  -5   1  984.90   25.60
   0  -5   1  987.30   29.40
  -1   5  -1  507.45   17.20
  -1   5  -1  511.55   16.70
  -1   5  -1  509.65   17.40
  -1   5  -1  510.85   17.10
  -1   5  -1  516.85   18.10
  -1   5  -1  530.65   16.70
  -1   5  -1  539.05   17.20
  -1   5  -1  532.15   17.50
  -1   5  -1  514.25   11.90
  -1   5  -1  526.15   17.40
   1  -5   1  498.85   19.10
   1  -5   1  510.25   16.30
   1  -5   1  514.65   16.80
   1  -5   1  497.45   15.70
   1  -5   1  507.45   17.00
   1  -5   1  508.35   16.00
   1  -5   1  525.75   17.70
   1  -5   1  520.35   17.40
  -2   5  -1  753.12   23.80
  -2   5  -1  771.32   23.20
  -2   5  -1  767.42   23.80
  -2   5  -1  765.42   23.80
  -2   5  -1  751.52   23.40
  -2   5  -1  727.33   23.70
  -2   5  -1  772.62   23.80
  -2   5  -1  764.62   23.20
   2  -5   1  761.12   23.00
   2  -5   1  744.43   23.90
   2  -5   1  776.72   23.70
   2  -5   1  747.93   22.20
   2  -5   1  759.42   22.70
   2  -5   1  709.53   25.00
  -3   5  -1 1416.86   38.40
  -3   5  -1 1415.66   38.40
  -3   5  -1 1429.26   39.10
  -3   5  -1 1395.76   39.20
  -3   5  -1 1379.86   38.50
  -3   5  -1 1446.26   37.90
  -3   5  -1 1435.36   39.30
   3  -5   1 1444.16   40.30
   3  -5   1 1384.86   38.80
   3  -5   1 1407.06   39.80
   3  -5   1 1436.46   40.40
   3  -5   1 1393.96   37.90
   3  -5   1 1381.46   40.40
  -4   5  -1  772.82   25.90
  -4   5  -1  754.12   25.00
  -4   5  -1  754.12   25.60
  -4   5  -1  782.82   24.60
  -4   5  -1  771.72   24.20
  -4   5  -1  755.12   24.30
  -4   5  -1  721.73   25.10
   4  -5   1  735.63   18.00
   4  -5   1  745.23   25.60
   4  -5   1  724.83   25.20
   4  -5   1  708.73   26.00
   4  -5   1  687.43   25.80
   4  -5   1  725.83   24.50
  -5   5  -1   74.09    8.20
  -5   5  -1   86.69    8.60
  -5   5  -1   84.39    9.50
  -5   5  -1  109.99   10.70
  -5   5  -1   68.59    8.60
  -5   5  -1   78.49    8.10
  -5   5  -1   92.99    8.80
   5  -5   1   82.69    9.10
   5  -5   1   89.29    9.30
   5  -5   1   83.09   10.40
   5  -5   1   74.49    5.00
   5  -5   1   86.89    4.00
   5  -5   1  104.89   10.90
   5  -5   1   68.79    8.40
  -6   5  -1    4.60    4.00
  -6   5  -1    5.70    4.30
  -6   5  -1   -2.40    3.10
  -6   5  -1    4.70    3.50
  -6   5  -1   -3.60    3.10
  -6   5  -1    2.00    3.10
  -6   5  -1    9.90    3.50
   6  -5   1    6.70    4.70
   6  -5   1    1.00    3.80
   6  -5   1    2.50    4.00
   6  -5   1    1.20    2.20
   6  -5   1    4.60    4.00
   6  -5   1    3.50    4.40
   6  -5   1    3.40    1.70
  -7   5  -1    2.10    4.00
  -7   5  -1    3.00    3.20
  -7   5  -1    6.20    4.70
  -7   5  -1    4.70    3.60
  -7   5  -1    3.50    4.30
  -7   5  -1    0.40    3.50
  -7   5  -1    4.00    3.10
   7  -5   1   -1.50    4.70
   7  -5   1    2.70    4.10
   7  -5   1    4.40    4.50
   7  -5   1   -4.60    3.60
   7  -5   1   -2.50    3.30
   7  -5   1    2.60    2.00
   7  -5   1    0.90    2.50
  -8   5  -1   92.39   10.90
  -8   5  -1  136.19    9.50
  -8   5  -1  103.39   12.10
  -8   5  -1  115.49   12.80
   8  -5   1  122.59   13.20
   8  -5   1  122.79   13.10
   8  -5   1  146.39    8.00
   8  -5   1  138.79   15.70
   8  -5   1  116.89    8.60
   8  -5   1  132.29   13.10
   8  -5   1  112.09   12.10
  -9   5  -1  189.18   11.60
  -9   5  -1  189.08   14.60
  -9   5  -1  182.38   15.20
  -9   5  -1  196.38   15.60
   9  -5   1  199.28   11.70
   9  -5   1  191.28   14.60
   9  -5   1  213.98   15.80
   9  -5   1  206.58   15.10
   9  -5   1  188.88   15.50
   9  -5   1  179.78   18.20
 -10   5  -1  514.45   26.30
 -10   5  -1  488.55   25.80
 -10   5  -1  551.44   25.70
 -10   5  -1  491.65   19.80
  10  -5   1  518.35   20.80
  10  -5   1  496.95   25.60
  10  -5   1  511.35   26.30
  10  -5   1  495.95   28.20
  10  -5   1  510.35   24.40
  10  -5   1  477.45   24.50
 -11   5  -1  506.55   26.90
 -11   5  -1  498.35   26.50
 -11   5  -1  461.45   19.10
 -11   5  -1  467.05   24.70
  11  -5   1  450.35   20.60
  11  -5   1  444.86   25.30
  11  -5   1  477.55   24.30
  11  -5   1  435.46   24.90
  11  -5   1  448.76   27.50
  11  -5   1  525.15   27.00
 -12   5  -1  624.54   31.70
 -12   5  -1  647.64   30.40
 -12   5  -1  657.63   25.60
  12  -5   1  600.14   31.10
  12  -5   1  664.03   31.70
  12  -5   1  601.64   31.60
  12  -5   1  672.93   26.80
  12  -5   1  688.23   30.20
  12  -5   1  630.14   34.60
 -13   5  -1  114.79   15.60
 -13   5  -1   98.79   15.70
  13  -5   1   94.79   16.80
  13  -5   1   90.59   14.80
  13  -5   1  108.19   16.50
  13  -5   1   98.39   13.70
  13  -5   1   97.49   14.60
  13  -5   1   84.19   11.90
 -14   5  -1   -1.30    5.80
 -14   5  -1   10.00    7.70
  14  -5   1    4.10    6.30
  14  -5   1   -2.60    8.10
  14  -5   1    0.20    8.60
  14  -5   1    7.70    6.80
  14  -5   1    1.30    5.70
  14  -5   1    3.80    7.40
 -15   5  -1    0.80    6.00
 -15   5  -1   22.30    9.60
  15  -5   1   26.70   10.10
  15  -5   1   20.30   11.60
  15  -5   1    3.90    6.40
  15  -5   1   10.50    7.60
 -16   5  -1   10.60    8.80
 -16   5  -1   11.60    8.10
  16  -5   1    6.60    8.30
  16  -5   1    5.10   10.70
  16  -5   1    6.90    8.70
 -17   5  -1   -3.80    6.30
 -17   5  -1    0.60    7.70
  17  -5   1    5.30   10.90
  17  -5   1    7.90    9.20
  17  -5   1    0.90    8.80
  18   4  -1   65.59   14.70
  18   4  -1   77.99   14.40
  18   4  -1   98.19   17.70
  18   4  -1  105.29   15.20
  18   4  -1   63.59   14.30
  17   4  -1  115.49   18.20
  17   4  -1  103.39   14.90
  17   4  -1   80.69   12.80
  17   4  -1   97.39   15.20
  17   4  -1  143.79   20.40
  16   4  -1  559.94   32.70
  16   4  -1  461.45   26.10
  16   4  -1  508.95   26.50
  16   4  -1  522.45   31.00
  16   4  -1  514.25   27.10
  15   4  -1  214.78   22.50
  15   4  -1  186.78   18.00
  15   4  -1  213.78   16.60
  15   4  -1  201.58   21.80
  15   4  -1  210.18   16.50
  14   4  -1  248.38   16.70
  14   4  -1  236.08   16.90
  14   4  -1  249.38   20.50
  14   4  -1  261.57   17.20
  14   4  -1  271.17   21.40
  13   4  -1   81.99   10.70
  13   4  -1   64.99   11.50
  13   4  -1   70.99   10.50
  13   4  -1   65.99   12.60
  13   4  -1   85.39   10.60
  12   4  -1  254.67   15.60
  12   4  -1  246.38   18.00
  12   4  -1  230.78   17.50
  12   4  -1  244.78   15.10
  12   4  -1  218.98   14.30
  12   4  -1  232.58   14.80
  12   4  -1  247.08   10.90
 -12  -4   1  248.78   14.50
 -12  -4   1  243.68    9.40
  11   4  -1  563.44   23.10
  11   4  -1  603.24   22.80
  11   4  -1  563.74   22.10
  11   4  -1  580.14   26.70
  11   4  -1  577.84   26.90
  11   4  -1  592.84   19.60
  11   4  -1  557.54   22.40
  11   4  -1  594.14   18.40
  11   4  -1  564.44   22.90
 -11  -4   1  566.34   22.10
 -11  -4   1  581.44   15.90
 -11  -4   1  569.54   15.80
  10   4  -1  563.54   21.00
  10   4  -1  542.45   21.30
  10   4  -1  555.54   25.40
  10   4  -1  609.14   26.00
  10   4  -1  603.34   18.30
  10   4  -1  605.54   22.30
  10   4  -1  581.84   21.50
  10   4  -1  546.15   20.80
 -10  -4   1  558.44   20.80
 -10  -4   1  564.94   14.70
   9   4  -1 1435.76   39.60
   9   4  -1 1485.85   40.50
   9   4  -1 1508.25   41.00
   9   4  -1 1500.95   40.10
   9   4  -1 1484.25   45.80
   9   4  -1 1516.05   37.30
   9   4  -1 1515.45   39.20
   9   4  -1 1467.95   45.00
   9   4  -1 1480.55   40.70
   9   4  -1 1495.05   38.00
  -9  -4   1 1488.65   39.90
   8   4  -1   95.29    6.10
   8   4  -1   86.69    8.50
   8   4  -1   98.59    6.60
   8   4  -1   72.19    9.10
   8   4  -1   99.99    7.60
   8   4  -1   94.49    7.30
   8   4  -1  102.99    7.20
   8   4  -1   90.89   10.20
   8   4  -1   99.09    7.50
   8   4  -1  106.89    7.40
  -8  -4   1   96.79    7.00
  -8  -4   1   97.59    9.40
   7   4  -1 4248.77   99.59
   7   4  -1 4227.68  100.59
   7   4  -1 4272.57   93.29
   7   4  -1 4237.58   94.59
   7   4  -1 4188.68   95.59
   7   4  -1 4096.19   94.49
   7   4  -1 4253.57   93.79
   7   4  -1 4233.78   94.19
   7   4  -1 4239.58   93.99
   7   4  -1 4171.58   94.29
   7   4  -1 4278.07   94.99
  -7  -4   1 4292.07   92.39
  -7  -4   1 4079.99   96.09
   6   4  -1    8.40    2.80
   6   4  -1   10.10    4.60
   6   4  -1    8.10    2.90
   6   4  -1    9.60    4.10
   6   4  -1   11.90    3.20
   6   4  -1    9.50    2.80
   6   4  -1   11.50    2.70
   6   4  -1   12.00    2.70
   6   4  -1   10.10    2.70
   6   4  -1   10.00    2.90
  -6  -4   1   10.00    2.10
  -6  -4   1    9.50    2.90
   5   4  -1 2127.29   54.79
   5   4  -1 2178.08   49.80
   5   4  -1 2168.08   48.90
   5   4  -1 2334.87   52.09
   5   4  -1 2188.38   49.99
   5   4  -1 2180.28   49.90
   5   4  -1 2195.88   53.79
   5   4  -1 2196.58   48.90
   5   4  -1 2214.58   51.19
   5   4  -1 2160.78   49.60
  -5  -4   1 2126.09   46.80
  -5  -4   1 2175.58   49.00
  -5  -4   1 2234.58   52.09
   4   4  -1  196.88    7.00
   4   4  -1  198.68    6.20
   4   4  -1  195.38   11.00
   4   4  -1  192.68    6.20
   4   4  -1  178.68    9.00
   4   4  -1  200.88    7.00
   4   4  -1  191.28    8.90
   4   4  -1  211.88    7.30
   4   4  -1  184.88    9.80
   4   4  -1  193.68    7.10
  -4  -4   1  213.88    9.30
  -4  -4   1  196.88    6.60
  -4  -4   1  193.08    6.50
   3   4  -1   81.09    3.20
   3   4  -1   97.59    4.30
   3   4  -1   73.69    5.50
   3   4  -1   96.29    6.20
   3   4  -1   80.59    3.90
   3   4  -1   84.29    3.20
   3   4  -1   78.49    6.00
   3   4  -1   74.79    4.00
   3   4  -1   83.19    4.00
   3   4  -1   91.69    5.80
   3   4  -1   81.09    7.50
  -3  -4   1   79.09    6.20
  -3  -4   1   82.59    3.70
  -3  -4   1   83.69    3.70
  -3  -4   1   82.39    6.10
   2   4  -1  743.23   21.00
   2   4  -1  694.43   17.60
   2   4  -1  712.33   19.60
   2   4  -1  741.33   20.80
   2   4  -1  704.63   17.60
   2   4  -1  699.03   17.70
   2   4  -1  695.83   19.50
   2   4  -1  717.23   21.40
   2   4  -1  703.03   16.70
   2   4  -1  717.63   16.90
   2   4  -1  708.13   17.60
  -2  -4   1  709.93   16.10
  -2  -4   1  699.73   17.30
  -2  -4   1  687.53   16.00
  -2  -4   1  679.13   20.40
  -2  -4   1  682.53   20.80
   1   4  -1    7.40    1.90
   1   4  -1    8.70    2.70
   1   4  -1    8.40    1.80
   1   4  -1    2.70    1.70
   1   4  -1    3.70    1.50
   1   4  -1    5.60    1.70
   1   4  -1    5.30    1.50
   1   4  -1    9.90    2.40
   1   4  -1    5.70    1.70
   1   4  -1    3.10    1.60
   1   4  -1    4.50    2.40
  -1  -4   1    5.90    1.50
  -1  -4   1   10.70    2.70
  -1  -4   1   11.20    2.00
  -1  -4   1    7.90    1.60
  -1  -4   1    5.30    2.00
  -1  -4   1    7.80    2.70
  -1  -4   1    6.30    0.80
   0   4  -1  676.33   18.00
   0   4  -1  684.73   18.60
   0   4  -1  674.73   16.30
   0   4  -1  653.03   18.00
   0   4  -1  665.13   18.60
   0   4  -1  654.63   18.40
   0   4  -1  662.13   18.70
   0   4  -1  648.44   19.90
   0   4  -1  656.33   20.50
   0   4  -1  678.73   18.60
   0   4  -1  695.43   19.90
   0   4  -1  689.63   16.10
   0  -4   1  694.13   21.10
   0  -4   1  693.83   18.30
   0  -4   1  661.03   18.30
   0  -4   1  668.43   17.30
   0  -4   1  666.23   17.20
   0  -4   1  650.73   18.30
   0  -4   1  656.63   19.50
   0  -4   1  648.54   18.00
   0  -4   1  648.64   18.40
  -1   4  -1   92.49    5.90
  -1   4  -1   84.39    5.90
  -1   4  -1   88.89    5.80
  -1   4  -1   86.69    6.70
  -1   4  -1  101.69    5.90
  -1   4  -1   91.99    6.20
  -1   4  -1   92.99    6.00
  -1   4  -1   92.59    2.70
  -1   4  -1   85.89    5.80
  -1   4  -1   83.99    6.50
  -1   4  -1   85.19    6.00
  -1   4  -1   86.69    5.50
   1  -4   1   93.59    6.00
   1  -4   1   89.49    5.20
   1  -4   1   90.09    5.70
   1  -4   1   82.19    7.00
   1  -4   1   91.09    6.00
   1  -4   1   96.39    5.90
   1  -4   1   87.49    5.90
   1  -4   1   84.99    5.20
   1  -4   1   95.19    5.50
   1  -4   1   86.39    5.60
  -2   4  -1 3472.65   77.49
  -2   4  -1 3340.47   77.39
  -2   4  -1 3360.26   77.79
  -2   4  -1 3373.86   77.29
  -2   4  -1 3260.87   77.89
  -2   4  -1 3434.46   78.19
  -2   4  -1 3418.76   77.89
  -2   4  -1 3402.66   78.19
   2  -4   1 3344.27   79.69
   2  -4   1 3375.96   80.19
   2  -4   1 3400.46   76.89
   2  -4   1 3578.34   80.69
   2  -4   1 3344.47   77.09
   2  -4   1 3342.37   78.39
   2  -4   1 3331.97   77.89
   2  -4   1 3472.45   77.59
   2  -4   1 3506.75   77.99
  -3   4  -1   -0.20    2.60
  -3   4  -1    0.00    2.40
  -3   4  -1    5.40    3.10
  -3   4  -1    7.10    3.70
  -3   4  -1    0.50    2.50
  -3   4  -1    1.50    2.50
  -3   4  -1    2.70    2.60
  -3   4  -1    0.50    2.90
   3  -4   1    4.60    3.00
   3  -4   1    1.40    1.20
   3  -4   1    5.40    2.80
   3  -4   1    4.20    2.90
   3  -4   1    2.80    3.20
   3  -4   1    0.40    2.50
   3  -4   1   -1.20    2.00
   3  -4   1   -4.40    2.50
   3  -4   1   -2.70    3.10
  -4   4  -1 3802.12   85.59
  -4   4  -1 3721.83   85.19
  -4   4  -1 3735.73   85.59
  -4   4  -1 3766.22   87.39
  -4   4  -1 3577.04   86.89
  -4   4  -1 3834.52   90.49
  -4   4  -1 3739.63   86.59
  -4   4  -1 3637.34   87.09
   4  -4   1 3574.64   87.89
   4  -4   1 3651.23   87.09
   4  -4   1 3600.44   86.19
   4  -4   1 3779.72   87.39
   4  -4   1 3656.33   88.19
   4  -4   1 3641.94   80.09
   4  -4   1 3805.02   88.09
   4  -4   1 3680.93   90.69
   4  -4   1 3683.73   78.99
  -5   4  -1   45.70    6.80
  -5   4  -1   34.50    6.20
  -5   4  -1   38.50    6.00
  -5   4  -1   45.10    6.10
  -5   4  -1   33.10    5.10
  -5   4  -1   41.30    6.00
  -5   4  -1   36.90    6.30
   5  -4   1   27.10    5.80
   5  -4   1   39.00    4.30
   5  -4   1   50.49    7.70
   5  -4   1   42.70    6.60
   5  -4   1   43.00    7.60
   5  -4   1   40.10    6.60
   5  -4   1   36.30    3.40
  -6   4  -1  596.94   23.40
  -6   4  -1  600.44   20.10
  -6   4  -1  596.64   21.00
  -6   4  -1  586.04   23.10
  -6   4  -1  614.34   22.70
  -6   4  -1  599.44   23.20
  -6   4  -1  628.64   22.20
   6  -4   1  565.04   16.90
   6  -4   1  578.64   18.30
   6  -4   1  602.24   23.20
   6  -4   1  603.74   24.80
   6  -4   1  600.04   23.00
   6  -4   1  594.94   23.40
   6  -4   1  608.64   23.30
  -7   4  -1 1044.80   30.50
  -7   4  -1 1105.89   35.90
  -7   4  -1 1092.69   34.70
  -7   4  -1 1025.30   34.90
  -7   4  -1 1085.19   33.80
   7  -4   1 1048.30   36.80
   7  -4   1 1046.70   35.20
   7  -4   1 1116.29   35.80
   7  -4   1 1108.19   30.20
   7  -4   1 1059.29   28.30
   7  -4   1 1099.59   35.10
   7  -4   1 1050.79   34.30
  -8   4  -1  163.88   12.20
  -8   4  -1  129.89    8.60
  -8   4  -1  115.59   12.30
  -8   4  -1  145.79   12.00
   8  -4   1  144.99   12.20
   8  -4   1  130.19    9.10
   8  -4   1  157.38   13.10
   8  -4   1  124.09   12.60
   8  -4   1  121.09   14.30
   8  -4   1  114.29   11.70
  -9   4  -1   56.09    9.70
  -9   4  -1   50.89    6.50
  -9   4  -1   57.29    9.30
  -9   4  -1   57.49   10.10
   9  -4   1   59.49    7.60
   9  -4   1   59.39    9.60
   9  -4   1   48.20    8.70
   9  -4   1   57.09   10.50
   9  -4   1   52.99    8.70
   9  -4   1   43.30    8.40
 -10   4  -1  400.46   16.10
 -10   4  -1  374.26   21.40
 -10   4  -1  407.06   22.20
 -10   4  -1  432.76   21.90
  10  -4   1  412.66   22.40
  10  -4   1  391.36   20.30
  10  -4   1  402.56   24.00
  10  -4   1  421.66   18.90
  10  -4   1  375.26   21.60
  10  -4   1  425.66   22.40
 -11   4  -1  580.44   26.90
 -11   4  -1  571.24   20.30
 -11   4  -1  511.65   26.50
 -11   4  -1  597.84   28.70
  11  -4   1  569.84   25.60
  11  -4   1  557.14   23.40
  11  -4   1  555.54   27.30
  11  -4   1  590.34   28.20
  11  -4   1  632.54   29.60
  11  -4   1  546.75   30.20
 -12   4  -1   39.20    6.00
 -12   4  -1   34.00    8.90
 -12   4  -1   31.90    9.50
  12  -4   1   43.30   10.40
  12  -4   1   26.90    9.20
  12  -4   1   40.20    8.30
  12  -4   1   35.50    9.60
  12  -4   1   21.00    7.30
  12  -4   1   34.80   11.40
 -13   4  -1  448.46   26.70
  13  -4   1  420.46   22.10
  13  -4   1  463.55   23.80
  13  -4   1  414.46   28.10
  13  -4   1  493.65   28.20
  13  -4   1  467.55   27.20
  13  -4   1  460.65   26.60
 -14   4  -1   44.90   10.70
 -14   4  -1   37.00   10.10
  14  -4   1   28.40   10.30
  14  -4   1   48.80   11.60
  14  -4   1   31.60   11.10
  14  -4   1   38.60   13.10
  14  -4   1   66.29   11.20
  14  -4   1   52.49   10.20
 -15   4  -1   76.29   13.00
 -15   4  -1   70.49   13.70
  15  -4   1   72.99   16.30
  15  -4   1   87.79   13.10
  15  -4   1   72.89   13.90
  15  -4   1   88.49   16.00
  15  -4   1   51.79   10.60
  15  -4   1   82.39   15.00
 -16   4  -1  359.46   26.70
 -16   4  -1  327.87   23.50
  16  -4   1  292.77   24.40
  16  -4   1  344.37   26.30
  16  -4   1  346.47   23.20
  16  -4   1  320.17   32.10
 -17   4  -1  198.48   23.40
 -17   4  -1  121.29   16.80
  17  -4   1  198.38   26.10
  17  -4   1  156.88   22.10
  17  -4   1  159.88   21.80
  18   3  -1  108.39   15.80
  18   3  -1   83.49   14.10
  18   3  -1  104.09   18.30
  18   3  -1   75.49   14.00
  18   3  -1   99.19   17.30
  17   3  -1  270.07   21.60
  17   3  -1  216.38   24.70
  17   3  -1  286.67   21.40
  17   3  -1  304.37   24.00
  17   3  -1  311.07   23.00
  16   3  -1    6.50    7.90
  16   3  -1   18.90    8.00
  16   3  -1   17.90    9.50
  16   3  -1   18.70    8.10
  16   3  -1   17.20    8.00
  15   3  -1  539.45   26.50
  15   3  -1  506.65   29.80
  15   3  -1  516.85   26.90
  15   3  -1  487.25   29.00
  15   3  -1  483.25   25.40
  14   3  -1   84.29   11.90
  14   3  -1   75.09   13.60
  14   3  -1   90.49   12.00
  14   3  -1   90.69   12.90
  14   3  -1   70.19   12.80
 -14  -3   1   98.49    9.30
  13   3  -1   94.59    8.10
  13   3  -1   90.99   11.70
  13   3  -1  115.19   13.20
  13   3  -1  102.59   14.20
  13   3  -1  133.59   17.00
  13   3  -1  116.99   13.00
 -13  -3   1  105.89    8.40
 -13  -3   1  101.59   11.90
  12   3  -1   36.00    8.30
  12   3  -1   36.40    7.50
  12   3  -1   43.60    9.80
  12   3  -1   39.20    7.70
  12   3  -1   43.30    5.40
  12   3  -1   29.80    7.60
  12   3  -1   24.30    7.70
 -12  -3   1   41.60    6.00
 -12  -3   1   41.20    7.50
  11   3  -1   71.09   10.80
  11   3  -1   67.89    8.80
  11   3  -1   73.09   11.80
  11   3  -1   87.79    6.30
  11   3  -1   93.79    6.70
  11   3  -1   82.89    9.90
  11   3  -1   80.89   10.00
  11   3  -1   82.69   10.00
 -11  -3   1   74.59    7.20
 -11  -3   1   73.39    8.90
 -11  -3   1   77.29    6.50
 -11  -3   1   69.89    9.00
  10   3  -1  262.17   17.10
  10   3  -1  259.57   16.80
  10   3  -1  259.97   14.00
  10   3  -1  260.17   14.10
  10   3  -1  250.57   10.80
  10   3  -1  250.77   10.50
  10   3  -1  281.47   14.90
  10   3  -1  213.88   12.90
  10   3  -1  243.48   13.30
  10   3  -1  252.17   11.90
 -10  -3   1  242.38   10.80
 -10  -3   1  259.67   10.80
 -10  -3   1  240.98   13.50
   9   3  -1 1053.29   31.30
   9   3  -1 1045.90   28.10
   9   3  -1  974.00   31.10
   9   3  -1 1133.79   36.60
   9   3  -1 1004.40   34.90
   9   3  -1 1042.30   28.40
   9   3  -1 1022.80   30.90
   9   3  -1 1069.39   32.10
   9   3  -1 1067.79   27.60
   9   3  -1 1033.20   31.60
  -9  -3   1 1054.49   30.30
  -9  -3   1 1064.99   27.50
  -9  -3   1 1045.40   27.70
  -9  -3   1 1020.70   31.20
   8   3  -1 2060.69   52.09
   8   3  -1 2091.69   51.59
   8   3  -1 2075.19   49.99
   8   3  -1 2085.09   56.49
   8   3  -1 2064.99   52.39
   8   3  -1 2085.19   48.40
   8   3  -1 2120.39   49.20
   8   3  -1 2059.89   52.39
   8   3  -1 2057.29   56.29
   8   3  -1 2144.49   52.19
  -8  -3   1 2014.20   50.59
  -8  -3   1 2049.09   48.00
  -8  -3   1 2056.69   51.79
  -8  -3   1 2030.20   47.70
   7   3  -1   62.19    4.80
   7   3  -1   60.29    6.40
   7   3  -1   44.10    6.90
   7   3  -1   63.39    5.50
   7   3  -1   62.19    6.20
   7   3  -1   58.39    6.20
   7   3  -1   61.49    6.10
   7   3  -1   46.60    7.30
   7   3  -1   49.90    5.90
   7   3  -1   66.19    6.10
  -7  -3   1   60.29    4.00
  -7  -3   1   61.49    5.70
  -7  -3   1   56.59    6.00
  -7  -3   1   45.80    3.80
   6   3  -1 3490.15   79.39
   6   3  -1 3472.05   83.79
   6   3  -1 3536.65   78.69
   6   3  -1 3514.95   77.49
   6   3  -1 3490.45   79.19
   6   3  -1 3567.44   79.69
   6   3  -1 3574.24   79.69
   6   3  -1 3541.95   78.09
   6   3  -1 3582.34   78.89
   6   3  -1 3502.25   83.29
   6   3  -1 3429.56   79.29
  -6  -3   1 3533.55   78.19
  -6  -3   1 3476.05   79.09
  -6  -3   1 3533.25   75.19
  -6  -3   1 3518.85   75.59
   5   3  -1   18.90    4.10
   5   3  -1   22.20    3.00
   5   3  -1   22.70    3.10
   5   3  -1   19.90    3.10
   5   3  -1   17.90    4.30
   5   3  -1   22.70    3.10
   5   3  -1   27.40    3.60
   5   3  -1   26.30    3.60
   5   3  -1   18.70    3.20
   5   3  -1   20.10    3.20
  -5  -3   1   22.70    3.10
  -5  -3   1   28.30    3.20
  -5  -3   1   21.30    4.20
  -5  -3   1   20.60    3.50
   4   3  -1  458.15   15.30
   4   3  -1  458.55   16.60
   4   3  -1  464.15   13.20
   4   3  -1  465.15   12.40
   4   3  -1  471.15   13.10
   4   3  -1  431.56   15.80
   4   3  -1  489.35   14.00
   4   3  -1  452.85   13.10
   4   3  -1  491.95   16.20
   4   3  -1  468.95   12.50
   4   3  -1  461.85   13.20
  -4  -3   1  429.46   13.80
  -4  -3   1  461.05   11.90
  -4  -3   1  459.95   12.00
  -4  -3   1  458.55   15.30
  -4  -3   1  463.85   12.80
   3   3  -1 1543.65   37.00
   3   3  -1 1509.95   38.30
   3   3  -1 1543.75   35.10
   3   3  -1 1545.65   35.20
   3   3  -1 1572.84   34.20
   3   3  -1 1571.54   34.20
   3   3  -1 1547.25   35.20
   3   3  -1 1560.94   35.20
   3   3  -1 1570.54   37.40
   3   3  -1 1536.75   38.20
   3   3  -1 1627.24   39.50
  -3  -3   1 1573.14   38.50
  -3  -3   1 1513.75   37.10
  -3  -3   1 1577.74   33.70
  -3  -3   1 1576.04   34.90
  -3  -3   1 1590.24   33.70
   2   3  -1 1801.52   39.90
   2   3  -1 1941.21   42.70
   2   3  -1 1749.43   42.10
   2   3  -1 1746.33   39.70
   2   3  -1 1811.92   39.90
   2   3  -1 1766.02   39.90
   2   3  -1 1813.92   39.00
   2   3  -1 1848.62   43.80
   2   3  -1 1853.71   42.30
   2   3  -1 1783.12   38.90
   2   3  -1 1833.82   43.00
  -2  -3   1 1799.02   38.80
  -2  -3   1 1768.92   42.80
  -2  -3   1 1787.52   38.70
  -2  -3   1 1771.92   42.50
  -2  -3   1 1828.62   42.20
  -2  -3   1 1808.12   39.70
   1   3  -1  285.47   10.40
   1   3  -1  276.77    8.40
   1   3  -1  272.77    8.00
   1   3  -1  288.77   10.40
   1   3  -1  270.07    8.40
   1   3  -1  279.07    8.80
   1   3  -1  279.07    8.80
   1   3  -1  265.97    8.30
   1   3  -1  280.07    9.50
   1   3  -1  281.07    7.90
   1   3  -1  296.27    8.60
  -1  -3   1  269.07    9.40
  -1  -3   1  285.77    8.10
  -1  -3   1  267.87    8.60
  -1  -3   1  285.27   10.40
  -1  -3   1  271.47    8.30
  -1  -3   1  247.08   10.00
  -1  -3   1  261.07    7.80
  -1  -3   1  278.37    6.60
   0   3  -1  611.14   16.10
   0   3  -1  590.44   15.70
   0   3  -1  622.64   16.10
   0   3  -1  581.94   15.90
   0   3  -1  568.64   15.80
   0   3  -1  596.94   14.30
   0   3  -1  586.54   14.20
   0   3  -1  590.64   15.60
   0   3  -1  637.94   18.00
   0   3  -1  586.54   16.10
   0   3  -1  582.64   15.50
   0   3  -1  569.84   16.80
   0  -3   1  577.54   15.70
   0  -3   1  582.84   14.10
   0  -3   1  612.64   15.90
   0  -3   1  606.24   17.10
   0  -3   1  587.24   15.90
   0  -3   1  560.14   17.60
   0  -3   1  573.74   15.60
   0  -3   1  597.74   15.20
   0  -3   1  600.74   15.20
   0  -3   1  590.64   15.90
  -1   3  -1  577.54   17.10
  -1   3  -1  588.84   18.40
  -1   3  -1  593.34   17.20
  -1   3  -1  606.64   18.40
  -1   3  -1  608.64   17.20
  -1   3  -1  605.24   16.90
  -1   3  -1  606.04   17.30
  -1   3  -1  601.24   17.40
  -1   3  -1  585.14   16.70
  -1   3  -1  611.34   17.50
  -1   3  -1  591.34   17.20
   1  -3   1  628.94   17.30
   1  -3   1  609.84   17.20
   1  -3   1  574.44   18.40
   1  -3   1  609.94   17.30
   1  -3   1  596.24   17.40
   1  -3   1  603.34   17.20
   1  -3   1  642.34   17.60
   1  -3   1  607.24   16.70
   1  -3   1  595.64   16.50
  -2   3  -1  172.78    8.30
  -2   3  -1  190.98    9.20
  -2   3  -1  165.28    8.60
  -2   3  -1  184.98    8.30
  -2   3  -1  174.18    8.40
  -2   3  -1  189.28    8.20
  -2   3  -1  184.18    8.60
  -2   3  -1  170.68    8.40
  -2   3  -1  165.98    7.90
  -2   3  -1  178.28    8.40
  -2   3  -1  168.48    7.80
   2  -3   1  170.38    9.20
   2  -3   1  184.28    8.20
   2  -3   1  187.98    8.10
   2  -3   1  174.08    4.80
   2  -3   1  192.98    8.90
   2  -3   1  171.38    8.00
   2  -3   1  176.08    8.20
   2  -3   1  180.38    8.40
   2  -3   1  176.88    8.40
   2  -3   1  154.38    8.80
   2  -3   1  174.68    7.80
  -3   3  -1 1811.22   45.00
  -3   3  -1 1839.52   45.10
  -3   3  -1 1868.21   45.50
  -3   3  -1 1792.62   45.60
  -3   3  -1 1862.61   45.80
  -3   3  -1 1798.42   45.80
  -3   3  -1 1865.41   46.00
  -3   3  -1 1830.22   44.20
  -3   3  -1 1865.91   44.70
  -3   3  -1 1850.11   45.70
  -3   3  -1 1881.01   46.40
   3  -3   1 1750.82   44.80
   3  -3   1 1812.32   45.40
   3  -3   1 1811.52   40.60
   3  -3   1 1796.72   43.90
   3  -3   1 1822.02   44.80
   3  -3   1 1860.01   46.40
   3  -3   1 1720.23   45.80
   3  -3   1 1864.71   39.80
   3  -3   1 1819.72   45.40
   3  -3   1 1851.41   45.70
   3  -3   1 1862.51   45.70
   3  -3   1 1843.52   44.70
  -4   3  -1  122.89    8.40
  -4   3  -1  140.69    8.70
  -4   3  -1  128.19    7.90
  -4   3  -1  141.09   10.10
  -4   3  -1  135.49    7.40
  -4   3  -1  118.49    8.20
  -4   3  -1  123.89    8.70
  -4   3  -1  145.79    8.80
  -4   3  -1  141.39    9.30
  -4   3  -1  126.89    7.50
   4  -3   1  143.19    7.70
   4  -3   1  121.19    6.00
   4  -3   1  125.29    8.30
   4  -3   1  148.69   10.00
   4  -3   1  112.09    8.60
   4  -3   1  126.49    8.80
   4  -3   1  131.39    8.70
   4  -3   1  123.49    8.50
   4  -3   1  124.89    5.30
   4  -3   1  136.89    8.70
   4  -3   1  124.19    7.80
  -5   3  -1 2811.22   67.39
  -5   3  -1 2739.13   67.29
  -5   3  -1 2708.33   67.29
  -5   3  -1 2712.73   64.39
  -5   3  -1 2743.23   65.79
  -5   3  -1 2673.73   63.19
  -5   3  -1 2765.02   66.49
   5  -3   1 2650.83   62.09
   5  -3   1 2769.42   67.49
   5  -3   1 2694.93   66.49
   5  -3   1 2803.22   67.29
   5  -3   1 2694.83   68.49
   5  -3   1 2648.83   66.39
   5  -3   1 2731.93   60.99
   5  -3   1 2645.44   66.59
   5  -3   1 2822.02   67.69
  -6   3  -1 2129.19   54.59
  -6   3  -1 2105.79   55.19
  -6   3  -1 2114.19   55.49
  -6   3  -1 2098.19   50.39
  -6   3  -1 2118.09   53.79
  -6   3  -1 2108.59   55.39
   6  -3   1 2092.89   56.89
   6  -3   1 2128.99   54.59
   6  -3   1 2060.99   50.49
   6  -3   1 2115.19   55.49
   6  -3   1 2141.99   55.59
   6  -3   1 1978.10   53.69
   6  -3   1 2083.09   49.10
   6  -3   1 2043.40   54.39
   6  -3   1 2064.49   54.99
  -7   3  -1   83.09    9.70
  -7   3  -1   85.49    9.30
  -7   3  -1   78.49    9.10
  -7   3  -1   79.39    6.30
   7  -3   1   99.09    7.60
   7  -3   1   97.49   10.60
   7  -3   1   94.19   11.40
   7  -3   1   92.29    6.40
   7  -3   1   92.29    9.70
   7  -3   1  115.19   11.00
   7  -3   1   82.29    9.10
   7  -3   1  107.39   10.50
   7  -3   1   93.29   10.10
  -8   3  -1 1400.06   36.20
  -8   3  -1 1408.36   43.10
  -8   3  -1 1400.26   42.80
  -8   3  -1 1427.06   42.00
   8  -3   1 1355.26   42.50
   8  -3   1 1355.66   44.60
   8  -3   1 1401.66   41.00
   8  -3   1 1379.26   38.50
   8  -3   1 1360.96   42.80
   8  -3   1 1389.66   42.40
   8  -3   1 1385.16   41.00
   8  -3   1 1425.86   43.10
  -9   3  -1  448.06   21.80
  -9   3  -1  465.05   22.10
  -9   3  -1  462.35   16.20
  -9   3  -1  421.56   20.30
   9  -3   1  472.85   19.30
   9  -3   1  432.96   21.70
   9  -3   1  495.05   20.80
   9  -3   1  460.15   20.60
   9  -3   1  497.05   22.40
   9  -3   1  498.95   24.90
   9  -3   1  461.45   22.30
 -10   3  -1   26.20    7.50
 -10   3  -1   44.30    5.40
 -10   3  -1   28.90    7.60
 -10   3  -1   38.00    8.00
  10  -3   1   39.10    7.10
  10  -3   1   43.30    9.30
  10  -3   1   32.80    7.20
  10  -3   1   22.30    7.30
  10  -3   1   49.80   10.40
  10  -3   1   45.70    9.60
 -11   3  -1   86.19   12.10
 -11   3  -1  111.29    7.60
 -11   3  -1  103.29   12.80
 -11   3  -1  100.29   12.30
  11  -3   1   94.79   12.60
  11  -3   1  107.09   12.40
  11  -3   1  106.89   15.30
  11  -3   1  116.39   14.20
  11  -3   1  113.49   14.50
  11  -3   1  112.79   11.90
 -12   3  -1  278.17   13.20
 -12   3  -1  211.78   17.60
  12  -3   1  250.67   16.70
  12  -3   1  227.18   18.50
  12  -3   1  235.88   18.40
  12  -3   1  212.48   15.40
  12  -3   1  228.28   17.90
  12  -3   1  201.08   21.10
 -13   3  -1   22.60    9.00
 -13   3  -1   21.90    8.00
  13  -3   1   22.70    8.40
  13  -3   1   24.40    8.90
  13  -3   1   26.80   11.40
  13  -3   1   25.50    7.50
  13  -3   1   29.80   10.00
  13  -3   1   30.00    8.20
 -14   3  -1  156.28   19.00
 -14   3  -1  152.48   17.00
  14  -3   1  186.58   19.90
  14  -3   1  168.18   16.40
  14  -3   1  151.78   16.10
  14  -3   1  169.68   22.10
  14  -3   1  143.89   17.80
  14  -3   1  187.28   21.10
 -15   3  -1  353.76   22.40
 -15   3  -1  374.46   25.10
  15  -3   1  292.57   25.40
  15  -3   1  329.27   23.40
  15  -3   1  339.37   24.60
  15  -3   1  345.87   25.00
  15  -3   1  295.37   20.60
  15  -3   1  332.87   20.40
 -16   3  -1    3.10    6.20
 -16   3  -1    0.50    5.70
  16  -3   1    1.40    8.20
  16  -3   1   -1.40    6.90
  16  -3   1   11.80    9.50
  16  -3   1   -9.00    6.80
  16  -3   1    1.60    7.40
 -17   3  -1  498.15   31.70
 -17   3  -1  509.15   29.40
  17  -3   1  478.15   35.60
  17  -3   1  558.74   34.30
  17  -3   1  580.04   34.10
  17  -3   1  538.55   30.60
  17  -3   1  527.65   31.70
  18   2  -1   -2.40    7.20
  18   2  -1   -0.20    6.30
  18   2  -1   11.90    8.40
  18   2  -1   -2.50    7.50
  18   2  -1    2.40    8.50
  17   2  -1   13.20   10.40
  17   2  -1    8.80    6.50
  17   2  -1   13.30    9.00
  17   2  -1    4.40    7.30
  17   2  -1   22.20    8.90
  16   2  -1  226.68   19.00
  16   2  -1  188.48   19.50
  16   2  -1  202.08   20.00
  16   2  -1  229.68   23.60
  16   2  -1  200.88   23.50
  15   2  -1   23.50    9.50
  15   2  -1   15.10    6.90
  15   2  -1    5.50    6.90
  15   2  -1   23.60    9.40
  15   2  -1    1.70    6.30
 -15  -2   1    7.50    4.80
  14   2  -1   88.39   15.10
  14   2  -1  122.99   14.70
  14   2  -1  100.79   12.90
  14   2  -1  137.19   16.90
  14   2  -1   93.89   12.90
 -14  -2   1  139.79   10.90
 -14  -2   1  112.39   13.70
  13   2  -1    2.90    3.00
  13   2  -1    1.20    6.80
  13   2  -1    3.90    5.30
  13   2  -1   12.40    6.60
  13   2  -1    0.20    3.40
  13   2  -1    3.10    6.70
  13   2  -1    5.40    5.10
 -13  -2   1    3.00    4.80
 -13  -2   1   -3.90    3.40
  12   2  -1   20.60    7.00
  12   2  -1   27.00    6.90
  12   2  -1   18.40    9.80
  12   2  -1   28.30    4.60
  12   2  -1   20.90    8.30
  12   2  -1   34.40    7.80
  12   2  -1   17.60    7.40
  12   2  -1   21.70    4.60
 -12  -2   1   20.30    5.50
 -12  -2   1   16.50    5.90
  11   2  -1  207.48   16.80
  11   2  -1  182.58   13.40
  11   2  -1  191.58    9.60
  11   2  -1  214.18    8.70
  11   2  -1  220.98   14.00
  11   2  -1  194.18   14.00
  11   2  -1  195.88   13.70
  11   2  -1  200.48   10.40
  11   2  -1  200.48   15.70
 -11  -2   1  190.28   13.10
 -11  -2   1  184.58   12.40
 -11  -2   1  198.88   11.60
  10   2  -1 1179.68   40.60
  10   2  -1 1173.48   30.30
  10   2  -1 1212.18   36.90
  10   2  -1 1192.78   39.50
  10   2  -1 1208.68   37.00
  10   2  -1 1167.98   30.90
  10   2  -1 1181.68   36.30
  10   2  -1 1111.89   36.30
  10   2  -1 1237.78   37.60
 -10  -2   1 1228.38   36.90
 -10  -2   1 1170.48   33.60
 -10  -2   1 1232.88   36.00
 -10  -2   1 1172.88   30.90
   9   2  -1    4.20    2.40
   9   2  -1    5.30    3.30
   9   2  -1    2.70    3.10
   9   2  -1    5.80    3.80
   9   2  -1   -1.20    3.10
   9   2  -1    6.20    4.80
   9   2  -1    2.70    2.10
   9   2  -1    4.90    4.50
   9   2  -1   -2.90    2.80
  -9  -2   1    7.40    3.70
  -9  -2   1    4.50    2.70
  -9  -2   1    1.30    2.50
  -9  -2   1    2.40    2.10
  -9  -2   1    5.10    3.10
   8   2  -1  819.82   28.80
   8   2  -1  765.72   21.30
   8   2  -1  798.82   25.10
   8   2  -1  809.52   22.00
   8   2  -1  758.22   27.60
   8   2  -1  796.92   25.30
   8   2  -1  758.92   25.30
   8   2  -1  780.62   25.30
   8   2  -1  793.12   25.70
  -8  -2   1  794.22   25.40
  -8  -2   1  797.92   22.90
  -8  -2   1  808.72   24.80
  -8  -2   1  789.02   23.20
  -8  -2   1  794.62   21.30
   7   2  -1  324.27   13.60
   7   2  -1  334.17   13.50
   7   2  -1  329.87   13.90
   7   2  -1  364.76   11.40
   7   2  -1  317.47   14.00
   7   2  -1  339.17   11.90
   7   2  -1  320.97   11.30
   7   2  -1  319.87   13.60
   7   2  -1  326.77   15.80
   7   2  -1  329.27   15.90
  -7  -2   1  325.37   10.70
  -7  -2   1  322.57   13.00
  -7  -2   1  330.47   13.70
  -7  -2   1  348.27   12.20
  -7  -2   1  329.27   12.10
   6   2  -1   27.80    3.50
   6   2  -1   28.10    4.30
   6   2  -1   24.50    5.10
   6   2  -1   35.00    4.30
   6   2  -1   27.90    4.60
   6   2  -1   26.90    3.20
   6   2  -1   26.60    4.20
   6   2  -1   41.30    6.70
   6   2  -1   30.50    4.60
   6   2  -1   20.20    3.90
   6   2  -1   32.50    4.40
  -6  -2   1   31.60    3.30
  -6  -2   1   29.20    3.70
  -6  -2   1   29.60    4.60
  -6  -2   1   38.50    4.10
  -6  -2   1   31.50    4.20
   5   2  -1  608.74   15.60
   5   2  -1  610.54   17.80
   5   2  -1  587.34   17.70
   5   2  -1  583.84   20.10
   5   2  -1  623.34   16.10
   5   2  -1  606.74   17.80
   5   2  -1  579.04   17.10
   5   2  -1  558.74   19.50
   5   2  -1  594.94   17.20
   5   2  -1  568.14   17.60
   5   2  -1  619.94   17.40
  -5  -2   1  602.64   17.70
  -5  -2   1  615.74   16.00
  -5  -2   1  583.14   16.00
  -5  -2   1  609.04   17.50
  -5  -2   1  608.84   17.30
  -5  -2   1  624.44   20.00
   4   2  -1   62.99    3.90
   4   2  -1   58.09    3.50
   4   2  -1   54.39    4.10
   4   2  -1   57.89    4.10
   4   2  -1   58.39    3.30
   4   2  -1   52.49    4.00
   4   2  -1   57.49    3.80
   4   2  -1   55.99    4.10
   4   2  -1   61.19    4.30
   4   2  -1   64.29    6.20
   4   2  -1   52.19    5.30
   4   2  -1   47.70    5.10
  -4  -2   1   56.79    5.90
  -4  -2   1   54.09    3.80
  -4  -2   1   58.89    4.00
  -4  -2   1   55.29    3.10
  -4  -2   1   78.69    5.50
  -4  -2   1   50.59    3.90
  -4  -2   1   56.09    3.70
  -4  -2   1   55.59    3.00
   3   2  -1  476.85   12.50
   3   2  -1  508.85   15.10
   3   2  -1  480.85   14.30
   3   2  -1  477.45   13.00
   3   2  -1  469.15   12.90
   3   2  -1  483.55   13.10
   3   2  -1  487.95   12.40
   3   2  -1  465.05   13.00
   3   2  -1  475.65   15.20
   3   2  -1  497.25   13.20
  -3  -2   1  472.35   13.00
  -3  -2   1  464.45   12.50
  -3  -2   1  476.85   11.10
  -3  -2   1  494.25   14.50
  -3  -2   1  490.25   15.20
  -3  -2   1  485.15   12.80
  -3  -2   1  472.85   12.40
   2   2  -1 2264.27   50.99
   2   2  -1 2422.16   53.69
   2   2  -1 2389.76   53.09
   2   2  -1 2288.67   50.99
   2   2  -1 2295.17   50.99
   2   2  -1 2328.37   50.29
   2   2  -1 2359.46   50.29
   2   2  -1 2303.87   53.09
   2   2  -1 2361.26   50.99
   2   2  -1 2336.17   51.99
   2   2  -1 2480.55   52.09
  -2  -2   1 2306.67   51.99
  -2  -2   1 2364.76   53.09
  -2  -2   1 2355.76   50.99
  -2  -2   1 2385.06   50.39
  -2  -2   1 2379.66   50.49
   1   2  -1 1303.57   28.80
   1   2  -1 1303.07   31.00
   1   2  -1 1268.07   28.40
   1   2  -1 1270.07   28.80
   1   2  -1 1308.77   30.00
   1   2  -1 1243.68   30.10
   1   2  -1 1247.78   28.80
   1   2  -1 1213.38   28.70
   1   2  -1 1290.27   28.30
   1   2  -1 1287.17   29.70
  -1  -2   1 1289.77   30.00
  -1  -2   1 1301.27   28.60
  -1  -2   1 1298.27   30.90
  -1  -2   1 1386.46   30.60
  -1  -2   1 1277.87   27.60
  -1  -2   1 1278.97   28.80
  -1  -2   1 1298.27   29.60
  -1  -2   1 1292.27   28.70
   0   2  -1  493.35   13.90
   0   2  -1  484.55   12.70
   0   2  -1  485.35   12.70
   0   2  -1  465.75   12.30
   0   2  -1  488.25   11.50
   0   2  -1  453.25   12.30
   0   2  -1  465.85   12.70
   0   2  -1  461.05   12.10
   0   2  -1  484.85   13.50
   0   2  -1  471.95   13.60
   0   2  -1  481.45   12.70
   0   2  -1  475.15   12.10
   0  -2   1  484.65   12.20
   0  -2   1  480.35   12.10
   0  -2   1  454.15   12.50
   0  -2   1  478.85   12.60
   0  -2   1  477.45   12.10
   0  -2   1  451.05   12.10
   0  -2   1  466.55   13.90
   0  -2   1  484.85   12.60
   0  -2   1  478.55   13.50
  -1   2  -1   41.00    3.80
  -1   2  -1   33.50    3.80
  -1   2  -1   37.60    4.00
  -1   2  -1   44.10    3.70
  -1   2  -1   36.40    3.60
  -1   2  -1   41.30    3.80
  -1   2  -1   46.10    3.90
  -1   2  -1   34.90    3.40
  -1   2  -1   39.90    1.50
  -1   2  -1   29.60    3.00
  -1   2  -1   40.00    3.70
  -1   2  -1   41.10    3.70
   1  -2   1   37.90    4.00
   1  -2   1   37.20    3.40
   1  -2   1   44.40    3.60
   1  -2   1   40.00    3.60
   1  -2   1   41.00    3.20
   1  -2   1   32.10    3.30
   1  -2   1   46.70    4.60
   1  -2   1   45.10    3.70
   1  -2   1   35.00    3.40
   1  -2   1   37.20    3.50
  -2   2  -1  558.94   16.50
  -2   2  -1  537.65   15.70
  -2   2  -1  525.85   14.90
  -2   2  -1  506.55   15.80
  -2   2  -1  559.24   16.70
  -2   2  -1  518.45   15.80
  -2   2  -1  526.75   15.50
  -2   2  -1  558.24   16.10
  -2   2  -1  521.75   12.30
  -2   2  -1  542.95   16.10
  -2   2  -1  541.85   16.00
  -2   2  -1  501.85   15.40
   2  -2   1  549.05   16.00
   2  -2   1  547.95   15.00
   2  -2   1  505.65   16.10
   2  -2   1  529.05   15.50
   2  -2   1  513.05   15.50
   2  -2   1  555.64   16.00
   2  -2   1  526.85   16.40
   2  -2   1  526.45   16.00
   2  -2   1  555.54   16.20
   2  -2   1  531.15   15.30
   2  -2   1  527.95   12.30
   2  -2   1  512.95   15.70
  -3   2  -1  214.88    9.50
  -3   2  -1  216.68    9.70
  -3   2  -1  213.88    9.60
  -3   2  -1  219.08    9.50
  -3   2  -1  206.58    9.00
  -3   2  -1  231.68    8.70
  -3   2  -1  218.78    9.60
  -3   2  -1  216.58    9.20
  -3   2  -1  209.38    9.50
  -3   2  -1  213.38    9.60
  -3   2  -1  225.68    6.90
  -3   2  -1  213.28    9.20
   3  -2   1  223.18    9.60
   3  -2   1  201.48    9.40
   3  -2   1  219.08    8.30
   3  -2   1  216.08    6.80
   3  -2   1  220.58    9.20
   3  -2   1  221.28    9.60
   3  -2   1  225.58    9.90
   3  -2   1  221.48    9.40
   3  -2   1  200.58    9.60
   3  -2   1  218.38    9.60
   3  -2   1  217.88    9.10
   3  -2   1  221.68    7.40
   3  -2   1  210.28    9.50
  -4   2  -1   60.39    6.10
  -4   2  -1   77.69    6.30
  -4   2  -1   52.09    5.50
  -4   2  -1   70.39    7.00
  -4   2  -1   68.89    6.70
  -4   2  -1   58.29    6.30
  -4   2  -1   62.59    4.60
  -4   2  -1   62.29    6.50
  -4   2  -1   68.59    5.70
  -4   2  -1   60.69    4.40
  -4   2  -1   53.59    5.60
  -4   2  -1   56.39    5.80
   4  -2   1   51.29    4.30
   4  -2   1   59.99    6.40
   4  -2   1   62.59    6.50
   4  -2   1   72.39    6.90
   4  -2   1   56.29    6.00
   4  -2   1   67.59    5.60
   4  -2   1   64.89    4.60
   4  -2   1   47.40    5.50
   4  -2   1   64.19    3.90
   4  -2   1   50.19    5.80
   4  -2   1   68.89    6.80
   4  -2   1   52.39    6.30
   4  -2   1   56.09    5.90
  -5   2  -1  347.17   14.40
  -5   2  -1  347.47   15.00
  -5   2  -1  348.67   11.80
  -5   2  -1  369.56   15.00
  -5   2  -1  361.16   14.60
  -5   2  -1  350.16   14.30
  -5   2  -1  363.86   15.20
   5  -2   1  341.67   14.10
   5  -2   1  383.76   16.20
   5  -2   1  362.76   16.40
   5  -2   1  372.66   12.10
   5  -2   1  377.76   15.20
   5  -2   1  349.37   12.70
   5  -2   1  365.16   16.90
   5  -2   1  347.97   14.90
   5  -2   1  349.07   12.80
   5  -2   1  375.86   15.00
   5  -2   1  384.26   15.50
   5  -2   1  345.07   14.50
  -6   2  -1  279.37   10.40
  -6   2  -1  280.07   14.00
  -6   2  -1  280.67   14.00
  -6   2  -1  271.97   13.90
  -6   2  -1  269.27   13.40
   6  -2   1  319.77   16.60
   6  -2   1  307.87   14.90
   6  -2   1  296.97   13.90
   6  -2   1  284.27   11.30
   6  -2   1  290.37   13.60
   6  -2   1  294.27   14.60
   6  -2   1  277.67   13.90
   6  -2   1  283.17   14.10
   6  -2   1  280.57   12.10
  -7   2  -1 2570.74   67.19
  -7   2  -1 2734.43   66.59
  -7   2  -1 2695.83   67.79
  -7   2  -1 2603.64   60.49
   7  -2   1 2604.04   63.99
   7  -2   1 2705.63   67.69
   7  -2   1 2652.03   67.49
   7  -2   1 2479.75   65.19
   7  -2   1 2729.63   65.79
   7  -2   1 2651.03   67.59
   7  -2   1 2823.52   65.89
   7  -2   1 2639.84   69.69
   7  -2   1 2590.54   66.59
  -8   2  -1  276.27   10.80
  -8   2  -1  290.17   15.70
  -8   2  -1  295.87   15.20
  -8   2  -1  277.17   15.30
   8  -2   1  289.57   15.80
   8  -2   1  317.97   14.80
   8  -2   1  272.97   15.30
   8  -2   1  291.57   17.80
   8  -2   1  295.47   14.20
   8  -2   1  280.77   15.80
   8  -2   1  279.47   14.50
   8  -2   1  334.57   16.80
  -9   2  -1  727.03   21.00
  -9   2  -1  723.23   28.20
  -9   2  -1  807.22   28.00
  -9   2  -1  724.83   28.30
   9  -2   1  758.32   26.30
   9  -2   1  726.03   26.30
   9  -2   1  708.73   28.10
   9  -2   1  798.72   31.70
   9  -2   1  767.42   26.50
   9  -2   1  758.32   28.70
   9  -2   1  736.03   28.50
   9  -2   1  745.13   28.10
 -10   2  -1   37.50    7.60
 -10   2  -1   29.90    7.10
 -10   2  -1   26.40    3.90
 -10   2  -1   35.60    8.00
  10  -2   1   41.90   10.40
  10  -2   1   25.50    7.00
  10  -2   1   37.60    9.50
  10  -2   1   23.00    6.90
  10  -2   1   37.10    7.10
  10  -2   1   25.20    6.90
  10  -2   1   24.60    6.00
  10  -2   1   24.30    6.20
 -11   2  -1  233.68   15.90
 -11   2  -1  233.38   16.30
 -11   2  -1  215.18    9.40
  11  -2   1  219.08   14.10
  11  -2   1  224.18   16.60
  11  -2   1  199.98   14.70
  11  -2   1  228.08   17.10
  11  -2   1  216.98   16.20
  11  -2   1  227.38   14.10
  11  -2   1  206.28   15.50
  11  -2   1  218.68   17.90
 -12   2  -1   20.90    7.30
 -12   2  -1   18.00    7.40
 -12   2  -1   33.00    9.00
  12  -2   1   23.80    7.00
  12  -2   1   27.00    8.60
  12  -2   1   33.30   10.20
  12  -2   1   21.30    7.70
  12  -2   1   22.00    7.30
  12  -2   1   31.50    8.90
  12  -2   1   17.20    6.00
 -13   2  -1   -5.60    4.90
 -13   2  -1   -7.30    4.00
  13  -2   1   -8.80    4.40
  13  -2   1   -2.40    4.90
  13  -2   1   10.80    8.90
  13  -2   1    0.60    4.70
  13  -2   1   -0.30    5.20
  13  -2   1   -0.60    6.60
 -14   2  -1   40.80    9.00
 -14   2  -1   13.90    7.60
  14  -2   1   37.50   10.30
  14  -2   1   32.30    8.10
  14  -2   1   30.40   10.90
  14  -2   1   48.10   10.80
  14  -2   1   48.30   10.50
  14  -2   1   26.60    9.20
 -15   2  -1   37.20    9.50
 -15   2  -1   35.60   10.10
  15  -2   1   30.30    8.00
  15  -2   1   49.50   11.70
  15  -2   1   25.60    8.90
  15  -2   1   43.00   11.10
  15  -2   1   26.10   12.20
  15  -2   1   26.30    9.70
 -16   2  -1  307.27   21.50
 -16   2  -1  310.57   23.40
  16  -2   1  272.17   28.10
  16  -2   1  285.57   23.50
  16  -2   1  317.27   22.80
  16  -2   1  303.47   22.70
  16  -2   1  287.57   22.80
 -17   2  -1  194.28   20.30
  17  -2   1  201.68   25.40
  17  -2   1  227.68   22.70
  17  -2   1  178.38   20.80
  17  -2   1  171.68   21.90
  17  -2   1  180.38   21.00
 -18   2  -1  372.06   24.60
  18  -2   1  362.56   26.20
  18  -2   1  376.46   27.90
  18  -2   1  317.97   33.10
  18  -2   1  282.57   27.90
  18  -2   1  362.06   28.60
  18   1  -1   38.20   11.60
  18   1  -1   42.70   11.80
  18   1  -1   56.79   15.70
  18   1  -1   44.30   13.00
  18   1  -1   48.50   14.10
  17   1  -1   42.60   10.70
  17   1  -1   50.49   11.80
  17   1  -1   70.49   15.40
  17   1  -1   45.30   12.10
  17   1  -1   63.39   12.90
  16   1  -1    5.10    7.90
  16   1  -1   -2.70    6.00
  16   1  -1   -2.10    5.70
  16   1  -1    8.80    9.40
  16   1  -1   -9.50    4.60
 -16  -1   1    2.70    5.10
  15   1  -1    1.70    8.00
  15   1  -1    2.80    7.40
  15   1  -1   -5.80    4.80
  15   1  -1    0.50    6.70
  15   1  -1   -0.30    5.70
 -15  -1   1    0.30    4.40
  14   1  -1   36.80    9.70
  14   1  -1   32.50    8.50
  14   1  -1   35.90   10.40
  14   1  -1   38.40   10.70
  14   1  -1   26.80    7.90
 -14  -1   1   27.70    6.90
 -14  -1   1   30.70    8.50
  13   1  -1   -6.60    3.90
  13   1  -1   -1.00    3.00
  13   1  -1   -0.50    5.00
  13   1  -1    3.40    3.40
  13   1  -1    4.10    6.20
  13   1  -1    3.80    7.40
  13   1  -1    1.40    5.70
 -13  -1   1    2.10    4.70
 -13  -1   1   -2.30    3.60
  12   1  -1   98.39   12.10
  12   1  -1  105.09   13.60
  12   1  -1   91.29    8.50
  12   1  -1   78.29   10.90
  12   1  -1   71.19   12.10
  12   1  -1   81.09   11.20
  12   1  -1   97.79    7.60
 -12  -1   1  102.49   12.20
 -12  -1   1   89.09   10.10
  11   1  -1  266.17   16.40
  11   1  -1  284.07   19.10
  11   1  -1  307.17   12.60
  11   1  -1  301.07   18.10
  11   1  -1  283.57   16.60
  11   1  -1  279.47   10.10
  11   1  -1  299.37   13.10
  11   1  -1  288.67   17.30
  11   1  -1  305.27   17.20
 -11  -1   1  287.37   16.10
 -11  -1   1  315.07   17.30
 -11  -1   1  285.37   14.90
  10   1  -1  920.61   31.80
  10   1  -1  924.31   24.40
  10   1  -1  959.50   32.60
  10   1  -1  973.00   35.80
  10   1  -1  961.20   27.00
  10   1  -1  967.90   26.40
  10   1  -1  907.31   31.70
  10   1  -1  933.11   33.70
  10   1  -1  936.81   31.50
 -10  -1   1  941.51   31.30
 -10  -1   1  909.11   31.70
 -10  -1   1  947.71   29.90
 -10  -1   1  929.61   26.60
   9   1  -1  591.04   22.80
   9   1  -1  587.84   17.10
   9   1  -1  606.44   22.70
   9   1  -1  601.84   18.30
   9   1  -1  637.24   23.60
   9   1  -1  627.74   19.10
   9   1  -1  579.64   22.20
   9   1  -1  587.44   25.20
   9   1  -1  593.64   24.00
   9   1  -1  610.04   23.00
  -9  -1   1  570.84   20.70
  -9  -1   1  609.54   22.90
  -9  -1   1  585.14   22.10
  -9  -1   1  592.44   18.40
   8   1  -1  617.84   17.60
   8   1  -1  600.54   22.20
   8   1  -1  580.94   21.40
   8   1  -1  629.74   22.20
   8   1  -1  624.94   23.90
   8   1  -1  653.13   23.00
   8   1  -1  631.14   18.20
   8   1  -1  633.64   25.10
   8   1  -1  623.14   22.40
  -8  -1   1  615.74   20.70
  -8  -1   1  628.04   22.30
  -8  -1   1  648.74   22.10
  -8  -1   1  627.54   18.30
  -8  -1   1  608.94   20.30
   7   1  -1  208.28   12.30
   7   1  -1  223.48   13.60
   7   1  -1  215.68   11.60
   7   1  -1  210.78   11.10
   7   1  -1  207.98   11.00
   7   1  -1  201.08    8.30
   7   1  -1  209.08   11.20
   7   1  -1  206.08    8.50
   7   1  -1  204.48   11.20
  -7  -1   1  190.98    9.80
  -7  -1   1  211.88    9.90
  -7  -1   1  201.38    8.30
  -7  -1   1  209.18   11.20
  -7  -1   1  195.08   10.70
   6   1  -1  529.35   19.20
   6   1  -1  528.15   19.40
   6   1  -1  548.85   20.40
   6   1  -1  532.05   17.70
   6   1  -1  505.65   17.90
   6   1  -1  533.55   14.90
   6   1  -1  514.55   17.80
   6   1  -1  498.35   17.90
   6   1  -1  540.55   15.40
   6   1  -1  552.84   18.40
  -6  -1   1  537.25   14.80
  -6  -1   1  531.25   16.70
  -6  -1   1  512.95   17.60
  -6  -1   1  542.35   18.20
  -6  -1   1  522.25   16.90
  -6  -1   1  519.45   15.30
   5   1  -1   90.69    4.40
   5   1  -1   86.29    6.20
   5   1  -1   84.29    6.30
   5   1  -1   90.49    5.90
   5   1  -1   80.89    5.80
   5   1  -1   93.89    7.30
   5   1  -1  102.89    5.30
   5   1  -1  112.89    7.90
   5   1  -1  105.19    6.50
   5   1  -1   78.89    5.80
  -5  -1   1   88.39    5.90
  -5  -1   1   90.69    5.00
  -5  -1   1   90.19    6.80
  -5  -1   1   89.59    5.80
  -5  -1   1   84.39    5.40
  -5  -1   1  111.69    5.80
  -5  -1   1   93.49    6.00
  -5  -1   1   98.29    6.40
  -5  -1   1   92.19    6.70
  -5  -1   1   94.29    4.40
   4   1  -1  304.37   11.60
   4   1  -1  321.37   10.90
   4   1  -1  327.57   10.70
   4   1  -1  310.57   11.00
   4   1  -1  296.87   10.80
   4   1  -1  334.27   12.50
   4   1  -1  326.27   10.70
   4   1  -1  317.47   12.20
   4   1  -1  300.37    9.90
   4   1  -1  316.57    8.70
   4   1  -1  305.87   10.90
  -4  -1   1  302.97   11.80
  -4  -1   1  320.77   12.00
  -4  -1   1  330.07   10.90
  -4  -1   1  320.77   11.00
  -4  -1   1  308.27   10.70
  -4  -1   1  310.97   10.00
  -4  -1   1  317.97   10.60
  -4  -1   1  312.47    8.60
  -4  -1   1  306.87   10.20
   3   1  -1   10.00    2.10
   3   1  -1    7.70    1.90
   3   1  -1   11.20    3.00
   3   1  -1   10.30    2.00
   3   1  -1    9.70    2.00
   3   1  -1    8.30    1.40
   3   1  -1    9.80    2.20
   3   1  -1   10.30    2.00
   3   1  -1    7.00    2.40
   3   1  -1    6.00    1.90
   3   1  -1   10.30    1.30
  -3  -1   1    6.90    1.60
  -3  -1   1   10.20    2.10
  -3  -1   1    7.50    1.90
  -3  -1   1    8.70    1.80
  -3  -1   1    8.50    2.40
  -3  -1   1    8.00    1.90
  -3  -1   1    9.00    1.90
  -3  -1   1   10.70    2.60
   2   1  -1 1935.71   42.20
   2   1  -1 1856.91   41.50
   2   1  -1 1883.21   41.50
   2   1  -1 1846.52   41.40
   2   1  -1 1884.91   41.10
   2   1  -1 1852.31   41.00
   2   1  -1 1842.82   41.50
   2   1  -1 1876.71   42.90
   2   1  -1 1941.51   42.10
   2   1  -1 1858.11   40.30
  -2  -1   1 1836.52   41.10
  -2  -1   1 1881.81   40.80
  -2  -1   1 1925.11   43.00
  -2  -1   1 1795.42   41.90
  -2  -1   1 1881.11   42.50
  -2  -1   1 1889.61   40.40
  -2  -1   1 1849.91   41.20
   1   1  -1 2662.73   58.19
   1   1  -1 2703.53   57.39
   1   1  -1 2690.03   58.09
   1   1  -1 2819.72   57.49
   1   1  -1 2661.53   57.39
   1   1  -1 2588.24   58.59
   1   1  -1 2672.43   56.99
   1   1  -1 2686.43   57.39
   1   1  -1 2576.04   57.29
   1   1  -1 2752.32   56.99
   0   1  -1 3562.04   77.09
   0   1  -1 3540.45   76.49
   0   1  -1 3580.54   74.99
   0   1  -1 3003.50   73.39
   0   1  -1 3336.87   73.99
   0   1  -1 3555.84   75.39
   0   1  -1 3532.05   73.89
   0   1  -1 3543.95   73.69
   0   1  -1 3470.95   74.19
  -1   1  -1 2034.70   46.50
  -1   1  -1 2150.38   45.20
  -1   1  -1 2137.29   46.70
  -1   1  -1 2124.49   46.60
  -1   1  -1 2047.50   46.40
  -1   1  -1 2103.29   45.70
  -1   1  -1 2086.99   46.30
  -1   1  -1 2180.98   46.70
  -1   1  -1 2115.59   46.10
   1  -1   1 2096.59   46.90
   1  -1   1 2133.59   46.60
   1  -1   1 2001.70   46.00
   1  -1   1 2071.59   46.50
   1  -1   1 2077.19   47.00
   1  -1   1 2080.89   46.30
   1  -1   1 2161.68   45.80
  -2   1  -1    6.60    2.10
  -2   1  -1    6.40    2.10
  -2   1  -1    8.90    2.40
  -2   1  -1    7.40    2.20
  -2   1  -1    5.50    2.00
  -2   1  -1    6.10    1.50
  -2   1  -1    3.00    1.70
  -2   1  -1    7.10    1.30
  -2   1  -1    6.10    2.10
  -2   1  -1    4.00    1.80
  -2   1  -1    8.50    2.10
  -2   1  -1    6.90    2.00
   2  -1   1    5.70    1.20
   2  -1   1    6.80    2.00
   2  -1   1    5.60    1.90
   2  -1   1    6.70    1.90
   2  -1   1    4.50    1.60
   2  -1   1    5.50    1.80
   2  -1   1    9.20    2.60
   2  -1   1    8.30    1.70
   2  -1   1    6.40    2.20
   2  -1   1    5.00    1.80
   2  -1   1    5.30    1.90
   2  -1   1    5.60    2.40
  -3   1  -1  288.57   10.60
  -3   1  -1  262.17    8.80
  -3   1  -1  293.07   10.50
  -3   1  -1  293.57   10.30
  -3   1  -1  265.47    9.90
  -3   1  -1  284.97   10.90
  -3   1  -1  276.37    8.60
  -3   1  -1  286.07   10.30
  -3   1  -1  276.77   10.30
   3  -1   1  276.97   10.30
   3  -1   1  288.07   10.20
   3  -1   1  269.77   10.40
   3  -1   1  262.77   10.40
   3  -1   1  268.57   10.20
   3  -1   1  285.17    9.00
   3  -1   1  257.07    9.90
   3  -1   1  252.67   10.00
   3  -1   1  282.27   10.50
   3  -1   1  269.87    8.50
   3  -1   1  280.97   10.40
   3  -1   1  278.77   10.90
  -4   1  -1    0.70    2.00
  -4   1  -1    0.70    1.90
  -4   1  -1    0.40    1.80
  -4   1  -1    1.20    1.50
  -4   1  -1    3.90    2.40
  -4   1  -1   -0.30    1.80
  -4   1  -1    0.50    1.10
  -4   1  -1   -0.60    1.80
  -4   1  -1    0.50    1.90
  -4   1  -1    1.00    1.70
  -4   1  -1    3.90    2.20
   4  -1   1    3.80    1.80
   4  -1   1    0.70    2.20
   4  -1   1    3.00    2.30
   4  -1   1   -0.30    1.30
   4  -1   1    3.50    2.30
   4  -1   1   -0.50    1.70
   4  -1   1    4.50    2.00
   4  -1   1    1.50    2.30
   4  -1   1    0.90    1.60
   4  -1   1    2.90    2.40
   4  -1   1    4.20    2.50
   4  -1   1   -1.00    1.80
  -5   1  -1   82.89    7.70
  -5   1  -1   77.19    4.20
  -5   1  -1   93.69    6.90
  -5   1  -1   79.49    6.10
  -5   1  -1  103.19    8.00
  -5   1  -1   77.69    5.50
  -5   1  -1   87.49    6.40
  -5   1  -1  104.69    7.40
  -5   1  -1  110.89   10.70
  -5   1  -1   75.49    6.20
   5  -1   1   87.19    6.70
   5  -1   1   74.79    6.40
   5  -1   1   76.39    7.80
   5  -1   1   82.49    6.60
   5  -1   1   95.09    7.10
   5  -1   1   86.59    7.20
   5  -1   1   91.69    6.20
   5  -1   1   71.89    6.70
   5  -1   1   87.59    6.70
   5  -1   1  103.29    5.80
   5  -1   1   94.19    5.60
   5  -1   1   97.09    7.10
  -6   1  -1 1657.73   42.60
  -6   1  -1 1626.44   43.20
  -6   1  -1 1601.74   43.40
  -6   1  -1 1610.24   43.30
  -6   1  -1 1635.94   37.40
  -6   1  -1 1640.24   42.30
   6  -1   1 1524.75   41.30
   6  -1   1 1582.64   43.20
   6  -1   1 1653.83   40.30
   6  -1   1 1666.73   43.20
   6  -1   1 1619.04   43.50
   6  -1   1 1599.54   43.00
   6  -1   1 1678.53   43.70
   6  -1   1 1558.54   41.70
   6  -1   1 1628.14   42.30
   6  -1   1 1731.43   46.10
   6  -1   1 1625.94   40.60
  -7   1  -1 1686.23   39.80
  -7   1  -1 1717.63   47.20
  -7   1  -1 1723.63   46.00
  -7   1  -1 1699.83   46.90
   7  -1   1 1813.52   45.90
   7  -1   1 1746.13   45.60
   7  -1   1 1695.33   45.00
   7  -1   1 1744.13   47.30
   7  -1   1 1780.52   46.80
   7  -1   1 1697.73   46.90
   7  -1   1 1806.22   47.80
   7  -1   1 1761.42   49.60
  -8   1  -1 1314.97   39.00
  -8   1  -1 1271.37   30.90
  -8   1  -1 1246.28   37.20
  -8   1  -1 1362.36   39.60
   8  -1   1 1317.87   41.80
   8  -1   1 1278.87   36.50
   8  -1   1 1280.07   36.90
   8  -1   1 1220.38   38.30
   8  -1   1 1273.17   37.20
   8  -1   1 1333.87   38.70
   8  -1   1 1332.57   39.30
   8  -1   1 1319.27   39.40
  -9   1  -1 1677.93   39.60
  -9   1  -1 1745.33   49.10
  -9   1  -1 1708.53   47.60
  -9   1  -1 1699.53   49.10
   9  -1   1 1681.23   46.50
   9  -1   1 1780.62   48.10
   9  -1   1 1711.63   46.30
   9  -1   1 1761.92   49.70
   9  -1   1 1700.83   48.60
   9  -1   1 1657.93   49.00
   9  -1   1 1651.33   49.00
   9  -1   1 1678.63   51.89
 -10   1  -1  331.17   10.70
 -10   1  -1  357.36   18.90
 -10   1  -1  314.17   17.30
  10  -1   1  344.67   20.90
  10  -1   1  351.16   16.80
  10  -1   1  336.57   16.30
  10  -1   1  327.67   18.20
  10  -1   1  342.37   18.30
  10  -1   1  339.67   17.60
  10  -1   1  292.27   17.60
  10  -1   1  375.76   19.70
 -11   1  -1  160.78    6.30
 -11   1  -1  155.68   12.50
 -11   1  -1  170.68   13.20
 -11   1  -1  135.39   14.10
  11  -1   1  168.28   13.70
  11  -1   1  153.78   14.50
  11  -1   1  152.18   11.10
  11  -1   1  164.38   16.00
  11  -1   1  143.29   14.50
  11  -1   1  177.38   14.00
  11  -1   1  155.48   11.90
  11  -1   1  109.09   14.10
 -12   1  -1   82.99   11.00
 -12   1  -1   60.59   10.60
 -12   1  -1   77.09   12.90
  12  -1   1   82.19   13.70
  12  -1   1   51.99   10.00
  12  -1   1   71.59   11.10
  12  -1   1   67.49   11.00
  12  -1   1   72.49   11.90
  12  -1   1   65.89    9.70
  12  -1   1   79.39    9.80
 -13   1  -1   53.99   11.00
 -13   1  -1   55.39    9.40
  13  -1   1   46.10   10.70
  13  -1   1   43.30    9.80
  13  -1   1   26.50   11.00
  13  -1   1   43.00   10.20
  13  -1   1   45.20    9.70
  13  -1   1   47.30    8.10
  13  -1   1   33.70    7.40
 -14   1  -1   -7.20    4.50
 -14   1  -1    2.80    5.10
  14  -1   1   -1.50    6.00
  14  -1   1   13.80    7.40
  14  -1   1    1.30    6.30
  14  -1   1    5.10    6.00
  14  -1   1    8.20    8.60
  14  -1   1   -3.10    4.50
  14  -1   1    4.90    4.80
 -15   1  -1   80.09   13.30
 -15   1  -1   99.89   13.40
  15  -1   1  143.99   16.90
  15  -1   1   93.89   16.60
  15  -1   1   70.69   13.30
  15  -1   1   88.99   11.20
  15  -1   1   95.79   14.80
  15  -1   1  112.29   15.70
 -16   1  -1  267.67   19.50
 -16   1  -1  281.77   22.00
  16  -1   1  267.87   27.80
  16  -1   1  305.47   22.20
  16  -1   1  305.87   22.80
  16  -1   1  252.77   20.70
  16  -1   1  236.38   23.30
 -17   1  -1  107.09   14.60
  17  -1   1   93.99   15.20
  17  -1   1   88.99   15.50
  17  -1   1   98.19   18.70
  17  -1   1   99.29   15.90
  17  -1   1   94.89   15.30
 -18   1  -1  207.48   20.20
  18  -1   1  186.28   26.00
  18  -1   1  223.18   23.20
  18  -1   1  223.18   24.00
  18  -1   1  205.48   23.10
  18  -1   1  205.58   23.10
  18   0  -1  554.84   33.50
  18   0  -1  443.86   33.40
  18   0  -1  586.34   33.00
  18   0  -1  572.34   32.80
  18   0  -1  515.85   32.30
  17   0  -1   -5.20    6.30
  17   0  -1   15.10    8.60
  17   0  -1    4.80    8.20
  17   0  -1    0.00    6.60
  17   0  -1    5.80    9.00
 -17   0   1   -2.30    5.10
  16   0  -1  557.54   30.30
  16   0  -1  508.65   33.00
  16   0  -1  541.55   30.70
  16   0  -1  488.85   28.40
  16   0  -1  531.95   30.10
 -16   0   1  513.15   25.20
  15   0  -1  177.98   19.40
  15   0  -1  195.68   22.40
  15   0  -1  200.18   20.80
  15   0  -1  195.98   19.60
  15   0  -1  204.58   19.70
 -15   0   1  197.78   15.30
 -15   0   1  162.28   17.80
  14   0  -1  241.08   23.80
  14   0  -1  231.78   18.20
  14   0  -1  180.88   18.40
  14   0  -1  233.78   19.00
  14   0  -1  245.78   18.50
 -14   0   1  207.28   15.40
 -14   0   1  228.78   17.70
  13   0  -1  267.87   19.60
  13   0  -1  320.17   20.20
  13   0  -1  288.87   21.90
  13   0  -1  315.47   20.60
  13   0  -1  313.17   19.80
  13   0  -1  274.57   14.00
 -13   0   1  292.77   19.20
 -13   0   1  275.37   16.80
  12   0  -1  359.36   20.40
  12   0  -1  358.36   20.20
  12   0  -1  368.06   21.10
  12   0  -1  360.86   15.60
  12   0  -1  396.96   23.80
  12   0  -1  392.16   21.80
 -12   0   1  354.46   18.20
 -12   0   1  376.36   20.70
  11   0  -1   31.30    7.30
  11   0  -1   27.90    8.40
  11   0  -1   21.10    4.80
  11   0  -1   28.20    7.20
  11   0  -1   27.00    5.00
  11   0  -1   27.20    3.50
  11   0  -1   28.30    7.30
  11   0  -1   19.80    6.30
  11   0  -1   26.60    7.20
 -11   0   1   27.50    6.40
 -11   0   1   26.10    6.80
  10   0  -1 1490.45   36.60
  10   0  -1 1576.14   46.60
  10   0  -1 1523.65   39.70
  10   0  -1 1513.45   40.10
  10   0  -1 1607.04   50.09
  10   0  -1 1545.95   46.20
  10   0  -1 1500.65   45.20
  10   0  -1 1506.65   46.40
  10   0  -1 1528.05   45.90
 -10   0   1 1540.35   37.50
 -10   0   1 1473.85   40.10
 -10   0   1 1556.14   46.10
 -10   0   1 1536.45   43.90
   9   0  -1 1181.58   32.00
   9   0  -1 1167.18   36.80
   9   0  -1 1177.18   31.50
   9   0  -1 1221.78   37.20
   9   0  -1 1165.58   29.30
   9   0  -1 1224.98   37.50
   9   0  -1 1158.58   36.20
   9   0  -1 1196.08   39.70
   9   0  -1 1141.29   37.10
  -9   0   1 1171.88   35.10
  -9   0   1 1186.88   30.10
  -9   0   1 1111.09   31.80
  -9   0   1 1220.08   37.10
   8   0  -1  124.59    7.60
   8   0  -1  111.59   10.40
   8   0  -1  149.09   11.80
   8   0  -1  141.89   10.60
   8   0  -1  113.89    9.60
   8   0  -1  147.99    7.80
   8   0  -1  124.69    6.40
   8   0  -1  131.49   10.40
   8   0  -1  137.99   12.00
   8   0  -1  120.29    9.70
  -8   0   1  128.39    9.00
  -8   0   1  125.69    7.50
  -8   0   1  127.49    9.90
  -8   0   1  121.09    6.70
   7   0  -1  813.82   22.50
   7   0  -1  796.92   22.10
   7   0  -1  760.32   26.00
   7   0  -1  763.82   26.30
   7   0  -1  816.82   26.20
   7   0  -1  802.22   25.90
   7   0  -1  803.72   25.70
   7   0  -1  802.22   26.10
   7   0  -1  798.82   28.30
   7   0  -1  841.92   21.30
  -7   0   1  802.82   26.10
  -7   0   1  832.92   22.70
  -7   0   1  777.32   21.60
  -7   0   1  825.72   26.90
  -7   0   1  801.42   25.00
   6   0  -1   48.20    6.00
   6   0  -1   51.49    4.10
   6   0  -1   64.19    7.50
   6   0  -1   54.69    6.60
   6   0  -1   49.90    4.80
   6   0  -1   50.49    6.00
   6   0  -1   58.59    4.80
   6   0  -1   58.39    6.60
   6   0  -1   65.29    7.00
   6   0  -1   53.99    7.60
  -6   0   1   55.29    4.70
  -6   0   1   62.49    7.00
  -6   0   1   60.19    4.80
  -6   0   1   57.39    6.00
  -6   0   1   43.00    5.60
   5   0  -1  579.44   18.20
   5   0  -1  539.25   18.20
   5   0  -1  588.04   18.50
   5   0  -1  570.04   18.50
   5   0  -1  571.54   15.50
   5   0  -1  511.85   18.20
   5   0  -1  546.75   18.20
   5   0  -1  586.84   18.20
   5   0  -1  558.14   17.80
   5   0  -1  572.64   15.50
   5   0  -1  580.34   19.90
   5   0  -1  581.14   15.70
  -5   0   1  549.45   17.60
  -5   0   1  591.44   15.80
  -5   0   1  590.44   18.60
  -5   0   1  553.34   18.00
  -5   0   1  583.24   18.70
  -5   0   1  592.34   19.90
  -5   0   1  567.04   18.10
  -5   0   1  581.54   17.60
  -5   0   1  559.54   15.80
   4   0  -1    3.00    2.10
   4   0  -1    6.10    2.30
   4   0  -1    5.10    1.50
   4   0  -1    7.30    1.70
   4   0  -1    4.90    2.10
   4   0  -1   -0.70    2.00
   4   0  -1    7.00    2.20
   4   0  -1    0.70    2.10
   4   0  -1    2.00    1.90
   4   0  -1    3.70    2.50
   4   0  -1    3.20    1.30
  -4   0   1    4.90    1.90
  -4   0   1   10.60    2.50
  -4   0   1    5.90    2.00
  -4   0   1    7.30    2.20
  -4   0   1    4.60    2.60
  -4   0   1    5.60    1.80
  -4   0   1    7.40    2.70
  -4   0   1    4.10    1.40
  -4   0   1    4.00    2.00
   3   0  -1 1622.24   38.20
   3   0  -1 1465.55   36.70
   3   0  -1 1587.34   37.00
   3   0  -1 1546.65   37.40
   3   0  -1 1571.14   35.40
   3   0  -1 1571.74   34.30
   3   0  -1 1522.75   36.90
   3   0  -1 1595.54   34.20
   3   0  -1 1484.75   36.70
   3   0  -1 1519.45   36.50
  -3   0   1 1573.34   37.90
  -3   0   1 1579.04   36.80
  -3   0   1 1581.64   37.00
  -3   0   1 1579.14   36.30
  -3   0   1 1636.44   37.00
  -3   0   1 1578.74   37.30
  -3   0   1 1528.45   36.40
  -3   0   1 1541.15   34.30
  -3   0   1 1530.65   35.50
   2   0  -1  902.51   22.70
   2   0  -1  956.60   21.70
   2   0  -1  916.01   21.90
   2   0  -1  938.21   22.40
   2   0  -1  899.01   22.20
   2   0  -1  880.31   22.40
   2   0  -1  898.21   22.20
   2   0  -1  921.61   19.90
   2   0  -1  925.41   19.90
   2   0  -1  919.71   22.00
   2   0  -1  908.41   22.20
  -2   0   1  938.61   22.20
  -2   0   1  933.11   21.70
  -2   0   1  913.71   22.30
  -2   0   1  885.41   21.80
  -2   0   1  891.41   23.30
  -2   0   1  946.61   22.60
   1   0  -1 7889.01  187.78
   1   0  -1 9780.62  193.38
  -2   0  -1    0.80    1.20
  -2   0  -1   12.20    2.00
  -2   0  -1    0.00    1.10
  -2   0  -1    3.10    1.30
  -2   0  -1    3.10    1.30
  -2   0  -1    1.40    1.00
  -2   0  -1    1.50    1.10
   2   0   1    2.20    1.30
   2   0   1   -0.10    1.20
   2   0   1    1.80    1.20
   2   0   1    1.10    1.00
   2   0   1    3.60    0.90
   2   0   1    1.10    1.20
   2   0   1    1.50    1.10
   2   0   1    0.90    1.30
   2   0   1    0.90    1.40
  -3   0  -1 1003.20   25.50
  -3   0  -1 1043.50   26.00
  -3   0  -1 1041.60   27.00
  -3   0  -1 1031.80   25.20
  -3   0  -1 1039.90   25.60
  -3   0  -1 1034.20   22.60
  -3   0  -1 1035.90   26.10
  -3   0  -1 1024.10   25.80
  -3   0  -1 1030.20   27.50
  -3   0  -1 1028.50   26.00
   3   0   1 1046.80   26.00
   3   0   1 1038.30   26.10
   3   0   1 1103.59   26.10
   3   0   1 1062.99   25.80
   3   0   1 1030.00   25.20
   3   0   1 1016.40   26.00
   3   0   1 1015.30   25.50
   3   0   1 1093.99   26.60
   3   0   1 1048.80   26.10
   3   0   1 1011.30   27.00
  -4   0  -1  252.97   10.10
  -4   0  -1  264.97    9.80
  -4   0  -1  248.58   11.40
  -4   0  -1  260.97    9.70
  -4   0  -1  259.07    6.80
  -4   0  -1  271.17   10.30
  -4   0  -1  271.57   10.00
  -4   0  -1  267.17   10.30
  -4   0  -1  268.57   10.10
   4   0   1  276.67   10.20
   4   0   1  276.07   10.10
   4   0   1  258.17   10.00
   4   0   1  261.57   10.50
   4   0   1  263.57   10.40
   4   0   1  274.97   10.60
   4   0   1  263.67   11.40
   4   0   1  257.27   10.30
   4   0   1  271.47   10.40
   4   0   1  272.37    9.60
  -5   0  -1   73.79    3.10
  -5   0  -1   67.49    5.40
  -5   0  -1   87.59    5.90
  -5   0  -1   71.49    7.40
  -5   0  -1   72.59    5.80
  -5   0  -1   81.89    6.20
  -5   0  -1   75.79    6.10
  -5   0  -1   76.39    5.70
  -5   0  -1   78.89    7.70
  -5   0  -1   85.69    5.90
   5   0   1   68.99    6.50
   5   0   1   79.19    8.10
   5   0   1   71.99    5.40
   5   0   1   73.39    5.90
   5   0   1   67.49    5.50
   5   0   1   73.29    5.80
   5   0   1   77.69    6.00
   5   0   1   79.49    6.10
   5   0   1   73.39    5.60
   5   0   1   79.59    5.80
   5   0   1   80.39    6.40
  -6   0  -1  897.41   26.50
  -6   0  -1  955.20   28.00
  -6   0  -1  867.31   29.60
  -6   0  -1  960.10   26.90
  -6   0  -1  949.31   26.90
  -6   0  -1  928.71   21.60
  -6   0  -1  912.31   26.70
   6   0   1  985.10   28.40
   6   0   1  974.80   27.80
   6   0   1  946.11   27.50
   6   0   1  958.60   28.00
   6   0   1  979.90   26.90
   6   0   1  986.20   28.10
   6   0   1  942.61   29.90
   6   0   1  925.81   27.90
   6   0   1  935.51   26.50
  -7   0  -1  159.18    9.30
  -7   0  -1  149.39    5.30
  -7   0  -1  165.68   10.50
  -7   0  -1  163.48    9.70
  -7   0  -1  142.89   12.20
   7   0   1  146.89    9.80
   7   0   1  163.48   10.20
   7   0   1  156.58   10.10
   7   0   1  149.99   10.20
   7   0   1  147.19   10.10
   7   0   1  134.09   11.10
   7   0   1  152.38    9.20
   7   0   1  150.38    9.90
  -8   0  -1 3399.06   80.79
  -8   0  -1 3300.67   82.09
  -8   0  -1 3323.57   72.29
   8   0   1 3358.46   82.39
   8   0   1 3318.57   81.49
   8   0   1 3562.44   80.59
   8   0   1 3342.57   81.79
   8   0   1 3302.07   82.19
   8   0   1 3443.36   85.79
   8   0   1 3376.66   82.19
   8   0   1 3499.45   79.79
  -9   0  -1  210.28   13.20
   9   0   1  181.08   14.00
   9   0   1  190.68   12.60
   9   0   1  192.88   12.30
   9   0   1  172.48   12.20
   9   0   1  187.88   11.10
   9   0   1  201.18   12.60
   9   0   1  159.98   11.50
   9   0   1  167.98   10.80
 -10   0  -1 2727.13   73.29
  10   0   1 2751.12   69.49
  10   0   1 2834.72   73.89
  10   0   1 2854.81   74.29
  10   0   1 2950.80   73.89
  10   0   1 2795.82   70.19
  10   0   1 2816.32   77.69
  10   0   1 2794.62   73.59
  10   0   1 2871.41   73.09
 -11   0  -1  148.79   14.20
 -11   0  -1  154.28   11.70
  11   0   1  154.88   14.40
  11   0   1  143.09   11.20
  11   0   1  148.99   12.60
  11   0   1  154.28   12.90
  11   0   1  180.68   11.60
  11   0   1  160.08   13.80
  11   0   1  144.49   14.10
  11   0   1  150.88   16.50
 -12   0  -1  113.89   12.10
 -12   0  -1  141.59   14.30
  12   0   1  111.29   12.80
  12   0   1  115.89   15.10
  12   0   1  128.59   14.30
  12   0   1  118.39   11.90
  12   0   1  107.29   10.90
  12   0   1  116.09   13.20
  12   0   1  116.79   13.30
 -13   0  -1  541.65   24.40
 -13   0  -1  577.04   27.30
  13   0   1  597.14   27.70
  13   0   1  555.84   27.20
  13   0   1  546.15   22.50
  13   0   1  559.14   23.50
  13   0   1  548.75   30.50
  13   0   1  587.94   27.80
  13   0   1  574.24   26.80
 -14   0  -1   68.29   10.20
 -14   0  -1   49.50   10.60
  14   0   1   46.20   10.20
  14   0   1   57.39   11.50
  14   0   1   54.09   10.90
  14   0   1   35.40   11.00
  14   0   1   49.99    8.40
  14   0   1   47.50    8.20
  14   0   1   54.29   11.10
 -15   0  -1   12.10    6.30
 -15   0  -1   15.90    7.40
  15   0   1   14.70    8.10
  15   0   1    6.70    7.80
  15   0   1    3.10    8.70
  15   0   1    4.90    7.90
  15   0   1    9.80    7.50
  15   0   1    2.20    7.10
 -16   0  -1   51.69    9.90
  16   0   1   36.20   10.60
  16   0   1   52.69   12.40
  16   0   1   60.39   15.20
  16   0   1   58.29   12.80
  16   0   1   34.10   10.20
 -17   0  -1  176.08   17.40
  17   0   1  158.98   19.10
  17   0   1  140.59   18.60
  17   0   1  165.58   20.30
  17   0   1  156.28   22.10
  17   0   1  156.58   19.30
 -18   0  -1   44.00   10.20
  18   0   1   29.50   13.20
  18   0   1   58.39   13.60
  18   0   1   66.09   14.30
  18   0   1   46.00   12.10
  18   0   1   35.70   12.30
  18  -1  -1   48.10   12.90
  18  -1  -1   38.40   12.60
  18  -1  -1   20.70    9.80
  18  -1  -1   35.80   13.80
  18  -1  -1   40.60   12.70
 -18   1   1   33.60    9.70
  17  -1  -1  370.96   29.70
  17  -1  -1  456.95   29.60
  17  -1  -1  428.86   28.40
  17  -1  -1  472.45   29.30
  17  -1  -1  419.56   27.30
 -17   1   1  415.46   24.20
  16  -1  -1   23.20    9.40
  16  -1  -1   30.50   10.50
  16  -1  -1   17.70    9.60
  16  -1  -1   28.00    9.80
  16  -1  -1   21.90   10.60
 -16   1   1   26.80    8.40
  15  -1  -1  393.56   25.50
  15  -1  -1  354.76   23.10
  15  -1  -1  397.96   28.50
  15  -1  -1  364.16   24.30
  15  -1  -1  321.87   23.00
 -15   1   1  359.56   21.10
 -15   1   1  379.96   24.10
  14  -1  -1  487.65   26.90
  14  -1  -1  456.85   29.50
  14  -1  -1  487.75   26.70
  14  -1  -1  448.06   25.30
  14  -1  -1  479.15   27.20
 -14   1   1  477.35   23.80
 -14   1   1  517.75   27.20
  13  -1  -1  194.28   21.60
  13  -1  -1  184.08   18.20
  13  -1  -1  211.08   17.20
  13  -1  -1  192.38   12.50
  13  -1  -1  203.08   17.10
  13  -1  -1  212.78   19.90
 -13   1   1  214.28   17.20
 -13   1   1  168.48   14.30
  12  -1  -1  699.33   24.20
  12  -1  -1  695.73   32.80
  12  -1  -1  731.53   30.20
  12  -1  -1  674.83   29.90
  12  -1  -1  662.13   29.90
  12  -1  -1  742.13   30.30
 -12   1   1  670.33   20.00
 -12   1   1  664.63   27.50
 -12   1   1  651.43   29.30
  11  -1  -1  483.05   23.00
  11  -1  -1  444.66   22.70
  11  -1  -1  471.15   18.40
  11  -1  -1  491.65   23.30
  11  -1  -1  458.95   25.20
  11  -1  -1  452.55   14.60
  11  -1  -1  467.65   22.60
  11  -1  -1  424.16   21.50
 -11   1   1  468.35   22.40
 -11   1   1  452.55   22.50
 -11   1   1  428.96   15.20
 -11   1   1  466.45   21.20
  10  -1  -1   64.29    9.40
  10  -1  -1   61.49    5.10
  10  -1  -1   66.59   11.00
  10  -1  -1   80.79    8.20
  10  -1  -1   67.29   10.00
  10  -1  -1   71.29   10.50
  10  -1  -1   66.39    9.70
  10  -1  -1   67.29   10.00
 -10   1   1   56.49    9.00
 -10   1   1   72.99    5.90
 -10   1   1   55.49    8.20
 -10   1   1   84.19   10.50
   9  -1  -1  832.72   30.00
   9  -1  -1  827.32   25.40
   9  -1  -1  849.72   30.20
   9  -1  -1  844.52   29.60
   9  -1  -1  828.22   32.20
   9  -1  -1  802.82   29.50
   9  -1  -1  814.22   22.60
   9  -1  -1  818.22   25.10
   9  -1  -1  862.61   29.70
  -9   1   1  822.32   28.50
  -9   1   1  875.41   30.00
  -9   1   1  870.01   30.30
  -9   1   1  841.32   23.60
   8  -1  -1  628.24   23.60
   8  -1  -1  662.63   20.70
   8  -1  -1  692.63   24.40
   8  -1  -1  670.63   24.70
   8  -1  -1  655.33   26.60
   8  -1  -1  634.14   20.30
   8  -1  -1  638.04   18.40
   8  -1  -1  642.44   24.30
   8  -1  -1  667.53   24.50
  -8   1   1  621.64   18.90
  -8   1   1  662.93   24.50
  -8   1   1  641.14   24.00
  -8   1   1  633.74   20.80
  -8   1   1  592.54   22.50
   7  -1  -1   19.00    3.20
   7  -1  -1   12.00    4.90
   7  -1  -1   14.00    3.80
   7  -1  -1   22.70    5.60
   7  -1  -1    7.00    4.20
   7  -1  -1   17.00    5.00
   7  -1  -1   18.90    4.80
   7  -1  -1   10.60    5.50
   7  -1  -1   11.50    3.30
  -7   1   1   14.00    4.50
  -7   1   1   14.70    4.30
  -7   1   1   11.40    4.60
  -7   1   1   12.40    3.40
  -7   1   1   16.20    3.20
   6  -1  -1  650.03   22.40
   6  -1  -1  647.44   19.00
   6  -1  -1  692.53   22.30
   6  -1  -1  643.34   24.00
   6  -1  -1  665.93   21.70
   6  -1  -1  631.14   17.80
   6  -1  -1  651.83   22.10
   6  -1  -1  645.74   19.10
   6  -1  -1  596.84   21.60
   6  -1  -1  655.23   22.20
  -6   1   1  658.73   19.40
  -6   1   1  634.34   18.20
  -6   1   1  625.44   22.00
  -6   1   1  604.54   21.70
   5  -1  -1 2522.25   57.69
   5  -1  -1 2572.14   60.69
   5  -1  -1 2574.04   61.09
   5  -1  -1 2460.15   60.89
   5  -1  -1 2523.65   56.89
   5  -1  -1 2518.55   57.79
   5  -1  -1 2442.96   60.79
   5  -1  -1 2522.35   60.29
   5  -1  -1 2493.05   62.59
   5  -1  -1 2525.35   60.99
   5  -1  -1 2468.05   62.59
   5  -1  -1 2615.14   59.59
  -5   1   1 2518.85   59.99
  -5   1   1 2565.24   59.99
  -5   1   1 2636.34   61.49
  -5   1   1 2484.45   57.19
  -5   1   1 2689.03   61.29
  -5   1   1 2562.94   57.99
  -5   1   1 2555.44   61.19
   4  -1  -1  623.44   19.50
   4  -1  -1  626.04   19.60
   4  -1  -1  675.33   21.10
   4  -1  -1  672.33   17.50
   4  -1  -1  641.54   17.30
   4  -1  -1  636.34   19.60
   4  -1  -1  681.33   19.40
   4  -1  -1  635.84   19.50
   4  -1  -1  622.94   18.90
   4  -1  -1  641.54   17.00
   4  -1  -1  623.64   19.10
  -4   1   1  603.54   19.20
  -4   1   1  667.73   19.70
  -4   1   1  650.93   19.80
  -4   1   1  660.53   19.90
  -4   1   1  687.13   19.20
  -4   1   1  643.94   17.40
  -4   1   1  635.04   17.20
  -4   1   1  643.64   19.50
  -4   1   1  634.24   19.00
  -4   1   1  636.84   20.40
   3  -1  -1 7524.75  157.38
   3  -1  -1 7156.78  157.18
   3  -1  -1 7314.07  156.88
   3  -1  -1 7499.55  156.78
   3  -1  -1 7523.85  157.38
   3  -1  -1 7215.68  158.18
   3  -1  -1 7170.48  156.78
   3  -1  -1 7318.17  159.48
   3  -1  -1 7255.67  156.38
   3  -1  -1 7216.68  157.18
  -3   1   1 7409.16  158.18
  -3   1   1 7355.06  157.48
  -3   1   1 6997.10  157.08
  -3   1   1 7291.77  157.58
  -3   1   1 7598.24  156.78
  -3   1   1 7499.95  156.38
  -3   1   1 7024.10  165.18
  -3   1   1 7381.16  157.08
  -3   1   1 7324.77  157.38
  -3   1   1 7330.07  157.08
   2  -1  -1 2747.23   61.69
   2  -1  -1 2804.22   59.99
   2  -1  -1 2831.82   61.79
   2  -1  -1 2747.23   61.69
   2  -1  -1 2821.12   61.79
   2  -1  -1 2775.12   62.39
   2  -1  -1 2858.31   61.39
   2  -1  -1 2725.13   60.89
   2  -1  -1 2781.62   61.39
   2  -1  -1 2784.92   60.39
  -2   1   1 2756.62   61.69
  -2   1   1 2814.52   61.79
  -2   1   1 2758.22   60.49
  -2   1   1 2709.53   61.09
  -2   1   1 2713.23   61.19
  -2   1   1 2662.93   61.49
  -2   1   1 2878.41   62.49
  -2   1   1 2797.42   61.59
  -2   1   1 2804.82   60.89
   1  -1  -1 2087.89   46.70
   1  -1  -1 2205.48   47.50
   1  -1  -1 2130.49   46.10
  -1   1   1 2093.09   47.00
  -1   1   1 2162.68   47.00
   0  -1  -1    0.00    0.30
   1   1   1  132.09    3.90
   1   1   1  134.69    3.60
   1   1   1  132.89    3.70
   1   1   1  132.19    3.80
   1   1   1  103.69    3.50
  -2  -1  -1 1469.55   35.00
  -2  -1  -1 1468.05   33.10
  -2  -1  -1 1507.25   34.60
   2   1   1 1519.55   33.40
   2   1   1 1551.04   32.40
   2   1   1 1518.75   35.20
   2   1   1 1525.25   33.70
   2   1   1 1523.15   33.70
   2   1   1 1546.55   34.50
   2   1   1 1547.15   33.70
   2   1   1 1491.45   33.70
   2   1   1 1558.44   33.40
  -3  -1  -1  715.93   18.20
  -3  -1  -1  675.83   18.80
  -3  -1  -1  689.43   17.60
  -3  -1  -1  726.43   17.80
  -3  -1  -1  708.83   18.30
  -3  -1  -1  715.83   18.60
  -3  -1  -1  730.23   20.10
  -3  -1  -1  729.33   18.20
   3   1   1  727.93   18.30
   3   1   1  753.62   19.90
   3   1   1  731.83   18.10
   3   1   1  692.73   17.90
   3   1   1  732.83   18.70
   3   1   1  704.23   18.30
   3   1   1  696.93   18.90
   3   1   1  746.03   18.50
  -4  -1  -1  548.75   15.90
  -4  -1  -1  546.05   15.30
  -4  -1  -1  555.64   15.90
  -4  -1  -1  537.45   16.40
  -4  -1  -1  570.14   15.50
  -4  -1  -1  549.65   16.00
  -4  -1  -1  582.54   16.10
  -4  -1  -1  562.94   17.40
  -4  -1  -1  572.24   17.90
   4   1   1  577.34   18.00
   4   1   1  544.05   15.60
   4   1   1  554.14   16.10
   4   1   1  558.44   16.10
   4   1   1  545.95   15.60
   4   1   1  557.24   16.50
   4   1   1  529.55   15.90
   4   1   1  577.64   16.10
   4   1   1  519.15   15.80
  -5  -1  -1  233.88    9.00
  -5  -1  -1  222.68    9.60
  -5  -1  -1  212.18    9.20
  -5  -1  -1  237.38    9.20
  -5  -1  -1  217.58    9.10
  -5  -1  -1  225.18   11.00
  -5  -1  -1  222.28   10.70
  -5  -1  -1  228.58    9.50
  -5  -1  -1  225.38    9.90
   5   1   1  234.38   11.50
   5   1   1  235.08    9.50
   5   1   1  222.28    9.60
   5   1   1  215.08    9.60
   5   1   1  230.38    9.60
   5   1   1  221.08    9.10
   5   1   1  223.18    9.70
   5   1   1  242.08    9.50
   5   1   1  228.28    9.90
  -6  -1  -1  251.67   11.30
  -6  -1  -1  229.28   10.40
  -6  -1  -1  275.77   13.00
  -6  -1  -1  244.88   10.30
  -6  -1  -1  249.58   11.40
  -6  -1  -1  245.18   10.50
   6   1   1  260.47   11.60
   6   1   1  249.78   11.10
   6   1   1  261.67   11.10
   6   1   1  239.78   11.10
   6   1   1  226.08   11.40
   6   1   1  245.68   11.20
   6   1   1  259.47   10.70
   6   1   1  226.38   12.50
   6   1   1  243.88   10.80
  -7  -1  -1  121.79    8.80
  -7  -1  -1  124.79   10.60
  -7  -1  -1  137.39    8.30
  -7  -1  -1  133.49    9.00
  -7  -1  -1  124.69    8.00
   7   1   1  127.49   10.60
   7   1   1  124.29    8.60
   7   1   1  137.59    9.50
   7   1   1  126.09    8.70
   7   1   1  132.39    8.50
   7   1   1  129.49    9.90
   7   1   1  126.09    9.00
  -8  -1  -1  644.84   22.70
  -8  -1  -1  649.83   21.20
  -8  -1  -1  637.14   20.90
  -8  -1  -1  650.13   24.90
  -8  -1  -1  663.93   21.40
   8   1   1  639.44   23.60
   8   1   1  623.34   22.00
   8   1   1  624.44   22.30
   8   1   1  639.04   22.90
   8   1   1  641.14   25.40
   8   1   1  674.73   21.30
   8   1   1  601.94   22.30
  -9  -1  -1 2194.78   57.49
  -9  -1  -1 2161.68   57.59
  -9  -1  -1 2199.88   55.69
   9   1   1 2139.89   57.79
   9   1   1 2230.78   57.29
   9   1   1 2247.08   61.69
   9   1   1 2135.69   57.79
   9   1   1 2225.18   54.89
   9   1   1 2193.98   61.59
   9   1   1 2161.98   57.59
   9   1   1 2221.38   58.99
 -10  -1  -1  374.56   17.90
 -10  -1  -1  405.76   18.90
 -10  -1  -1  387.66   17.00
  10   1   1  418.86   22.20
  10   1   1  389.86   18.80
  10   1   1  419.46   16.80
  10   1   1  407.76   19.60
  10   1   1  374.66   18.80
  10   1   1  402.06   19.00
  10   1   1  394.76   18.40
 -11  -1  -1  671.33   25.20
 -11  -1  -1  728.33   27.90
 -11  -1  -1  711.13   26.90
  11   1   1  689.93   30.90
  11   1   1  706.43   28.20
  11   1   1  681.43   27.00
  11   1   1  727.63   25.40
  11   1   1  771.72   29.60
  11   1   1  730.93   24.70
  11   1   1  688.73   27.60
  11   1   1  722.13   28.10
 -12  -1  -1  737.73   26.90
 -12  -1  -1  759.22   29.80
  12   1   1  708.63   29.30
  12   1   1  729.53   26.20
  12   1   1  783.52   31.30
  12   1   1  705.03   29.60
  12   1   1  726.43   25.70
  12   1   1  772.92   29.80
  12   1   1  728.33   33.40
 -13  -1  -1    6.30    4.70
 -13  -1  -1    7.30    5.50
  13   1   1    6.00    6.50
  13   1   1    7.60    5.90
  13   1   1    6.90    7.50
  13   1   1   10.10    5.10
  13   1   1    4.60    6.70
  13   1   1    6.10    4.60
  13   1   1    8.50    6.00
 -14  -1  -1  654.63   26.10
 -14  -1  -1  624.34   28.70
  14   1   1  594.24   28.30
  14   1   1  562.84   28.20
  14   1   1  574.14   24.20
  14   1   1  650.53   30.30
  14   1   1  595.94   32.60
  14   1   1  638.04   30.30
  14   1   1  615.74   23.90
 -15  -1  -1    2.50    4.80
 -15  -1  -1    3.30    5.50
  15   1   1    2.90    5.80
  15   1   1    4.50    7.40
  15   1   1   10.80    7.10
  15   1   1    0.20    6.90
  15   1   1    9.60    7.10
 -16  -1  -1   44.30    8.90
  16   1   1   37.70   11.10
  16   1   1   37.50    9.40
  16   1   1   43.60   12.50
  16   1   1   45.90   10.70
  16   1   1   27.30    9.60
 -17  -1  -1   34.60    7.90
  17   1   1   13.30    8.50
  17   1   1   30.30   10.70
  17   1   1   57.59   13.00
  17   1   1   30.00    9.70
  17   1   1   22.10   11.80
  18   1   1   67.99   13.90
  18   1   1   46.40   12.00
  18   1   1   43.40   11.30
  18   1   1   31.60   14.30
  18   1   1   47.10   13.30
  18  -2  -1   67.49   14.30
  18  -2  -1   74.19   16.00
  18  -2  -1   54.39   14.10
  18  -2  -1   79.29   16.70
  18  -2  -1   68.69   18.50
 -18   2   1   64.09   12.40
  17  -2  -1   20.70   10.80
  17  -2  -1    5.90    8.50
  17  -2  -1   18.70    9.70
  17  -2  -1    4.10    9.00
  17  -2  -1    9.60    9.00
 -17   2   1   20.70    8.20
  16  -2  -1  101.39   15.50
  16  -2  -1   82.99   15.20
  16  -2  -1  112.49   19.70
  16  -2  -1   74.69   13.80
  16  -2  -1   91.99   15.50
 -16   2   1   81.09   14.40
 -16   2   1   83.19   13.00
  15  -2  -1   22.20    9.10
  15  -2  -1   39.10   10.40
  15  -2  -1   23.10    9.30
  15  -2  -1   28.00   10.80
  15  -2  -1   35.30   10.00
 -15   2   1   37.60   10.30
 -15   2   1   56.79   10.60
  14  -2  -1   37.40   11.20
  14  -2  -1   39.30   10.10
  14  -2  -1   46.20   11.00
  14  -2  -1   23.00    8.40
  14  -2  -1   60.19    9.50
  14  -2  -1   26.50    9.10
 -14   2   1   32.40    9.00
 -14   2   1   33.10    8.80
  13  -2  -1  479.75   20.90
  13  -2  -1  465.95   28.50
  13  -2  -1  494.35   26.90
  13  -2  -1  523.65   27.30
  13  -2  -1  544.65   27.40
  13  -2  -1  520.65   25.90
 -13   2   1  488.45   26.40
 -13   2   1  503.65   24.80
  12  -2  -1  113.99   13.60
  12  -2  -1  126.59   15.30
  12  -2  -1  135.19   10.70
  12  -2  -1  118.79   14.40
  12  -2  -1  128.79   15.20
  12  -2  -1  105.59   15.30
 -12   2   1  114.89   13.10
 -12   2   1  127.99   14.90
 -12   2   1  128.09    8.30
  11  -2  -1  371.46   21.00
  11  -2  -1  360.16   19.50
  11  -2  -1  350.56   20.90
  11  -2  -1  380.56   23.10
  11  -2  -1  346.17   16.30
  11  -2  -1  345.87   20.10
 -11   2   1  364.06   20.00
 -11   2   1  340.77   19.00
 -11   2   1  372.36   20.90
 -11   2   1  326.57   13.70
  10  -2  -1   22.80    6.70
  10  -2  -1   17.00    6.00
  10  -2  -1   14.40    7.30
  10  -2  -1   27.30    7.60
  10  -2  -1   21.20    5.20
  10  -2  -1   35.50    7.70
  10  -2  -1   37.80    7.40
 -10   2   1   36.80    7.80
 -10   2   1   32.50    7.50
 -10   2   1   32.00    4.90
 -10   2   1   36.70    7.20
   9  -2  -1  200.18   14.10
   9  -2  -1  233.58   13.80
   9  -2  -1  217.88   15.90
   9  -2  -1  221.58   14.00
   9  -2  -1  221.88   14.30
   9  -2  -1  210.18   14.30
   9  -2  -1  213.18   11.60
   9  -2  -1  214.28    9.60
  -9   2   1  204.28   14.10
  -9   2   1  205.38    9.90
  -9   2   1  196.08   13.40
  -9   2   1  219.48   13.60
   8  -2  -1    4.30    4.00
   8  -2  -1    9.10    4.50
   8  -2  -1   13.30    4.10
   8  -2  -1    9.70    6.10
   8  -2  -1    8.10    4.60
   8  -2  -1   11.10    4.60
   8  -2  -1    6.80    3.90
   8  -2  -1   11.70    3.00
  -8   2   1   11.70    3.30
  -8   2   1   11.30    4.60
  -8   2   1    9.40    4.60
  -8   2   1    7.40    4.30
   7  -2  -1   60.49    6.80
   7  -2  -1   50.39    7.40
   7  -2  -1   57.69    8.90
   7  -2  -1   64.09    7.90
   7  -2  -1   55.49    5.30
   7  -2  -1   66.89    8.60
   7  -2  -1   54.09    6.90
   7  -2  -1   50.59    7.50
  -7   2   1   58.79    6.60
  -7   2   1   60.29    5.90
  -7   2   1   50.89    7.30
  -7   2   1   77.39    9.00
   6  -2  -1  126.39    9.80
   6  -2  -1  105.19   10.70
   6  -2  -1  124.09    7.80
   6  -2  -1  148.39   10.20
   6  -2  -1  146.79    8.60
   6  -2  -1  134.09    9.60
   6  -2  -1  128.99    7.00
   6  -2  -1  120.19    8.80
   6  -2  -1  141.79   10.40
  -6   2   1  120.09    9.70
  -6   2   1  122.19    9.30
  -6   2   1  138.89   10.00
  -6   2   1  129.79    8.30
  -6   2   1  133.39    7.40
   5  -2  -1 2318.77   58.09
   5  -2  -1 2385.76   58.89
   5  -2  -1 2353.66   58.59
   5  -2  -1 2285.77   58.59
   5  -2  -1 2467.65   55.99
   5  -2  -1 2396.46   57.29
   5  -2  -1 2377.56   55.99
   5  -2  -1 2450.35   54.99
   5  -2  -1 2399.96   60.59
   5  -2  -1 2339.77   56.69
   5  -2  -1 2367.86   58.89
  -5   2   1 2427.36   55.19
  -5   2   1 2357.56   57.89
  -5   2   1 2444.56   56.59
  -5   2   1 2321.17   58.39
  -5   2   1 2292.07   58.49
  -5   2   1 2440.06   56.49
  -5   2   1 2431.26   56.29
  -5   2   1 2474.45   59.39
   4  -2  -1  995.00   26.60
   4  -2  -1 1050.59   27.20
   4  -2  -1 1037.20   27.40
   4  -2  -1 1071.99   26.80
   4  -2  -1 1027.90   28.50
   4  -2  -1 1028.30   28.60
   4  -2  -1  991.80   27.70
   4  -2  -1 1020.80   25.90
   4  -2  -1 1021.40   28.40
   4  -2  -1 1014.20   29.80
   4  -2  -1  997.10   28.50
   4  -2  -1  968.50   27.90
  -4   2   1 1021.00   26.10
  -4   2   1 1061.29   28.60
  -4   2   1 1028.10   26.70
  -4   2   1 1007.50   29.30
  -4   2   1 1003.30   26.40
  -4   2   1  977.90   27.70
  -4   2   1  977.00   28.30
  -4   2   1 1068.69   28.70
  -4   2   1 1046.10   28.00
  -4   2   1  976.60   28.40
  -4   2   1 1017.10   26.60
   3  -2  -1 2544.75   57.79
   3  -2  -1 2453.05   57.09
   3  -2  -1 2632.64   59.49
   3  -2  -1 2577.94   57.39
   3  -2  -1 2588.14   58.39
   3  -2  -1 2554.84   58.99
   3  -2  -1 2631.64   59.49
   3  -2  -1 2388.06   58.99
   3  -2  -1 2515.65   57.39
   3  -2  -1 2608.94   58.89
   3  -2  -1 2552.94   60.49
   3  -2  -1 2494.25   59.29
  -3   2   1 2567.24   59.19
  -3   2   1 2588.04   57.89
  -3   2   1 2678.33   60.59
  -3   2   1 2595.24   59.49
  -3   2   1 2518.65   56.99
  -3   2   1 2464.15   58.99
  -3   2   1 2538.05   58.79
  -3   2   1 2505.15   59.39
  -3   2   1 2620.64   57.99
  -3   2   1 2518.15   58.79
  -3   2   1 2513.15   57.39
   2  -2  -1 3204.18   72.59
   2  -2  -1 3195.08   70.69
   2  -2  -1 3234.58   71.09
   2  -2  -1 3171.88   70.99
   2  -2  -1 3248.38   71.69
   2  -2  -1 3216.38   69.69
   2  -2  -1 3192.28   70.59
   2  -2  -1 3215.58   71.59
   2  -2  -1 3163.98   71.49
   2  -2  -1 3219.58   69.69
   2  -2  -1 3136.69   71.19
   2  -2  -1 3262.07   71.69
  -2   2   1 3254.07   71.09
  -2   2   1 3120.19   71.09
  -2   2   1 3064.99   70.49
  -2   2   1 3231.08   70.69
  -2   2   1 3263.57   72.49
  -2   2   1 3213.18   69.49
  -2   2   1 3261.67   71.49
  -2   2   1 3218.58   71.79
  -2   2   1 3298.97   71.69
  -2   2   1 3172.58   71.69
  -2   2   1 3271.07   71.29
   1  -2  -1  322.57   10.40
   1  -2  -1  363.06   10.60
   1  -2  -1  391.26   11.10
   1  -2  -1  360.76   10.90
   1  -2  -1  353.46   10.80
   1  -2  -1  372.36   10.90
   1  -2  -1  378.36   11.00
   1  -2  -1  357.86    9.60
   1  -2  -1  360.36   10.90
  -1   2   1  351.76   10.50
  -1   2   1  366.06    9.60
  -1   2   1  378.06   11.10
  -1   2   1  377.16   11.00
  -1   2   1  358.36   11.50
  -1   2   1  368.96   11.00
  -1   2   1  364.56    9.30
  -1   2   1  373.96   11.00
  -1   2   1  379.96   12.70
  -1   2   1  372.26   11.00
  -1   2   1  375.76   10.70
  -1   2   1  366.46   11.00
   0  -2  -1  441.96   12.20
   0   2   1  440.46   11.10
   0   2   1  426.86   11.10
   0   2   1  444.96   12.10
   0   2   1  434.56   11.10
   0   2   1  421.86   10.70
   0   2   1  442.66   10.20
   0   2   1  415.16   11.60
   0   2   1  427.06   10.90
   0   2   1  447.56   10.80
   0   2   1  433.26   11.20
   0   2   1  433.56   10.70
  -1  -2  -1   17.80    2.30
  -1  -2  -1   25.00    2.70
  -1  -2  -1   19.50    2.00
   1   2   1   20.80    1.30
   1   2   1   20.60    1.20
   1   2   1   20.40    1.20
   1   2   1   18.30    1.90
   1   2   1   22.70    2.10
   1   2   1   21.30    1.30
   1   2   1   18.80    2.10
   1   2   1   23.70    2.60
   1   2   1   12.30    1.90
  -2  -2  -1  389.26   12.20
  -2  -2  -1  394.76   11.60
  -2  -2  -1  399.56   11.70
   2   2   1  386.46    9.40
   2   2   1  390.56    9.40
   2   2   1  406.16   11.60
   2   2   1  404.06   12.20
   2   2   1  392.86    9.30
   2   2   1  391.86   11.60
   2   2   1  412.16   11.60
  -3  -2  -1   90.09    5.60
  -3  -2  -1   95.09    4.90
  -3  -2  -1   89.49    3.90
  -3  -2  -1   96.69    5.90
  -3  -2  -1   97.19    3.80
  -3  -2  -1   95.19    3.80
  -3  -2  -1   91.99    5.30
   3   2   1   89.49    4.10
   3   2   1   91.59    5.00
   3   2   1   88.09    4.00
   3   2   1   83.79    5.50
   3   2   1   83.19    3.50
   3   2   1   92.19    4.00
   3   2   1   91.79    3.70
   3   2   1  102.09    6.00
   3   2   1   93.69    5.30
   3   2   1   89.09    4.00
  -4  -2  -1  386.06   10.70
  -4  -2  -1  417.06   10.80
  -4  -2  -1  389.66   13.70
  -4  -2  -1  443.46   14.80
  -4  -2  -1  412.46   11.70
  -4  -2  -1  414.86   12.00
  -4  -2  -1  396.76   11.60
  -4  -2  -1  417.66   12.60
  -4  -2  -1  389.46   11.70
   4   2   1  413.26   13.70
   4   2   1  419.36   12.20
   4   2   1  398.76   12.00
   4   2   1  401.86   14.50
   4   2   1  409.06   12.10
   4   2   1  391.56   11.50
   4   2   1  391.76   11.90
   4   2   1  423.56   14.70
   4   2   1  425.56   12.80
   4   2   1  408.36   11.50
  -5  -2  -1 1982.30   49.00
  -5  -2  -1 1960.60   45.00
  -5  -2  -1 1963.40   44.00
  -5  -2  -1 1827.82   45.30
  -5  -2  -1 1957.40   45.20
  -5  -2  -1 1987.40   45.50
  -5  -2  -1 1994.60   45.80
  -5  -2  -1 1932.91   44.00
  -5  -2  -1 1954.10   47.70
   5   2   1 1910.91   45.70
   5   2   1 1886.91   45.40
   5   2   1 1912.41   45.40
   5   2   1 1945.91   42.40
   5   2   1 1946.01   48.80
   5   2   1 1842.22   45.40
   5   2   1 1988.30   45.00
   5   2   1 1970.40   47.50
   5   2   1 1911.61   45.00
   5   2   1 1977.40   45.70
  -6  -2  -1 1202.38   31.70
  -6  -2  -1 1226.98   31.40
  -6  -2  -1 1243.68   33.70
  -6  -2  -1 1210.88   31.40
  -6  -2  -1 1218.38   30.20
  -6  -2  -1 1259.57   30.30
   6   2   1 1228.08   31.90
   6   2   1 1207.58   27.40
   6   2   1 1229.78   31.80
   6   2   1 1197.28   31.30
   6   2   1 1218.78   31.40
   6   2   1 1200.48   31.10
   6   2   1 1194.18   31.90
   6   2   1 1243.88   32.10
   6   2   1 1198.68   34.00
   6   2   1 1148.99   34.70
  -7  -2  -1  569.04   18.10
  -7  -2  -1  550.24   20.30
  -7  -2  -1  555.84   18.90
  -7  -2  -1  588.64   18.80
  -7  -2  -1  575.84   17.50
  -7  -2  -1  568.34   17.60
   7   2   1  571.44   21.30
   7   2   1  557.34   19.30
   7   2   1  557.54   19.10
   7   2   1  552.84   18.80
   7   2   1  569.44   19.20
   7   2   1  588.14   18.60
   7   2   1  576.64   18.90
   7   2   1  568.64   13.80
   7   2   1  554.34   22.10
  -8  -2  -1   38.00    5.20
  -8  -2  -1   38.30    5.00
  -8  -2  -1   37.50    4.90
  -8  -2  -1   33.00    5.30
  -8  -2  -1   30.20    5.10
  -8  -2  -1   29.50    5.80
   8   2   1   31.40    5.00
   8   2   1   38.50    6.10
   8   2   1   37.70    5.50
   8   2   1   37.00    5.80
   8   2   1   37.80    5.90
   8   2   1   34.90    6.80
   8   2   1   37.20    7.70
   8   2   1   40.60    6.00
  -9  -2  -1    1.20    2.70
  -9  -2  -1   -1.00    2.00
  -9  -2  -1   -0.60    2.50
  -9  -2  -1   -0.50    2.40
  -9  -2  -1    0.40    2.40
   9   2   1    3.40    3.60
   9   2   1    3.20    3.10
   9   2   1   -0.80    3.10
   9   2   1   -1.40    2.80
   9   2   1    5.70    5.00
   9   2   1   -1.70    2.50
   9   2   1    4.60    3.30
 -10  -2  -1   -1.00    3.20
 -10  -2  -1    1.10    2.70
 -10  -2  -1    3.30    3.20
  10   2   1   -1.80    2.60
  10   2   1    1.70    3.60
  10   2   1    1.50    4.20
  10   2   1   -2.10    3.90
  10   2   1   -1.00    3.40
  10   2   1    1.70    3.30
  10   2   1    2.80    4.00
 -11  -2  -1  119.19    9.90
 -11  -2  -1  127.59    9.40
 -11  -2  -1  135.89   11.00
  11   2   1  110.59    9.00
  11   2   1  146.39   11.60
  11   2   1  128.79   14.50
  11   2   1  137.09   11.10
  11   2   1  112.69   12.30
  11   2   1  129.69   11.10
  11   2   1  129.29   12.80
 -12  -2  -1  120.89    9.50
 -12  -2  -1   77.69   10.00
  12   2   1   93.69    9.30
  12   2   1   99.69   11.80
  12   2   1  102.19   11.40
  12   2   1   97.19   11.50
  12   2   1   95.89   13.90
  12   2   1   86.19   11.60
  12   2   1   90.19   11.30
 -13  -2  -1 1088.79   37.60
 -13  -2  -1 1088.09   33.90
  13   2   1 1139.79   38.30
  13   2   1 1007.30   37.40
  13   2   1 1091.29   34.30
  13   2   1  986.50   41.30
  13   2   1  989.00   37.60
  13   2   1 1059.19   32.90
  13   2   1 1019.90   39.20
 -14  -2  -1  318.37   16.90
 -14  -2  -1  292.77   19.20
  14   2   1  333.67   20.40
  14   2   1  349.07   17.50
  14   2   1  287.47   15.70
  14   2   1  355.06   21.70
  14   2   1  370.76   25.00
  14   2   1  322.37   21.40
  14   2   1  349.37   20.60
 -15  -2  -1  507.15   22.00
  15   2   1  523.85   26.50
  15   2   1  505.85   28.00
  15   2   1  481.25   25.70
  15   2   1  498.25   31.10
  15   2   1  484.65   26.60
 -16  -2  -1   73.39    9.90
  16   2   1   68.19   12.20
  16   2   1   71.89   12.60
  16   2   1   46.80   13.70
  16   2   1   69.39   12.30
  16   2   1   55.09   11.70
  17   2   1   38.60   10.20
  17   2   1   32.50    9.90
  17   2   1   33.00   10.10
  17   2   1   52.09   11.70
  17   2   1   56.09   14.70
  18   2   1   48.30   14.90
  18   2   1   32.80   10.20
  18   2   1   37.10   10.70
  18   2   1   20.00    9.60
  18   2   1   45.50   12.20
  17  -3  -1    6.50    9.10
  17  -3  -1   -1.50    6.90
  17  -3  -1   -7.40    8.30
  17  -3  -1   -5.70    7.10
  17  -3  -1  -13.50    6.20
 -17   3   1    7.70    7.20
  16  -3  -1   -1.60    6.50
  16  -3  -1    4.10    7.80
  16  -3  -1    3.50    8.20
  16  -3  -1   -2.40    7.60
  16  -3  -1   -0.20    7.10
 -16   3   1    1.80    6.10
 -16   3   1   12.90    8.60
  15  -3  -1   60.79   14.40
  15  -3  -1   80.69   13.80
  15  -3  -1   80.79   14.70
  15  -3  -1   82.89   14.00
  15  -3  -1   78.29   15.00
 -15   3   1   84.69   13.30
 -15   3   1   76.29   13.80
  14  -3  -1   35.30   11.40
  14  -3  -1   40.70   10.10
  14  -3  -1   29.30   10.20
  14  -3  -1   39.70    7.80
  14  -3  -1   32.00    9.50
  14  -3  -1   29.90   10.90
 -14   3   1   33.10    9.80
 -14   3   1   28.70    8.00
  13  -3  -1 1040.30   42.40
  13  -3  -1 1121.39   46.90
  13  -3  -1 1066.59   35.80
  13  -3  -1 1115.59   40.40
  13  -3  -1 1064.79   43.00
  13  -3  -1 1123.39   42.70
 -13   3   1 1039.50   39.90
 -13   3   1 1162.98   43.60
  12  -3  -1  377.66   18.50
  12  -3  -1  350.96   24.20
  12  -3  -1  378.46   22.70
  12  -3  -1  377.96   20.80
  12  -3  -1  381.76   22.10
  12  -3  -1  421.86   23.90
 -12   3   1  333.77   20.40
 -12   3   1  379.36   22.80
 -12   3   1  344.67   15.10
  11  -3  -1  671.23   27.30
  11  -3  -1  673.83   29.40
  11  -3  -1  654.03   31.90
  11  -3  -1  650.63   29.70
  11  -3  -1  660.83   25.10
  11  -3  -1  714.13   30.90
 -11   3   1  676.13   29.30
 -11   3   1  677.33   28.30
 -11   3   1  681.43   22.30
 -11   3   1  603.64   28.50
  10  -3  -1    9.40    5.60
  10  -3  -1    6.90    4.90
  10  -3  -1   10.20    4.70
  10  -3  -1    6.00    6.30
  10  -3  -1    1.70    4.70
  10  -3  -1    7.30    5.70
  10  -3  -1    5.20    5.10
 -10   3   1    6.60    4.60
 -10   3   1    5.20    5.00
 -10   3   1    9.70    3.70
 -10   3   1    0.50    4.50
   9  -3  -1   84.69    9.10
   9  -3  -1   72.29   11.10
   9  -3  -1   93.89   11.40
   9  -3  -1   74.89    9.90
   9  -3  -1   99.49   11.70
   9  -3  -1   78.79    9.20
  -9   3   1   86.99    7.00
  -9   3   1   89.39   11.20
  -9   3   1   90.09   11.40
   8  -3  -1    3.90    3.40
   8  -3  -1    3.40    4.40
   8  -3  -1    7.40    4.40
   8  -3  -1    0.70    3.60
   8  -3  -1    8.80    4.00
   8  -3  -1    0.20    3.50
   8  -3  -1    2.50    4.80
  -8   3   1    0.20    3.80
  -8   3   1    4.30    3.80
  -8   3   1    2.70    2.70
  -8   3   1    7.30    4.50
   7  -3  -1    2.70    3.00
   7  -3  -1    6.40    4.80
   7  -3  -1    4.30    3.50
   7  -3  -1    7.20    4.30
   7  -3  -1    4.90    3.90
   7  -3  -1    0.60    3.20
   7  -3  -1    2.10    2.20
   7  -3  -1    1.90    3.60
  -7   3   1    2.70    2.60
  -7   3   1    1.00    3.10
  -7   3   1    1.90    3.30
  -7   3   1    3.60    3.30
   6  -3  -1   72.19   10.00
   6  -3  -1   57.29    6.80
   6  -3  -1   55.99    7.60
   6  -3  -1   61.89    8.10
   6  -3  -1   68.99    8.10
   6  -3  -1   64.19    6.10
   6  -3  -1   57.49    6.60
   6  -3  -1   61.49    6.10
   6  -3  -1   62.89    7.70
  -6   3   1   52.29    5.80
  -6   3   1   56.19    7.70
  -6   3   1   68.29    8.10
  -6   3   1   69.79    7.80
  -6   3   1   63.79    6.60
  -6   3   1   70.59    7.50
  -6   3   1   60.89    7.80
   5  -3  -1 1089.59   34.10
   5  -3  -1 1128.59   32.30
   5  -3  -1 1093.09   30.40
   5  -3  -1 1090.59   29.50
   5  -3  -1 1125.79   30.90
   5  -3  -1 1098.39   32.70
   5  -3  -1 1072.69   32.30
   5  -3  -1 1146.59   32.90
   5  -3  -1 1100.29   29.20
   5  -3  -1 1079.49   28.30
  -5   3   1 1116.59   30.70
  -5   3   1 1081.09   29.10
  -5   3   1 1135.59   32.90
  -5   3   1 1078.29   32.10
  -5   3   1 1079.89   31.70
  -5   3   1 1101.69   29.50
  -5   3   1 1096.79   30.70
  -5   3   1 1081.29   32.40
   4  -3  -1 2277.37   53.19
   4  -3  -1 2491.15   58.09
   4  -3  -1 2175.78   51.89
   4  -3  -1 2205.78   54.79
   4  -3  -1 2275.87   55.39
   4  -3  -1 2238.88   55.39
   4  -3  -1 2269.17   52.89
   4  -3  -1 2213.88   53.89
   4  -3  -1 2249.47   55.49
   4  -3  -1 2082.19   54.79
   4  -3  -1 2301.67   57.29
  -4   3   1 2281.27   55.49
  -4   3   1 2290.07   51.89
  -4   3   1 2246.08   52.99
  -4   3   1 2238.48   53.89
  -4   3   1 2177.08   54.59
  -4   3   1 2263.37   55.29
  -4   3   1 2191.78   53.59
  -4   3   1 2206.88   55.49
  -4   3   1 2273.97   55.79
   3  -3  -1  923.71   25.90
   3  -3  -1  936.91   25.40
   3  -3  -1  902.11   23.00
   3  -3  -1  896.81   25.00
   3  -3  -1  904.41   25.90
   3  -3  -1  889.91   25.40
   3  -3  -1  947.51   23.90
   3  -3  -1  922.61   25.90
   3  -3  -1  937.01   25.40
   3  -3  -1  926.51   26.00
   3  -3  -1  884.01   24.40
   3  -3  -1  881.71   26.80
  -3   3   1  958.40   27.10
  -3   3   1  904.81   25.70
  -3   3   1  886.31   25.70
  -3   3   1  921.21   25.20
  -3   3   1  929.31   26.20
  -3   3   1  905.71   26.00
  -3   3   1  954.10   23.90
  -3   3   1  931.21   25.40
  -3   3   1  937.71   25.50
  -3   3   1  907.51   25.20
  -3   3   1  897.01   25.40
  -3   3   1  932.41   22.90
  -3   3   1  912.11   24.70
   2  -3  -1 1971.50   46.30
   2  -3  -1 1948.41   43.40
   2  -3  -1 1968.50   46.00
   2  -3  -1 1939.51   46.20
   2  -3  -1 1941.21   44.00
   2  -3  -1 1903.51   45.80
   2  -3  -1 1863.51   46.10
   2  -3  -1 1967.60   45.90
   2  -3  -1 1948.21   46.30
   2  -3  -1 1906.71   47.50
   2  -3  -1 1957.30   46.30
   2  -3  -1 1974.70   45.70
  -2   3   1 2003.30   46.40
  -2   3   1 2001.80   46.30
  -2   3   1 1940.21   43.10
  -2   3   1 1905.21   45.90
  -2   3   1 1917.61   46.40
  -2   3   1 1979.90   47.50
  -2   3   1 1941.01   44.00
  -2   3   1 1961.40   46.50
  -2   3   1 1863.21   45.70
  -2   3   1 1955.90   45.90
  -2   3   1 2015.10   46.50
  -2   3   1 1951.70   45.80
   1  -3  -1  450.55   13.90
   1  -3  -1  431.06   14.30
   1  -3  -1  459.55   14.90
   1  -3  -1  484.55   13.80
   1  -3  -1  471.55   13.90
   1  -3  -1  471.45   13.90
   1  -3  -1  492.25   13.40
   1  -3  -1  469.75   11.60
   1  -3  -1  477.25   12.30
   1  -3  -1  482.65   13.60
   1  -3  -1  459.45   11.60
  -1   3   1  465.95   11.80
  -1   3   1  460.85   13.90
  -1   3   1  468.85   13.50
  -1   3   1  457.85   13.50
  -1   3   1  436.46   14.00
  -1   3   1  463.15   14.90
  -1   3   1  489.55   14.70
  -1   3   1  464.45   13.90
  -1   3   1  472.25   13.80
  -1   3   1  483.25   12.30
  -1   3   1  465.65   14.50
  -1   3   1  439.96   13.80
   0  -3  -1 1342.57   31.40
   0  -3  -1 1446.06   33.50
   0  -3  -1 1381.76   32.00
   0  -3  -1 1398.96   31.20
   0  -3  -1 1374.96   34.10
   0  -3  -1 1441.06   32.00
   0  -3  -1 1414.36   32.20
   0  -3  -1 1454.75   31.30
   0  -3  -1 1392.36   31.40
   0  -3  -1 1427.16   33.90
   0  -3  -1 1398.26   32.20
   0   3   1 1412.76   32.20
   0   3   1 1362.46   31.30
   0   3   1 1397.36   31.70
   0   3   1 1438.76   33.60
   0   3   1 1411.36   32.20
   0   3   1 1375.66   31.80
   0   3   1 1404.56   31.30
   0   3   1 1409.76   31.20
   0   3   1 1371.06   33.80
   0   3   1 1395.56   32.20
   0   3   1 1402.56   32.30
  -1  -3  -1   96.59    5.60
  -1  -3  -1   86.39    2.80
  -1  -3  -1   96.49    2.90
  -1  -3  -1   95.79    4.50
  -1  -3  -1   95.99    3.40
   1   3   1   91.39    3.40
   1   3   1   97.69    5.20
   1   3   1   92.79    2.70
   1   3   1   94.09    3.50
   1   3   1   96.89    5.50
   1   3   1   89.99    4.40
   1   3   1   91.99    2.80
   1   3   1  100.29    4.60
   1   3   1   94.69    3.50
   1   3   1   88.49    3.50
  -2  -3  -1  584.24   17.90
  -2  -3  -1  603.54   16.90
  -2  -3  -1  633.44   17.90
   2   3   1  624.84   17.70
   2   3   1  670.83   18.50
   2   3   1  669.53   17.20
  -3  -3  -1  588.24   18.30
  -3  -3  -1  593.94   17.30
  -3  -3  -1  604.24   17.50
  -3  -3  -1  599.54   13.50
  -3  -3  -1  607.34   13.50
   3   3   1  599.04   13.60
   3   3   1  583.34   13.60
   3   3   1  563.64   17.60
   3   3   1  592.84   18.10
   3   3   1  606.34   17.30
   3   3   1  591.54   13.80
   3   3   1  607.54   17.10
   3   3   1  591.14   13.70
   3   3   1  624.64   17.40
  -4  -3  -1 1162.48   30.50
  -4  -3  -1 1147.99   26.50
  -4  -3  -1 1107.99   31.30
  -4  -3  -1 1167.28   25.50
  -4  -3  -1 1174.08   25.60
   4   3   1 1179.18   31.60
   4   3   1 1120.79   26.70
   4   3   1 1171.98   29.20
   4   3   1 1203.68   30.50
   4   3   1 1142.09   26.70
   4   3   1 1118.79   26.60
   4   3   1 1149.78   26.70
   4   3   1 1182.88   29.50
   4   3   1 1153.18   25.90
   4   3   1 1132.59   30.80
   4   3   1 1139.69   25.90
  -5  -3  -1 1146.99   27.40
  -5  -3  -1 1130.89   29.00
  -5  -3  -1 1094.59   30.90
  -5  -3  -1 1112.89   26.70
  -5  -3  -1 1141.99   31.90
  -5  -3  -1 1147.89   26.80
   5   3   1 1151.28   27.70
   5   3   1 1099.19   27.60
   5   3   1 1122.29   27.80
   5   3   1 1132.59   29.50
   5   3   1 1160.18   29.20
   5   3   1 1157.08   27.10
   5   3   1 1106.59   27.60
   5   3   1 1129.39   31.90
   5   3   1 1103.59   26.90
  -6  -3  -1 1518.85   37.20
  -6  -3  -1 1525.25   33.50
  -6  -3  -1 1525.55   35.80
  -6  -3  -1 1493.35   36.20
  -6  -3  -1 1454.05   33.40
  -6  -3  -1 1481.35   39.90
  -6  -3  -1 1504.35   36.50
   6   3   1 1518.35   41.20
   6   3   1 1446.96   36.60
   6   3   1 1491.95   36.50
   6   3   1 1442.96   36.60
   6   3   1 1443.36   40.20
   6   3   1 1532.65   37.50
   6   3   1 1473.95   35.90
   6   3   1 1448.56   36.50
   6   3   1 1492.05   36.00
  -7  -3  -1  788.12   21.90
  -7  -3  -1  794.72   25.70
  -7  -3  -1  759.92   22.40
  -7  -3  -1  744.43   22.10
  -7  -3  -1  750.92   19.70
  -7  -3  -1  767.72   19.70
   7   3   1  764.22   19.50
   7   3   1  725.03   25.40
   7   3   1  757.02   22.00
   7   3   1  738.13   22.60
   7   3   1  739.33   22.60
   7   3   1  748.23   21.80
   7   3   1  798.62   27.00
   7   3   1  734.03   22.40
   7   3   1  784.42   22.70
   7   3   1  739.23   22.20
  -8  -3  -1   42.30    4.40
  -8  -3  -1   35.30    4.10
  -8  -3  -1   40.80    5.20
  -8  -3  -1   35.80    5.30
  -8  -3  -1   30.60    6.30
  -8  -3  -1   30.90    4.60
   8   3   1   32.20    4.90
   8   3   1   34.40    5.30
   8   3   1   39.80    5.60
   8   3   1   28.60    6.40
   8   3   1   34.00    4.90
   8   3   1   35.60    5.20
   8   3   1   34.40    6.40
   8   3   1   41.60    3.40
   8   3   1   28.90    5.00
  -9  -3  -1  252.37   12.00
  -9  -3  -1  272.97   11.90
  -9  -3  -1  250.87   10.40
  -9  -3  -1  250.67   10.30
  -9  -3  -1  232.78   12.20
   9   3   1  252.77   14.90
   9   3   1  260.57   12.70
   9   3   1  247.08   12.70
   9   3   1  263.97    8.30
   9   3   1  260.47   12.50
   9   3   1  236.28   12.50
   9   3   1  251.97   15.50
   9   3   1  258.17   12.00
   9   3   1  252.67   12.90
 -10  -3  -1  466.45   18.00
 -10  -3  -1  437.16   18.40
 -10  -3  -1  444.76   15.70
 -10  -3  -1  461.55   16.00
  10   3   1  427.36   11.40
  10   3   1  454.25   21.50
  10   3   1  443.76   18.80
  10   3   1  451.85   22.80
  10   3   1  473.35   18.90
  10   3   1  440.56   19.00
  10   3   1  439.26   17.20
  10   3   1  447.86   18.40
 -11  -3  -1  125.79   10.00
 -11  -3  -1  139.09    8.60
 -11  -3  -1  148.29   10.90
 -11  -3  -1  134.59    8.60
  11   3   1  139.19   11.30
  11   3   1  144.29   10.90
  11   3   1  150.78   11.50
  11   3   1  142.79   10.70
  11   3   1  138.29   11.00
  11   3   1  141.69   14.60
  11   3   1  142.59    9.60
  11   3   1  111.49   13.90
 -12  -3  -1   23.00    4.80
 -12  -3  -1   24.40    6.00
  12   3   1   24.00    7.90
  12   3   1   25.80    6.70
  12   3   1   23.80    8.50
  12   3   1   19.40    5.90
  12   3   1   19.10    5.20
  12   3   1   25.10    6.30
  12   3   1   19.60    6.10
 -13  -3  -1  378.16   16.40
 -13  -3  -1  394.36   20.10
  13   3   1  397.26   24.80
  13   3   1  413.06   23.70
  13   3   1  407.76   20.70
  13   3   1  384.46   20.90
  13   3   1  393.66   17.30
  13   3   1  427.56   21.30
 -14  -3  -1  185.08   11.90
  14   3   1  212.78   16.20
  14   3   1  250.47   21.00
  14   3   1  232.78   21.60
  14   3   1  181.18   15.10
  14   3   1  184.28   15.90
  14   3   1  207.38   12.70
 -15  -3  -1  761.52   26.30
  15   3   1  797.02   32.80
  15   3   1  713.63   31.60
  15   3   1  776.92   37.70
  15   3   1  753.12   33.10
  15   3   1  726.13   34.80
  16   3   1   11.50    6.90
  16   3   1   24.60    8.80
  16   3   1   13.20    8.40
  16   3   1   18.00   10.80
  16   3   1   15.40    7.50
  17   3   1   55.99   11.30
  17   3   1   72.79   14.20
  17   3   1   52.09   11.60
  17   3   1   62.69   12.50
  17   3   1   74.39   16.20
  18   3   1   16.60    9.70
  18   3   1   22.40    9.40
  18   3   1   33.00    9.80
  18   3   1   23.70   11.70
  18   3   1   14.90    9.00
  19   3   1   -5.30    7.20
  17  -4  -1    0.00    7.20
  17  -4  -1   -5.00    8.30
  17  -4  -1    5.90   10.80
  17  -4  -1    2.80    8.30
 -17   4   1   10.00    8.10
 -17   4   1   -2.30    6.30
  16  -4  -1   11.50   11.30
  16  -4  -1   10.70    8.80
  16  -4  -1   18.70    9.10
  16  -4  -1   45.40   12.20
  16  -4  -1   36.60   12.00
 -16   4   1   30.60   10.60
 -16   4   1   35.10   10.10
  15  -4  -1   -2.50    7.00
  15  -4  -1   -3.10    6.10
  15  -4  -1    6.70    8.60
  15  -4  -1    7.50    7.00
  15  -4  -1   -1.50    5.90
 -15   4   1    7.80    7.50
 -15   4   1    7.50    6.60
  14  -4  -1  188.18   18.10
  14  -4  -1  179.18   22.20
  14  -4  -1  142.69   18.10
  14  -4  -1  137.29   18.00
  14  -4  -1  147.89   18.50
  14  -4  -1  164.18   15.40
 -14   4   1  164.18   17.90
 -14   4   1  150.58   18.50
  13  -4  -1   40.30   12.30
  13  -4  -1   65.19   11.40
  13  -4  -1   58.09   11.30
  13  -4  -1   59.49   12.20
  13  -4  -1   48.00    8.90
  13  -4  -1   53.39   12.20
 -13   4   1   54.79   11.30
 -13   4   1   63.69   11.90
  12  -4  -1 1549.74   56.69
  12  -4  -1 1571.44   53.79
  12  -4  -1 1565.94   53.59
  12  -4  -1 1539.55   47.10
  12  -4  -1 1551.44   48.90
  12  -4  -1 1574.54   52.79
 -12   4   1 1644.54   54.29
 -12   4   1 1561.44   51.29
 -12   4   1 1529.85   42.80
  11  -4  -1    8.10    7.10
  11  -4  -1    5.40    5.00
  11  -4  -1   21.50    8.60
  11  -4  -1   16.20    7.10
  11  -4  -1    9.90    5.90
  11  -4  -1   13.90    7.20
 -11   4   1    2.50    5.30
 -11   4   1    0.20    5.50
 -11   4   1   -0.80    3.30
 -11   4   1    3.80    5.80
  10  -4  -1 1337.07   40.80
  10  -4  -1 1328.47   41.10
  10  -4  -1 1354.46   45.60
  10  -4  -1 1340.57   44.70
  10  -4  -1 1356.26   45.50
  10  -4  -1 1299.47   47.50
 -10   4   1 1379.36   45.90
 -10   4   1 1305.87   37.50
 -10   4   1 1305.67   45.00
   9  -4  -1  265.57   14.80
   9  -4  -1  251.27   18.80
   9  -4  -1  255.57   16.20
   9  -4  -1  225.78   15.90
   9  -4  -1  227.98   13.90
   9  -4  -1  241.48   16.40
  -9   4   1  278.17   16.90
  -9   4   1  256.77   12.80
  -9   4   1  247.38   16.40
   8  -4  -1  421.46   23.00
   8  -4  -1  459.55   21.60
   8  -4  -1  430.86   20.50
   8  -4  -1  461.05   21.60
   8  -4  -1  449.76   19.10
   8  -4  -1  408.36   17.60
  -8   4   1  456.75   21.20
  -8   4   1  452.35   17.20
  -8   4   1  445.66   21.20
  -8   4   1  451.15   20.20
   7  -4  -1  587.24   25.60
   7  -4  -1  581.64   23.70
   7  -4  -1  600.64   24.20
   7  -4  -1  621.44   22.20
   7  -4  -1  563.34   19.70
   7  -4  -1  606.44   23.60
   7  -4  -1  553.04   20.10
  -7   4   1  571.44   22.60
  -7   4   1  573.34   20.00
  -7   4   1  580.94   23.80
  -7   4   1  553.24   23.30
   6  -4  -1  460.45   19.80
   6  -4  -1  454.85   21.30
   6  -4  -1  502.65   20.10
   6  -4  -1  483.85   20.40
   6  -4  -1  468.85   15.50
   6  -4  -1  490.05   18.80
   6  -4  -1  455.05   16.60
  -6   4   1  487.35   17.50
  -6   4   1  444.06   19.50
  -6   4   1  460.35   19.80
  -6   4   1  454.55   19.20
  -6   4   1  495.65   20.50
   5  -4  -1   68.79    8.30
   5  -4  -1   68.19    8.10
   5  -4  -1   65.39    8.80
   5  -4  -1   73.39    7.00
   5  -4  -1   69.19    6.50
   5  -4  -1   73.09    5.20
   5  -4  -1   67.29    7.70
   5  -4  -1   62.69    7.90
  -5   4   1   63.59    5.40
  -5   4   1   77.49    8.50
  -5   4   1   81.29    8.70
  -5   4   1   55.89    7.00
  -5   4   1   66.39    7.00
  -5   4   1   71.09    8.20
   4  -4  -1 2035.40   51.79
   4  -4  -1 2072.79   52.69
   4  -4  -1 1929.61   53.49
   4  -4  -1 2070.49   51.79
   4  -4  -1 2042.60   47.90
   4  -4  -1 2040.30   52.39
   4  -4  -1 2048.50   49.50
  -4   4   1 2095.49   50.69
  -4   4   1 2097.89   51.99
  -4   4   1 2049.40   49.40
  -4   4   1 2049.89   47.40
  -4   4   1 2037.60   52.69
  -4   4   1 1997.20   52.09
  -4   4   1 2000.70   52.49
  -4   4   1 2143.69   55.09
  -4   4   1 2043.90   52.19
  -4   4   1 2176.18   51.79
   3  -4  -1 1965.10   51.39
   3  -4  -1 1995.90   48.80
   3  -4  -1 1997.40   49.90
   3  -4  -1 2026.00   49.99
   3  -4  -1 1965.80   49.80
   3  -4  -1 1995.00   49.90
   3  -4  -1 1993.00   45.40
   3  -4  -1 1983.50   49.20
   3  -4  -1 2056.59   47.30
  -3   4   1 2021.40   45.10
  -3   4   1 1908.21   48.90
  -3   4   1 2001.30   50.09
  -3   4   1 1954.10   49.60
  -3   4   1 2039.30   51.39
  -3   4   1 1994.90   49.60
  -3   4   1 2037.50   49.20
  -3   4   1 2043.60   49.50
  -3   4   1 1955.00   49.70
  -3   4   1 2043.60   47.20
  -3   4   1 2057.89   50.29
   2  -4  -1   80.29    5.90
   2  -4  -1   72.19    3.40
   2  -4  -1   73.39    5.20
   2  -4  -1   86.39    6.20
   2  -4  -1   80.99    6.50
   2  -4  -1   67.29    5.30
   2  -4  -1   78.49    3.70
   2  -4  -1   74.59    4.60
   2  -4  -1   73.39    5.50
   2  -4  -1   78.39    5.80
   2  -4  -1   75.79    6.60
  -2   4   1   83.09    5.90
  -2   4   1   73.59    4.60
  -2   4   1   81.49    5.90
  -2   4   1   76.59    5.40
  -2   4   1   75.99    5.90
  -2   4   1   78.09    5.70
  -2   4   1   84.39    6.10
  -2   4   1   75.19    3.70
  -2   4   1   81.69    6.50
  -2   4   1   75.79    5.60
  -2   4   1   75.09    6.20
  -2   4   1   75.49    5.80
   1  -4  -1  268.47    9.80
   1  -4  -1  231.28   10.50
   1  -4  -1  236.58    9.40
   1  -4  -1  249.48   10.00
   1  -4  -1  255.07    9.40
   1  -4  -1  249.38    7.00
   1  -4  -1  238.08    8.70
   1  -4  -1  230.98    8.90
   1  -4  -1  238.78    8.30
   1  -4  -1  232.88    9.30
   1  -4  -1  251.17   10.80
  -1   4   1  243.68    7.10
  -1   4   1  237.48    9.50
  -1   4   1  240.98   10.20
  -1   4   1  242.28    9.60
  -1   4   1  243.68   10.50
  -1   4   1  249.18   10.60
  -1   4   1  243.68    9.20
  -1   4   1  235.08   10.00
  -1   4   1  261.37    9.70
  -1   4   1  232.18    9.00
  -1   4   1  238.28    9.40
  -1   4   1  239.18    8.20
   0  -4  -1  203.38    7.30
   0  -4  -1  204.78    8.70
   0  -4  -1  204.38    6.60
   0  -4  -1  195.48    9.20
   0  -4  -1  206.88    6.60
   0  -4  -1  182.48    6.60
   0  -4  -1  191.08    7.20
   0  -4  -1  188.98    7.10
   0  -4  -1  212.18    7.70
   0  -4  -1  211.68    7.60
   0  -4  -1  206.98    9.00
   0   4   1  206.38    6.60
   0   4   1  192.38    8.70
   0   4   1  202.48    9.20
   0   4   1  197.68    7.50
   0   4   1  204.68    7.70
   0   4   1  200.08    7.20
   0   4   1  190.88    7.10
   0   4   1  203.68    7.20
   0   4   1  211.98    7.80
   0   4   1  203.68    7.70
   0   4   1  207.58    8.80
   0   4   1  193.78    9.00
  -1  -4  -1 1707.63   38.50
  -1  -4  -1 1644.34   36.60
  -1  -4  -1 1717.43   37.30
  -1  -4  -1 1645.54   41.40
  -1  -4  -1 1673.43   41.00
  -1  -4  -1 1725.13   36.60
   1   4   1 1662.73   36.60
   1   4   1 1689.13   39.00
   1   4   1 1705.83   38.50
   1   4   1 1666.53   37.50
   1   4   1 1680.73   36.80
   1   4   1 1708.23   40.90
   1   4   1 1683.03   37.50
   1   4   1 1656.13   37.40
   1   4   1 1615.34   40.20
   1   4   1 1679.83   41.30
  -2  -4  -1  889.91   22.80
  -2  -4  -1  871.11   24.30
  -2  -4  -1  829.32   24.20
   2   4   1  875.71   24.40
   2   4   1  877.81   19.30
   2   4   1  886.51   22.70
   2   4   1  942.61   24.60
   2   4   1  849.61   19.10
   2   4   1  883.71   19.40
   2   4   1  861.41   19.10
  -3  -4  -1 1084.69   28.90
  -3  -4  -1 1098.79   30.40
  -3  -4  -1 1071.99   29.40
   3   4   1 1155.08   29.00
   3   4   1 1151.68   30.60
   3   4   1 1156.98   29.70
  -4  -4  -1  635.84   14.30
  -4  -4  -1  629.64   14.20
  -4  -4  -1  636.34   19.50
  -4  -4  -1  584.94   20.50
  -4  -4  -1  626.24   19.70
   4   4   1  626.74   14.90
   4   4   1  648.34   15.00
   4   4   1  658.33   19.30
   4   4   1  657.23   19.80
   4   4   1  649.43   15.00
   4   4   1  649.14   20.40
   4   4   1  671.63   19.70
   4   4   1  644.04   15.00
  -5  -4  -1 2199.68   56.59
  -5  -4  -1 2199.18   54.99
  -5  -4  -1 2237.28   49.20
  -5  -4  -1 2309.37   49.40
   5   4   1 2222.78   49.70
   5   4   1 2330.87   53.89
   5   4   1 2199.98   49.60
   5   4   1 2277.47   49.90
   5   4   1 2194.78   49.80
   5   4   1 2219.58   48.80
   5   4   1 2260.47   53.19
   5   4   1 2237.98   48.70
   5   4   1 2236.88   55.59
  -6  -4  -1    0.50    3.20
  -6  -4  -1    0.20    1.60
  -6  -4  -1    1.90    1.40
   6   4   1   -2.70    1.60
   6   4   1    0.90    2.10
   6   4   1    0.80    2.20
   6   4   1    0.30    1.90
   6   4   1    0.80    2.50
   6   4   1    1.70    1.80
   6   4   1    3.10    4.00
   6   4   1   -1.40    3.20
   6   4   1   -0.80    2.40
   6   4   1    0.80    2.00
  -7  -4  -1 2774.22   69.29
  -7  -4  -1 2805.32   66.09
  -7  -4  -1 2812.82   62.49
   7   4   1 2894.11   65.99
   7   4   1 2828.02   63.79
   7   4   1 2800.92   64.39
   7   4   1 2768.12   64.59
   7   4   1 2755.62   66.19
   7   4   1 2819.72   63.69
   7   4   1 2758.62   70.09
   7   4   1 2853.41   64.39
   7   4   1 2648.94   69.39
   7   4   1 2843.82   64.69
  -8  -4  -1   80.19    6.30
  -8  -4  -1   77.89    5.60
  -8  -4  -1   97.99    6.90
  -8  -4  -1   79.29    9.20
   8   4   1   90.79    6.60
   8   4   1   88.69    7.70
   8   4   1   94.49    7.40
   8   4   1   89.79    7.20
   8   4   1   86.39    5.50
   8   4   1   79.09    6.90
   8   4   1   79.29    9.40
   8   4   1   93.39    6.90
   8   4   1   92.49    7.00
   8   4   1   78.09    9.40
  -9  -4  -1    5.40    2.80
  -9  -4  -1    0.80    2.20
  -9  -4  -1    5.50    1.60
   9   4   1   11.70    5.10
   9   4   1    2.50    2.90
   9   4   1    3.50    2.80
   9   4   1    5.20    2.20
   9   4   1    0.90    3.90
   9   4   1    1.40    2.40
   9   4   1    2.50    2.90
   9   4   1    8.40    3.50
   9   4   1    5.30    3.00
 -10  -4  -1   11.50    2.40
 -10  -4  -1   13.30    4.10
 -10  -4  -1   13.90    2.50
  10   4   1    4.90    5.70
  10   4   1   11.80    6.20
  10   4   1   13.20    4.10
  10   4   1   12.70    2.70
  10   4   1   11.50    4.30
  10   4   1    5.60    3.60
  10   4   1    7.00    3.70
  10   4   1   12.40    4.00
  10   4   1   13.30    4.00
 -11  -4  -1  567.54   21.70
 -11  -4  -1  546.25   16.60
 -11  -4  -1  590.34   16.80
  11   4   1  567.64   20.50
  11   4   1  623.34   27.10
  11   4   1  548.95   15.20
  11   4   1  599.24   27.20
  11   4   1  569.84   22.60
  11   4   1  570.94   15.50
  11   4   1  544.05   21.50
  11   4   1  566.74   22.10
  11   4   1  562.34   21.60
 -12  -4  -1    8.10    4.20
 -12  -4  -1    4.60    2.50
  12   4   1    6.40    6.70
  12   4   1    6.70    4.70
  12   4   1    3.70    4.40
  12   4   1    8.40    4.30
  12   4   1    4.70    5.70
  12   4   1    9.70    4.30
  12   4   1    4.10    4.30
 -13  -4  -1   93.49   14.10
 -13  -4  -1   70.59    5.90
  13   4   1   57.99    9.00
  13   4   1   66.69   10.00
  13   4   1   55.39    8.80
  13   4   1   62.79    7.90
  13   4   1   68.49   12.00
  13   4   1   74.69   13.30
  14   4   1  333.67   19.40
  14   4   1  351.96   22.80
  14   4   1  349.37   24.30
  14   4   1  355.86   18.70
  14   4   1  330.77   19.90
  14   4   1  337.27   19.10
  15   4   1    8.80    6.30
  15   4   1    7.30    5.80
  15   4   1   14.50    9.10
  15   4   1   13.30    8.10
  16   4   1  469.25   24.70
  16   4   1  484.95   25.50
  16   4   1  467.95   25.70
  16   4   1  445.66   30.20
  16   4   1  407.56   26.90
  17   4   1  178.78   18.90
  17   4   1  180.28   21.70
  17   4   1  173.98   17.70
  17   4   1  179.58   22.00
  17   4   1  200.38   20.20
  18   4   1   42.60   10.50
  18   4   1   39.60   11.00
  18   4   1   47.80   15.10
  18   4   1   39.50   12.50
  18   4   1   28.20   10.10
  17  -5  -1   98.69   17.90
  17  -5  -1  118.39   18.40
  17  -5  -1  101.09   19.50
 -17   5   1   95.99   17.50
 -17   5   1  121.09   17.30
  16  -5  -1   -1.20    8.00
  16  -5  -1  -12.80    5.70
  16  -5  -1  -10.50    8.90
 -16   5   1   -5.80    6.10
 -16   5   1    0.60    8.10
  15  -5  -1  140.89   16.80
  15  -5  -1  140.59   19.40
  15  -5  -1  116.19   17.50
  15  -5  -1  132.79   21.00
 -15   5   1  127.19   18.10
 -15   5   1  149.88   18.00
  14  -5  -1    4.90    5.60
  14  -5  -1    6.50    8.10
  14  -5  -1   -7.40    5.50
  14  -5  -1    0.00    6.50
  14  -5  -1    0.60    7.70
  14  -5  -1    4.30    9.80
 -14   5   1    2.00    6.80
 -14   5   1    1.20    5.70
  13  -5  -1  191.98   23.40
  13  -5  -1  150.78   18.10
  13  -5  -1  177.88   20.10
  13  -5  -1  149.79   15.50
  13  -5  -1  162.08   19.60
  13  -5  -1  169.28   14.20
 -13   5   1  140.39   17.50
 -13   5   1  169.58   18.30
  12  -5  -1   19.80    9.30
  12  -5  -1   24.00    8.60
  12  -5  -1   11.80    6.60
  12  -5  -1    9.30    6.00
  12  -5  -1    7.10    7.20
  12  -5  -1   -1.60    7.20
 -12   5   1    6.10    4.20
 -12   5   1    3.20    6.60
 -12   5   1    8.60    6.40
  11  -5  -1  595.84   32.20
  11  -5  -1  604.74   25.30
  11  -5  -1  607.94   25.90
  11  -5  -1  664.23   30.10
  11  -5  -1  624.64   30.30
  11  -5  -1  595.04   29.90
 -11   5   1  597.94   22.90
 -11   5   1  600.64   29.20
 -11   5   1  624.44   30.10
  10  -5  -1   92.99   11.10
  10  -5  -1   89.49   14.00
  10  -5  -1  116.29   14.40
  10  -5  -1   84.19   10.20
  10  -5  -1   93.69   12.20
  10  -5  -1   98.19   13.20
 -10   5   1   85.89   12.00
 -10   5   1   85.69   12.00
 -10   5   1   80.69   12.50
 -10   5   1   87.69    9.60
   9  -5  -1  728.53   33.00
   9  -5  -1  681.43   29.80
   9  -5  -1  738.63   30.00
   9  -5  -1  705.73   27.40
   9  -5  -1  769.12   26.20
   9  -5  -1  733.13   30.70
  -9   5   1  670.93   29.40
  -9   5   1  779.72   29.90
  -9   5   1  737.43   25.30
  -9   5   1  737.03   30.80
   8  -5  -1  931.71   33.70
   8  -5  -1 1014.30   35.50
   8  -5  -1  946.71   34.70
   8  -5  -1  949.51   29.70
   8  -5  -1  988.60   32.70
   8  -5  -1  873.61   35.90
  -8   5   1  964.20   30.30
  -8   5   1 1011.20   35.60
  -8   5   1  966.90   33.80
  -8   5   1 1004.70   35.30
   7  -5  -1  220.38    9.90
   7  -5  -1  208.08   14.50
   7  -5  -1  211.08   14.60
   7  -5  -1  190.48   10.70
   7  -5  -1  194.88   12.80
   7  -5  -1  204.88   13.90
   7  -5  -1  192.68   15.50
  -7   5   1  237.98   14.70
  -7   5   1  217.38   14.00
  -7   5   1  200.78   14.30
  -7   5   1  230.08   25.40
  -7   5   1  231.18   12.20
   6  -5  -1 1815.82   43.70
   6  -5  -1 1840.52   50.09
   6  -5  -1 1879.21   45.80
   6  -5  -1 1790.02   51.19
   6  -5  -1 1888.61   53.99
   6  -5  -1 1836.82   51.59
   6  -5  -1 1787.12   50.29
  -6   5   1 1851.61   48.10
  -6   5   1 1780.52   50.29
  -6   5   1 1803.22   51.49
  -6   5   1 1854.41   51.89
  -6   5   1 1809.32   50.99
   5  -5  -1  262.87   13.60
   5  -5  -1  251.67   15.60
   5  -5  -1  262.97   14.30
   5  -5  -1  241.48    9.10
   5  -5  -1  234.98   13.80
   5  -5  -1  261.67   10.70
   5  -5  -1  248.48   13.60
  -5   5   1  271.57   12.90
  -5   5   1  257.57   14.10
  -5   5   1  259.87   14.10
  -5   5   1  268.17   13.20
  -5   5   1  222.88   13.10
  -5   5   1  263.37   13.50
  -5   5   1  257.77   11.90
   4  -5  -1   81.79    6.60
   4  -5  -1   69.09    8.00
   4  -5  -1   72.39    8.00
   4  -5  -1   72.79    8.30
   4  -5  -1   64.59    8.80
   4  -5  -1   80.39    5.60
   4  -5  -1   70.49    7.80
  -4   5   1   74.29    8.50
  -4   5   1   79.89    8.40
  -4   5   1   71.69    4.80
  -4   5   1   81.49    8.40
  -4   5   1   79.79    8.70
  -4   5   1   69.39    6.50
  -4   5   1   91.59    8.70
  -4   5   1   85.89    8.30
   3  -5  -1  754.52   25.60
   3  -5  -1  744.03   18.90
   3  -5  -1  767.42   24.30
   3  -5  -1  731.03   22.80
   3  -5  -1  717.53   23.20
   3  -5  -1  718.73   24.40
   3  -5  -1  737.43   21.40
   3  -5  -1  739.63   18.20
   3  -5  -1  724.63   23.80
  -3   5   1  759.72   18.60
  -3   5   1  752.72   23.90
  -3   5   1  754.92   24.30
  -3   5   1  735.43   23.70
  -3   5   1  748.63   24.30
  -3   5   1  733.63   21.40
  -3   5   1  771.52   23.70
  -3   5   1  787.82   24.20
  -3   5   1  735.43   23.80
   2  -5  -1  123.19    8.10
   2  -5  -1  118.79    8.60
   2  -5  -1  130.09    7.70
   2  -5  -1  125.69    7.10
   2  -5  -1  124.79    6.70
   2  -5  -1  121.69    4.70
   2  -5  -1  132.99    9.20
   2  -5  -1  115.49    4.40
  -2   5   1  129.79    7.70
  -2   5   1  126.89    8.20
  -2   5   1  128.89    8.00
  -2   5   1  119.49    8.10
  -2   5   1  111.49    7.90
  -2   5   1  133.09    8.30
  -2   5   1  130.19    4.80
  -2   5   1  141.89    8.60
  -2   5   1  129.49    8.90
  -2   5   1  122.59    6.50
   1  -5  -1    3.10    1.20
   1  -5  -1    0.80    2.10
   1  -5  -1    4.90    1.90
   1  -5  -1    1.80    1.90
   1  -5  -1    1.60    1.90
   1  -5  -1    3.80    2.90
   1  -5  -1    4.20    2.30
   1  -5  -1    1.50    2.20
   1  -5  -1    0.60    1.60
  -1   5   1    5.20    2.50
  -1   5   1    2.40    1.80
  -1   5   1    0.90    1.10
  -1   5   1    2.10    2.50
  -1   5   1    1.50    2.40
  -1   5   1    0.80    2.10
  -1   5   1    5.20    2.30
  -1   5   1   -0.80    1.90
  -1   5   1    0.70    2.20
  -1   5   1    1.50    1.90
  -1   5   1    0.70    2.00
  -1   5   1    1.70    1.20
   0  -5  -1   65.79    4.30
   0  -5  -1   77.09    6.50
   0  -5  -1   59.89    3.60
   0  -5  -1   62.19    4.40
   0  -5  -1   70.99    4.60
   0  -5  -1   69.39    3.80
   0  -5  -1   69.19    4.70
   0  -5  -1   59.19    4.30
   0  -5  -1   68.89    5.60
   0  -5  -1   58.49    3.80
   0   5   1   60.59    4.50
   0   5   1   59.69    4.30
   0   5   1   59.49    3.50
   0   5   1   69.79    5.00
   0   5   1   69.09    5.90
   0   5   1   71.29    6.60
   0   5   1   69.09    6.90
   0   5   1   62.09    4.70
   0   5   1   68.49    4.70
   0   5   1   63.69    4.30
   0   5   1   58.39    3.40
   0   5   1   59.39    4.70
   0   5   1   59.59    6.30
  -1  -5  -1 3126.19   71.59
  -1  -5  -1 3129.49   73.89
  -1  -5  -1 3208.78   70.69
  -1  -5  -1 3331.57   69.89
  -1  -5  -1 3227.78   68.89
  -1  -5  -1 3112.29   74.79
  -1  -5  -1 3231.78   69.09
   1   5   1 3198.58   70.19
   1   5   1 3252.37   71.79
   1   5   1 3229.38   70.09
   1   5   1 3189.68   74.69
   1   5   1 3230.88   69.39
   1   5   1 3105.79   73.49
   1   5   1 3178.38   70.19
   1   5   1 3324.97   74.29
   1   5   1 3116.19   69.39
   1   5   1 3261.27   70.69
  -2  -5  -1  255.87   11.40
  -2  -5  -1  257.47    9.60
  -2  -5  -1  252.27   11.10
  -2  -5  -1  244.08    6.70
  -2  -5  -1  240.28    6.70
   2   5   1  236.58    9.90
   2   5   1  245.38    7.10
   2   5   1  235.48    9.20
   2   5   1  234.68   10.50
   2   5   1  236.88    7.10
   2   5   1  244.48   11.00
   2   5   1  266.17   11.30
   2   5   1  237.48    7.00
   2   5   1  239.38    7.10
  -3  -5  -1 2520.65   62.99
  -3  -5  -1 2639.14   61.69
  -3  -5  -1 2625.64   63.79
   3   5   1 2793.12   61.79
   3   5   1 2684.53   63.09
  -4  -5  -1  191.58   10.20
  -4  -5  -1  183.88   10.70
  -4  -5  -1  203.88   10.20
   4   5   1  177.78    9.70
   4   5   1  204.08   11.20
  -5  -5  -1 2220.68   56.69
  -5  -5  -1 2322.57   56.49
  -5  -5  -1 2237.98   58.49
   5   5   1 2348.27   55.89
   5   5   1 2266.37   49.60
   5   5   1 2445.56   56.59
   5   5   1 2269.67   49.50
   5   5   1 2249.38   49.90
   5   5   1 2294.57   49.99
   5   5   1 2372.66   57.79
  -6  -5  -1 2007.00   52.09
  -6  -5  -1 1963.60   44.40
  -6  -5  -1 2027.00   44.60
   6   5   1 2010.60   44.60
   6   5   1 2023.60   52.69
   6   5   1 2043.80   49.99
   6   5   1 1979.00   45.70
   6   5   1 1965.60   45.20
   6   5   1 2048.90   45.80
   6   5   1 2027.70   45.40
   6   5   1 2080.59   53.19
   6   5   1 2006.40   44.70
   6   5   1 2057.09   50.89
  -7  -5  -1  510.15   14.60
  -7  -5  -1  475.35   19.90
   7   5   1  485.75   20.20
   7   5   1  491.25   15.40
   7   5   1  511.55   15.10
   7   5   1  506.35   14.70
   7   5   1  515.15   15.00
   7   5   1  493.35   15.40
   7   5   1  486.05   17.40
   7   5   1  478.65   20.00
  -8  -5  -1  678.13   25.00
   8   5   1  684.23   19.50
   8   5   1  673.03   19.70
   8   5   1  662.43   20.30
   8   5   1  653.83   19.80
   8   5   1  630.54   19.30
   8   5   1  630.94   24.90
   8   5   1  666.73   21.60
   8   5   1  683.93   20.40
   8   5   1  655.33   25.40
  -9  -5  -1  218.18   10.30
   9   5   1  230.58   10.10
   9   5   1  224.58   10.80
   9   5   1  235.98   11.30
   9   5   1  244.48   15.30
   9   5   1  229.68   14.60
   9   5   1  217.58   10.40
   9   5   1  205.78   11.00
   9   5   1  220.28   10.50
   9   5   1  210.58   11.20
 -10  -5  -1  498.45   17.70
  10   5   1  483.15   23.10
  10   5   1  460.55   17.90
  10   5   1  484.15   18.60
  10   5   1  471.45   15.80
  10   5   1  467.15   22.90
  10   5   1  491.45   18.40
  10   5   1  472.45   18.40
  10   5   1  480.95   17.90
  10   5   1  484.85   18.00
 -11  -5  -1  368.66   16.00
  11   5   1  353.46   20.60
  11   5   1  382.36   16.30
  11   5   1  373.46   16.60
  11   5   1  388.26   16.70
  11   5   1  350.16   13.00
  11   5   1  389.96   21.30
  11   5   1  374.66   16.30
  11   5   1  405.06   17.60
 -12  -5  -1  734.63   25.70
  12   5   1  798.72   27.90
  12   5   1  728.63   32.30
  12   5   1  707.53   31.10
  12   5   1  657.93   26.20
  12   5   1  764.32   26.70
  12   5   1  722.23   19.80
  12   5   1  716.63   26.20
  12   5   1  733.63   24.90
  13   5   1  139.69   13.10
  13   5   1  145.89   16.50
  13   5   1  150.08   17.30
  13   5   1  141.49   13.70
  13   5   1  140.69   10.60
  13   5   1  182.28   12.80
  14   5   1  299.17   17.60
  14   5   1  333.87   23.50
  14   5   1  312.27   18.70
  14   5   1  318.37   18.10
  14   5   1  329.47   22.90
  15   5   1  214.98   16.70
  15   5   1  166.98   19.80
  15   5   1  163.28   15.80
  15   5   1  206.58   15.50
  15   5   1  164.38   20.10
  16   5   1  187.28   21.60
  16   5   1  177.78   17.40
  16   5   1  123.69   14.30
  16   5   1  145.99   18.20
  16   5   1  180.38   17.60
  17   5   1  233.28   25.60
  17   5   1  230.88   19.10
  17   5   1  270.47   25.90
  17   5   1  224.58   18.00
  17   5   1  279.27   20.80
  18   5   1  350.86   24.10
  18   5   1  364.26   23.20
  18   5   1  344.97   29.10
  18   5   1  401.46   29.00
  16  -6  -1   97.09   18.60
  16  -6  -1  116.09   19.00
  16  -6  -1  119.99   18.40
 -16   6   1  139.99   18.60
 -16   6   1  122.89   19.20
  15  -6  -1   48.10   12.70
  15  -6  -1   47.50   13.40
  15  -6  -1   52.69   13.10
 -15   6   1   52.69   12.20
 -15   6   1   57.49   14.00
  14  -6  -1   57.89   14.10
  14  -6  -1   91.19   14.70
  14  -6  -1   83.59   19.70
  14  -6  -1   78.69   12.10
  14  -6  -1   74.49   14.40
 -14   6   1  102.09   15.80
 -14   6   1   81.99   14.70
  13  -6  -1   22.60    9.20
  13  -6  -1   26.50    8.20
  13  -6  -1   58.89   12.80
  13  -6  -1   43.80   12.10
  13  -6  -1   41.70    9.30
 -13   6   1   22.30    8.60
 -13   6   1   49.99   12.70
  12  -6  -1    1.70    6.60
  12  -6  -1    9.20    8.10
  12  -6  -1   10.30    7.40
  12  -6  -1   -3.90    5.10
  12  -6  -1    0.00    5.10
  12  -6  -1   -5.30    4.40
 -12   6   1    5.00    6.80
 -12   6   1    2.00    4.10
 -12   6   1    0.00    6.10
  11  -6  -1    3.50    7.00
  11  -6  -1   -4.00    4.40
  11  -6  -1    2.00    6.20
  11  -6  -1   -5.60    4.40
  11  -6  -1    1.30    6.80
  11  -6  -1   -4.50    4.60
 -11   6   1   -0.40    5.60
 -11   6   1   -2.20    3.50
 -11   6   1   -6.20    5.50
 -11   6   1   10.20    7.10
  10  -6  -1   22.00    6.90
  10  -6  -1   22.50    7.90
  10  -6  -1   29.30    8.40
  10  -6  -1   13.70    7.50
  10  -6  -1    7.40    8.10
  10  -6  -1   15.60    6.00
 -10   6   1   11.80    5.00
 -10   6   1    9.60    6.60
 -10   6   1   22.10    8.20
 -10   6   1   16.90    7.40
   9  -6  -1   32.40    7.50
   9  -6  -1   47.30    9.60
   9  -6  -1   51.49    7.60
   9  -6  -1   41.20   10.10
   9  -6  -1   46.40    9.70
   9  -6  -1   29.60    8.00
  -9   6   1   56.99   10.30
  -9   6   1   40.00    8.70
  -9   6   1   43.80    9.00
  -9   6   1   40.90    7.30
   8  -6  -1  135.59   14.50
   8  -6  -1  121.19   13.60
   8  -6  -1  130.09   13.40
   8  -6  -1  119.69   12.40
   8  -6  -1  114.59    9.20
   8  -6  -1  114.99   14.30
  -8   6   1  124.69   14.10
  -8   6   1  125.49   10.20
  -8   6   1  126.39   13.00
  -8   6   1  115.99   13.00
   7  -6  -1  965.00   26.80
   7  -6  -1 1005.60   35.50
   7  -6  -1 1013.40   29.20
   7  -6  -1  984.40   35.20
   7  -6  -1  987.50   37.40
   7  -6  -1  922.01   33.20
   7  -6  -1 1065.69   35.40
  -7   6   1 1096.29   36.80
  -7   6   1  993.50   32.20
  -7   6   1 1066.59   35.30
  -7   6   1 1045.70   36.30
   6  -6  -1  346.27   17.50
   6  -6  -1  366.96   13.70
   6  -6  -1  369.36   18.10
   6  -6  -1  351.56   18.30
   6  -6  -1  366.66   12.10
   6  -6  -1  348.87   19.60
   6  -6  -1  372.46   18.80
  -6   6   1  337.37   18.30
  -6   6   1  369.36   18.50
  -6   6   1  369.26   18.00
  -6   6   1  409.46   19.70
  -6   6   1  390.36   17.10
  -6   6   1  382.86   17.60
   5  -6  -1  600.94   23.10
   5  -6  -1  616.84   16.50
   5  -6  -1  596.64   18.00
   5  -6  -1  649.04   24.40
   5  -6  -1  617.64   25.90
   5  -6  -1  647.34   24.40
   5  -6  -1  603.54   23.70
  -5   6   1  615.34   23.90
  -5   6   1  577.24   23.50
  -5   6   1  587.34   22.50
  -5   6   1  590.44   20.60
  -5   6   1  627.54   24.20
  -5   6   1  649.04   23.00
  -5   6   1  618.74   23.30
   4  -6  -1  470.65   19.20
   4  -6  -1  474.75   19.40
   4  -6  -1  444.46   19.30
   4  -6  -1  467.95   18.60
   4  -6  -1  467.15   20.70
   4  -6  -1  456.85   13.40
   4  -6  -1  442.86   12.40
   4  -6  -1  470.45   17.90
   4  -6  -1  445.16   12.20
  -4   6   1  458.45   19.30
  -4   6   1  474.85   16.60
  -4   6   1  450.25   19.10
  -4   6   1  432.46   18.00
  -4   6   1  466.75   18.80
  -4   6   1  488.45   19.60
  -4   6   1  443.26   18.40
   3  -6  -1   11.10    4.20
   3  -6  -1   15.10    3.60
   3  -6  -1   13.90    1.70
   3  -6  -1   13.20    4.10
   3  -6  -1   12.00    4.90
   3  -6  -1    5.20    4.00
   3  -6  -1   15.10    2.10
  -3   6   1   16.80    4.30
  -3   6   1   14.00    3.30
  -3   6   1   18.10    4.50
  -3   6   1   20.10    4.50
  -3   6   1   15.30    4.40
  -3   6   1   19.20    4.90
  -3   6   1   19.40    4.70
  -3   6   1   13.60    2.00
  -3   6   1   13.50    4.20
   2  -6  -1   14.90    3.90
   2  -6  -1    7.30    3.30
   2  -6  -1    8.60    2.90
   2  -6  -1    9.60    1.50
   2  -6  -1    4.40    4.20
   2  -6  -1   11.40    3.30
   2  -6  -1   13.50    3.80
   2  -6  -1   11.20    4.50
  -2   6   1    8.60    3.30
  -2   6   1   11.30    3.20
  -2   6   1    7.20    3.60
  -2   6   1    4.70    3.00
  -2   6   1   11.60    1.70
  -2   6   1   12.50    4.00
  -2   6   1    6.20    3.70
  -2   6   1    3.80    3.90
   1  -6  -1  127.09    6.70
   1  -6  -1  117.49    4.80
   1  -6  -1  115.69    7.60
   1  -6  -1  123.79    8.60
   1  -6  -1  114.19   10.70
   1  -6  -1  115.29    6.90
   1  -6  -1  113.69    6.90
   1  -6  -1  114.79    7.40
  -1   6   1  124.79    7.00
  -1   6   1  114.79    8.40
  -1   6   1  109.89    7.60
  -1   6   1  110.79    4.80
  -1   6   1  116.09    4.70
  -1   6   1  133.99    7.90
  -1   6   1  117.59    7.30
  -1   6   1  113.99    7.90
  -1   6   1  108.29    7.60
  -1   6   1  120.79    9.00
  -1   6   1  115.69    8.40
   0  -6  -1  446.86   14.50
   0  -6  -1  492.45   16.80
   0  -6  -1  460.25   17.10
   0  -6  -1  445.46   13.20
   0  -6  -1  467.25   15.10
   0  -6  -1  465.65   13.00
   0  -6  -1  470.35   15.20
   0  -6  -1  460.35   13.10
   0  -6  -1  463.65   18.60
   0   6   1  437.26   17.10
   0   6   1  467.75   13.10
   0   6   1  464.65   15.10
   0   6   1  462.15   17.30
   0   6   1  480.55   14.90
   0   6   1  485.65   15.20
   0   6   1  469.15   14.60
   0   6   1  454.35   15.30
   0   6   1  462.05   15.30
   0   6   1  468.55   15.50
   0   6   1  462.75   12.70
  -1  -6  -1  252.87    9.10
  -1  -6  -1  262.37    8.60
  -1  -6  -1  278.87   10.90
  -1  -6  -1  241.78    9.40
  -1  -6  -1  260.87   12.30
  -1  -6  -1  254.07   12.90
   1   6   1  263.27    9.50
   1   6   1  264.77    9.70
   1   6   1  272.67    9.60
   1   6   1  259.97   10.80
   1   6   1  256.87    9.10
   1   6   1  237.18   11.70
   1   6   1  270.87    9.80
   1   6   1  263.97    9.00
  -2  -6  -1 2139.29   47.60
  -2  -6  -1 2184.18   55.19
  -2  -6  -1 2170.08   54.39
  -2  -6  -1 2173.08   50.99
  -2  -6  -1 2189.38   47.70
   2   6   1 2160.98   48.40
   2   6   1 2161.28   48.30
   2   6   1 2180.38   50.89
   2   6   1 2193.88   47.40
   2   6   1 2178.78   48.20
   2   6   1 2134.19   47.30
   2   6   1 2179.58   48.40
   2   6   1 2144.59   53.69
   2   6   1 2178.88   52.29
  -3  -6  -1  601.64   21.20
  -3  -6  -1  550.24   20.50
  -3  -6  -1  611.34   19.20
   3   6   1  610.84   18.90
   3   6   1  601.34   20.00
   3   6   1  624.64   14.20
   3   6   1  598.44   14.40
   3   6   1  611.44   14.50
   3   6   1  611.84   14.10
  -4  -6  -1  472.85   18.30
  -4  -6  -1  504.75   17.70
  -4  -6  -1  479.95   19.20
  -5  -6  -1  319.47   15.70
  -5  -6  -1  346.07   14.90
  -5  -6  -1  324.77   14.60
   5   6   1  338.17   15.10
   5   6   1  336.47   14.90
  -6  -6  -1  443.56   17.90
  -6  -6  -1  404.36   16.70
  -6  -6  -1  431.76   19.40
   6   6   1  408.76   17.50
   6   6   1  410.56   11.30
   6   6   1  403.26   16.10
   6   6   1  398.96   10.50
   6   6   1  409.86   17.60
   6   6   1  400.26   10.30
   6   6   1  396.86   11.30
  -7  -6  -1  172.38    5.60
  -7  -6  -1  184.68   11.80
  -7  -6  -1  181.78    5.70
   7   6   1  182.28   12.00
   7   6   1  175.68    6.90
   7   6   1  177.88    6.70
   7   6   1  178.78    6.70
   7   6   1  186.48   12.30
   7   6   1  169.48    6.70
   7   6   1  191.98    7.60
   7   6   1  178.78    7.50
   7   6   1  169.68    9.90
  -8  -6  -1   11.90    4.90
  -8  -6  -1   16.60    2.60
   8   6   1   17.40    5.50
   8   6   1   12.30    2.60
   8   6   1   15.80    2.90
   8   6   1   17.00    4.10
   8   6   1   11.40    2.70
   8   6   1    9.90    2.90
   8   6   1   14.50    3.10
   8   6   1   16.80    2.90
   8   6   1   15.90    5.30
  -9  -6  -1  301.27   11.30
   9   6   1  319.37   14.40
   9   6   1  319.97   17.70
   9   6   1  323.17   12.10
   9   6   1  290.77   12.00
   9   6   1  305.77   12.10
   9   6   1  326.97   13.00
   9   6   1  322.17   12.90
   9   6   1  315.87   17.50
  10   6   1  637.04   27.40
  10   6   1  639.14   27.40
  10   6   1  665.03   21.40
  10   6   1  654.33   22.70
  10   6   1  652.53   21.90
  10   6   1  677.43   22.30
  10   6   1  633.84   21.10
  10   6   1  663.33   21.10
  11   6   1  440.86   17.50
  11   6   1  441.16   17.60
  11   6   1  473.25   18.80
  11   6   1  449.36   23.70
  11   6   1  432.36   23.10
  11   6   1  450.35   18.90
  11   6   1  445.66   18.30
  12   6   1  175.48   11.40
  12   6   1  139.49   15.40
  12   6   1  169.68   11.30
  12   6   1  160.98    8.70
  12   6   1  151.78   15.90
  12   6   1  149.39   11.60
  12   6   1  178.28   11.90
  13   6   1  324.27   16.90
  13   6   1  304.67   16.30
  13   6   1  312.67   21.20
  13   6   1  347.17   16.10
  13   6   1  337.47   17.80
  13   6   1  365.66   23.00
  14   6   1   12.10    5.60
  14   6   1    7.80    5.20
  14   6   1    0.70    4.30
  14   6   1    8.60    7.90
  14   6   1    7.80    8.10
  15   6   1   98.59   12.00
  15   6   1   99.59   12.40
  15   6   1   90.49   15.10
  15   6   1   81.89   13.90
  15   6   1   77.59   10.70
  16   6   1   20.60    7.60
  16   6   1    3.50    5.20
  16   6   1   26.00   10.80
  16   6   1    4.90    8.70
  17   6   1   -2.60    5.40
  17   6   1    4.40    8.30
  17   6   1   -3.60    7.70
  17   6   1   -0.90    4.90
  18   6   1   22.00   11.40
  18   6   1   15.10    7.40
  18   6   1   17.40    9.30
  18   6   1   13.10    7.80
  16  -7  -1  182.08   22.90
  16  -7  -1  219.78   27.90
  16  -7  -1  227.28   26.20
 -16   7   1  220.98   26.20
 -16   7   1  239.68   24.70
  15  -7  -1   50.29   14.50
  15  -7  -1   61.09   15.10
  15  -7  -1   61.59   14.50
 -15   7   1   48.30   13.80
 -15   7   1   79.89   14.50
  14  -7  -1  241.18   19.20
  14  -7  -1  284.87   23.40
  14  -7  -1  257.77   28.70
  14  -7  -1  246.98   25.30
 -14   7   1  259.87   21.60
 -14   7   1  237.58   24.60
  13  -7  -1   43.30    9.80
  13  -7  -1   40.40   12.20
  13  -7  -1   43.40   12.00
  13  -7  -1   39.20   11.20
 -13   7   1   42.40   11.70
 -13   7   1   40.40   10.40
  12  -7  -1   24.90   10.70
  12  -7  -1   25.00   10.90
  12  -7  -1   22.80    9.30
  12  -7  -1   21.60    7.80
  12  -7  -1   15.00    8.60
 -12   7   1   24.80    6.70
 -12   7   1   15.50    8.60
  11  -7  -1   22.50    8.70
  11  -7  -1   19.00    7.90
  11  -7  -1   23.20   10.90
  11  -7  -1   22.10    6.70
  11  -7  -1   28.30   11.30
  11  -7  -1   30.70    8.40
 -11   7   1   19.70    8.90
 -11   7   1   20.10    8.60
 -11   7   1   28.90    7.00
 -11   7   1   30.10    9.10
  10  -7  -1   78.59   14.00
  10  -7  -1   71.69   11.00
  10  -7  -1   99.09   14.40
  10  -7  -1   78.79   12.50
  10  -7  -1   69.49    9.30
  10  -7  -1   84.99   12.90
 -10   7   1   97.09   11.40
 -10   7   1   94.29   14.00
 -10   7   1   95.59   13.20
 -10   7   1   62.89   12.30
   9  -7  -1  227.88   16.80
   9  -7  -1  212.28   21.10
   9  -7  -1  218.58   17.20
   9  -7  -1  216.48   16.00
   9  -7  -1  214.78   12.60
   9  -7  -1  234.38   17.80
  -9   7   1  202.78   13.70
  -9   7   1  202.48   19.30
  -9   7   1  234.08   17.90
  -9   7   1  191.98   15.70
   8  -7  -1   27.60    5.30
   8  -7  -1   15.00    7.50
   8  -7  -1   19.30    7.20
   8  -7  -1   27.90    8.00
   8  -7  -1   19.40    6.80
   8  -7  -1   20.50    6.90
  -8   7   1   45.50    7.90
  -8   7   1   15.30    7.10
  -8   7   1   28.00    8.00
  -8   7   1   20.30    7.00
   7  -7  -1 1009.30   36.40
   7  -7  -1  989.90   28.70
   7  -7  -1  998.40   35.40
   7  -7  -1 1040.90   36.10
   7  -7  -1 1065.39   39.80
   7  -7  -1 1001.40   36.50
   7  -7  -1  995.90   26.30
  -7   7   1 1070.19   37.60
  -7   7   1 1038.50   33.90
  -7   7   1  979.70   36.50
  -7   7   1 1033.40   37.40
  -7   7   1 1018.50   35.80
   6  -7  -1    7.00    5.70
   6  -7  -1    1.20    4.40
   6  -7  -1   -2.20    4.10
   6  -7  -1    5.50    2.80
   6  -7  -1    5.50    4.60
   6  -7  -1   -0.80    1.70
   6  -7  -1   -3.50    3.90
  -6   7   1   -1.40    3.90
  -6   7   1    1.30    4.20
  -6   7   1    4.90    4.00
  -6   7   1   -1.90    2.80
  -6   7   1    0.90    4.10
  -6   7   1    1.30    4.40
  -6   7   1    0.40    3.40
   5  -7  -1 2315.07   51.49
   5  -7  -1 2300.87   51.79
   5  -7  -1 2366.56   63.09
   5  -7  -1 2372.86   65.79
   5  -7  -1 2337.17   53.29
   5  -7  -1 2244.28   62.79
   5  -7  -1 2273.57   63.29
   5  -7  -1 2441.06   62.29
  -5   7   1 2324.07   58.59
  -5   7   1 2469.35   62.59
  -5   7   1 2389.86   62.59
  -5   7   1 2250.07   61.89
  -5   7   1 2359.86   63.59
  -5   7   1 2382.06   63.89
  -5   7   1 2400.36   63.59
   4  -7  -1  128.09    5.30
   4  -7  -1  149.88   11.80
   4  -7  -1  131.49    4.40
   4  -7  -1  132.29   10.30
   4  -7  -1  138.09   10.20
   4  -7  -1  151.68   12.00
   4  -7  -1  126.39    4.40
  -4   7   1  154.98    9.10
  -4   7   1  130.09   10.60
  -4   7   1  138.09   10.80
  -4   7   1  141.19   10.40
  -4   7   1  133.59   10.70
  -4   7   1  144.49   10.90
  -4   7   1  137.39   11.00
   3  -7  -1 1684.13   47.50
   3  -7  -1 1677.43   47.40
   3  -7  -1 1568.84   43.10
   3  -7  -1 1637.34   42.00
   3  -7  -1 1662.53   45.20
  -3   7   1 1538.05   44.90
  -3   7   1 1608.04   44.50
  -3   7   1 1657.73   45.40
  -3   7   1 1643.94   46.00
  -3   7   1 1633.34   41.70
  -3   7   1 1589.34   44.10
  -3   7   1 1621.14   44.90
  -3   7   1 1598.54   45.00
   2  -7  -1  109.49    3.80
   2  -7  -1  124.89    9.00
   2  -7  -1  104.79    8.20
   2  -7  -1  100.39   10.50
   2  -7  -1   85.69    6.80
   2  -7  -1  114.29    7.40
   2  -7  -1  110.29    7.90
  -2   7   1  108.39    7.30
  -2   7   1   97.09    7.70
  -2   7   1  113.79    8.70
  -2   7   1  116.69   10.70
  -2   7   1  107.19    8.70
  -2   7   1  102.99   10.00
  -2   7   1  109.59    8.30
  -2   7   1  116.69    9.00
   1  -7  -1   20.00    4.50
   1  -7  -1   22.30    5.20
   1  -7  -1   18.60    5.50
   1  -7  -1   19.30    2.30
   1  -7  -1   21.70    4.20
   1  -7  -1   18.60    3.40
   1  -7  -1   28.10    4.40
   1  -7  -1   18.30    3.50
  -1   7   1   21.70    2.40
  -1   7   1   17.00    3.80
[truncated: 3,749,375 more chars]
