# Supplementary material for: Bis(μ-benzoato-κ2 O:O′)bis­(benzoato-κO)octabutyldi-μ3-oxido-tetra­tin(IV)
Source: Acta Crystallogr E Crystallogr Commun. 2017 Feb 3;73(Pt 3):322–6. doi: 10.1107/S2056989017001505 (PMC5347045; doi:10.1107/S2056989017001505)
Supplement: Supplementary file 2 [file e-73-00322-Isup2.hkl]

data_I                                                                          
_shelx_title ' Coco002_0m_a.res in P-1'                                         
_shelx_refln_list_code          4                                               
_shelx_F_calc_maximum      383.32                                               
_exptl_crystal_F_000      1464.00                                               
_reflns_d_resolution_high  0.7570                                               
                                                                                
loop_                                                                           
 _space_group_symop_operation_xyz                                               
 'x, y, z'                                                                      
 '-x, -y, -z'                                                                   
                                                                                
_cell_length_a    14.3221                                                       
_cell_length_b    14.3742                                                       
_cell_length_c    17.4049                                                       
_cell_angle_alpha  66.915                                                       
_cell_angle_beta   81.233                                                       
_cell_angle_gamma  78.528                                                       
                                                                                
_shelx_F_squared_multiplier     1.000                                           
                                                                                
loop_                                                                           
 _refln_index_h                                                                 
 _refln_index_k                                                                 
 _refln_index_l                                                                 
 _refln_F_squared_calc                                                          
 _refln_F_squared_meas                                                          
 _refln_F_squared_sigma                                                         
 _refln_observed_status                                                         
   2   0   0      77301.20      75591.57       436.38 o                         
   3   0   0       2245.37       2442.32        22.06 o                         
   4   0   0      13701.77      13230.29        81.58 o                         
   5   0   0          8.15         10.54         5.28 o                         
   6   0   0       4018.46       4442.38        44.85 o                         
   7   0   0       8899.48       9193.94        79.33 o                         
   8   0   0       1513.11       1510.84        28.41 o                         
   9   0   0      44031.75      44827.07       297.25 o                         
  10   0   0        229.78        184.24        18.46 o                         
  11   0   0      14780.65      14960.15       188.20 o                         
  12   0   0       3040.22       2965.17        65.64 o                         
  13   0   0       7611.36       7736.79       113.68 o                         
  14   0   0       5007.75       5005.77       100.25 o                         
  15   0   0       5390.82       5523.03       122.63 o                         
  16   0   0          3.49        -15.82        32.25 o                         
  17   0   0       4011.65       3782.33       121.19 o                         
  18   0   0       1174.76       1310.76        98.87 o                         
 -18   1   0       4809.89       5066.62       152.32 o                         
 -17   1   0       1481.76       1454.24        87.53 o                         
 -16   1   0       4255.85       4234.15       114.36 o                         
 -15   1   0         18.91         -5.89        28.67 o                         
 -14   1   0       2623.01       2580.26        79.60 o                         
 -13   1   0       2355.49       2236.99        72.60 o                         
 -12   1   0       3737.69       3692.80        74.63 o                         
 -11   1   0          2.17         -2.03        13.24 o                         
 -10   1   0      23773.30      23753.25       191.28 o                         
  -9   1   0       3755.34       3736.52        71.20 o                         
  -8   1   0      25472.18      25262.79       192.22 o                         
  -7   1   0       1247.77       1247.48        27.47 o                         
  -6   1   0       5226.56       5432.97        48.61 o                         
  -5   1   0      12410.84      13444.59        78.81 o                         
  -4   1   0      11531.20      11818.79        67.71 o                         
  -3   1   0       9249.92       9378.69        52.29 o                         
  -2   1   0        345.68        338.01         7.22 o                         
  -1   1   0      46416.66      44922.97       769.46 o                         
   1   1   0     105260.51      91406.41      1997.16 o                         
   2   1   0        543.02        508.26         8.77 o                         
   3   1   0       9094.13       8913.16        50.72 o                         
   4   1   0       4714.58       4508.00        32.43 o                         
   5   1   0       1910.20       2129.75        25.62 o                         
   6   1   0        271.36        250.11        12.16 o                         
   7   1   0        895.78        919.07        22.60 o                         
   8   1   0       2787.56       2641.01        36.55 o                         
   9   1   0       7624.16       7538.87        77.22 o                         
  10   1   0      17099.68      17070.77       147.52 o                         
  11   1   0         36.20         35.76        15.62 o                         
  12   1   0       2052.68       1901.63        53.60 o                         
  13   1   0       5922.82       5945.10        95.19 o                         
  14   1   0        210.99        239.08        28.13 o                         
  15   1   0       3926.20       4046.64       104.34 o                         
  16   1   0       1011.39        982.51        66.59 o                         
  17   1   0        201.45        249.68        48.11 o                         
  18   1   0       2380.29       2323.03       123.82 o                         
 -18   2   0        932.08        992.91        78.54 o                         
 -17   2   0       2157.45       2232.52       109.49 o                         
 -16   2   0       1243.56       1319.67        76.70 o                         
 -15   2   0         69.43         41.90        31.75 o                         
 -14   2   0        103.26         65.52        28.16 o                         
 -13   2   0       2016.58       2102.57        74.60 o                         
 -12   2   0        421.08        423.22        37.94 o                         
 -11   2   0        566.33        543.09        31.99 o                         
 -10   2   0        228.68        223.02        19.71 o                         
  -9   2   0       2583.68       2633.93        49.50 o                         
  -8   2   0       7290.83       7194.29        79.60 o                         
  -7   2   0       5811.29       5777.22        69.66 o                         
  -6   2   0        833.03        855.11        30.00 o                         
  -5   2   0        152.91        143.96        10.95 o                         
  -4   2   0      16446.25      16804.13        92.47 o                         
  -3   2   0       2198.13       2147.23        20.01 o                         
  -2   2   0       2951.48       2994.80        21.92 o                         
  -1   2   0        297.35        307.24         7.68 o                         
   0   2   0      10418.56       9918.99       105.00 o                         
   1   2   0       4480.59       4288.01        36.39 o                         
   2   2   0       4767.17       4867.34        36.18 o                         
   3   2   0        318.78        446.46         8.71 o                         
   4   2   0        186.54        193.08         6.76 o                         
   5   2   0       9325.91       9673.01        59.27 o                         
   6   2   0      17112.55      17243.23       112.54 o                         
   7   2   0       4059.98       4183.34        43.98 o                         
   8   2   0       1278.52       1354.49        25.84 o                         
   9   2   0         16.18         34.64         9.60 o                         
  10   2   0       4991.24       4841.49        59.21 o                         
  11   2   0          7.51          5.53        14.66 o                         
  12   2   0        702.08        697.81        35.79 o                         
  13   2   0       3329.43       3180.87        72.87 o                         
  14   2   0        975.10        899.45        48.63 o                         
  15   2   0       3793.79       3721.60       104.27 o                         
  16   2   0        453.47        500.07        51.39 o                         
  17   2   0        336.58        298.29        54.08 o                         
  18   2   0        382.12        461.38        62.65 o                         
 -17   3   0         26.15        -19.84        36.36 o                         
 -16   3   0       1112.30       1148.55        72.56 o                         
 -15   3   0        193.71        121.33        36.55 o                         
 -14   3   0        715.04        744.74        51.66 o                         
 -13   3   0       1565.31       1499.28        86.03 o                         
 -12   3   0      10983.17      11076.60       207.67 o                         
 -11   3   0        309.87        362.12        30.20 o                         
 -10   3   0      12233.58      12432.68       145.04 o                         
  -9   3   0       2291.15       2270.21        50.08 o                         
  -8   3   0       1368.22       1334.80        38.88 o                         
  -7   3   0      12137.78      12184.34       112.61 o                         
  -6   3   0       8791.66       8682.99        82.16 o                         
  -5   3   0       5100.69       5541.57        52.86 o                         
  -4   3   0      23877.15      22835.85       122.46 o                         
  -3   3   0      16663.57      16419.39        86.03 o                         
  -2   3   0        671.93        646.19        11.74 o                         
  -1   3   0       5145.11       5127.04        36.56 o                         
   0   3   0      27503.51      27712.62       134.67 o                         
   1   3   0      40993.34      41174.25       215.12 o                         
   2   3   0      14878.52      15342.33       125.50 o                         
   3   3   0        278.35        347.03         8.35 o                         
   4   3   0          8.56          9.39         3.56 o                         
   5   3   0      47447.16      46188.38       274.36 o                         
   6   3   0       2942.66       3139.30        31.07 o                         
   7   3   0      32674.68      33583.44       195.99 o                         
   8   3   0         69.82         81.72         9.45 o                         
   9   3   0       2654.27       2738.48        35.56 o                         
  10   3   0          0.32         18.42         9.24 o                         
  11   3   0        131.79        115.36        13.73 o                         
  12   3   0         27.31         -1.97        15.70 o                         
  13   3   0          0.57        -20.02        17.47 o                         
  14   3   0      13010.49      12944.86       193.88 o                         
  15   3   0        513.64        434.64        66.25 o                         
  16   3   0       8409.18       8302.70       183.35 o                         
  17   3   0        127.42         64.65        41.60 o                         
  18   3   0       1991.27       2029.87       124.77 o                         
 -17   4   0       1034.06        950.15        86.89 o                         
 -16   4   0        526.55        504.88        58.14 o                         
 -15   4   0        875.87        872.66        63.89 o                         
 -14   4   0       3557.54       3665.68       109.36 o                         
 -13   4   0       1833.44       1886.48        83.24 o                         
 -12   4   0       5760.94       5768.55       100.40 o                         
 -11   4   0      12639.14      13098.79       158.51 o                         
 -10   4   0        181.33        241.46        37.02 o                         
  -9   4   0      18815.13      19213.47       242.58 o                         
  -8   4   0      11674.90      11419.57       124.93 o                         
  -7   4   0      13710.39      13994.11       130.49 o                         
  -6   4   0      15795.32      15743.89       132.48 o                         
  -5   4   0      37377.52      37423.54       233.26 o                         
  -4   4   0        249.76        325.00        14.60 o                         
  -3   4   0      47795.76      47564.89       242.62 o                         
  -2   4   0       4719.67       4638.90        35.19 o                         
  -1   4   0       9959.13       9274.75        54.20 o                         
   0   4   0      34057.29      32247.49       157.95 o                         
   1   4   0       4799.80       5044.77        33.86 o                         
   2   4   0      17603.00      18097.78       113.06 o                         
   3   4   0       8067.65       8105.21        65.11 o                         
   4   4   0      24866.04      23400.79       150.80 o                         
   5   4   0         48.20         53.05         6.65 o                         
   6   4   0      49433.40      48573.68       311.78 o                         
   7   4   0          3.52         22.28        10.93 o                         
   8   4   0      47762.48      48105.54       319.31 o                         
   9   4   0       5820.97       5925.72        67.93 o                         
  10   4   0       1770.94       1829.67        33.78 o                         
  11   4   0        853.49        846.01        25.31 o                         
  12   4   0         47.03         35.72        15.59 o                         
  13   4   0       3334.92       3351.49        71.91 o                         
  14   4   0         29.62          4.01        29.22 o                         
  15   4   0      11683.22      11854.42       396.01 o                         
  16   4   0         21.93          8.63        36.81 o                         
  17   4   0       7187.20       7231.94       183.51 o                         
  18   4   0       4281.06       4387.35       143.48 o                         
 -16   5   0        633.31        610.37       106.68 o                         
 -15   5   0        101.96         49.09        38.67 o                         
 -14   5   0        218.63        160.87        35.94 o                         
 -13   5   0       2646.20       2540.00        93.25 o                         
 -12   5   0       5039.19       4807.45        99.86 o                         
 -11   5   0       3243.78       3396.99        72.58 o                         
 -10   5   0       8114.52       8145.01       111.05 o                         
  -9   5   0        117.60        169.33        22.70 o                         
  -8   5   0       3239.74       3458.07        64.08 o                         
  -7   5   0       9246.31       8996.09        94.80 o                         
  -6   5   0       3752.78       3662.10        48.46 o                         
  -5   5   0       2368.92       2310.37        35.53 o                         
  -4   5   0      15069.59      15244.61       110.09 o                         
  -3   5   0       5304.79       5498.00        51.15 o                         
  -2   5   0      18086.30      17085.23       117.32 o                         
  -1   5   0       3339.44       3183.45        30.43 o                         
   0   5   0       1032.91        962.89        13.77 o                         
   1   5   0         55.38         64.15         5.68 o                         
   2   5   0       4508.31       4507.53        34.72 o                         
   3   5   0       5885.40       6415.33        56.40 o                         
   4   5   0      26926.25      27104.62       199.19 o                         
   5   5   0       6867.73       6549.94        60.51 o                         
   6   5   0       4138.47       4429.31        42.14 o                         
   7   5   0      29546.41      30797.39       218.77 o                         
   8   5   0       2039.57       2174.13        47.18 o                         
   9   5   0       5740.31       5643.45        73.47 o                         
  10   5   0       4887.68       4615.30        67.58 o                         
  11   5   0       1666.28       1654.82        41.43 o                         
  12   5   0       2633.41       2657.76        62.31 o                         
  13   5   0        179.55        172.66        28.88 o                         
  14   5   0         29.76          3.59        29.26 o                         
  15   5   0          3.43          4.26        29.90 o                         
  16   5   0       2053.05       1946.53       134.07 o                         
  17   5   0        165.65        138.03        49.03 o                         
  18   5   0        442.25        312.76        61.28 o                         
 -16   6   0       1017.86        964.15        89.05 o                         
 -15   6   0        143.50        134.05        51.02 o                         
 -14   6   0        394.38        375.05        52.14 o                         
 -13   6   0         30.39          1.31        31.10 o                         
 -12   6   0        194.78        150.60        29.47 o                         
 -11   6   0       1571.41       1688.75        59.13 o                         
 -10   6   0       2961.94       2906.86        82.01 o                         
  -9   6   0        100.52        117.69        22.03 o                         
  -8   6   0        232.02        197.67        25.74 o                         
  -7   6   0       4257.65       4343.33        61.22 o                         
  -6   6   0       1119.20       1104.73        30.97 o                         
  -5   6   0       7300.44       6835.29        67.85 o                         
  -4   6   0          7.79         -3.32         9.95 o                         
  -3   6   0        466.46        372.98        19.45 o                         
  -2   6   0      15191.38      15821.76       113.49 o                         
  -1   6   0       2189.50       2508.73        30.79 o                         
   0   6   0       1800.27       1876.36        22.48 o                         
   1   6   0       3138.49       3274.27        31.30 o                         
   2   6   0       3197.56       2854.97        28.91 o                         
   3   6   0       7240.39       6894.81        56.34 o                         
   4   6   0       5366.81       5261.87        77.67 o                         
   5   6   0        182.12        194.95        13.94 o                         
   6   6   0       2656.31       2670.60        32.22 o                         
   7   6   0       4745.05       4926.93        47.84 o                         
   8   6   0         41.07         50.59         9.99 o                         
   9   6   0         13.63          2.38        11.14 o                         
  10   6   0       8523.34       8475.85       107.04 o                         
  11   6   0       3491.15       3566.81        70.90 o                         
  12   6   0       7327.13       7277.77       111.47 o                         
  13   6   0       1897.63       1959.80        77.89 o                         
  14   6   0        751.90        747.48        56.99 o                         
  15   6   0        531.51        503.52        53.18 o                         
  16   6   0        354.74        401.42        59.26 o                         
  17   6   0         25.80        -43.92        70.30 o                         
  18   6   0         98.24         33.89        46.45 o                         
 -15   7   0       5576.09       5919.74       176.89 o                         
 -14   7   0         70.98         93.90        43.11 o                         
 -13   7   0       6108.76       5907.07       162.16 o                         
 -12   7   0       1542.08       1599.06        78.77 o                         
 -11   7   0        951.98        848.84        51.64 o                         
 -10   7   0        197.95        204.47        28.36 o                         
  -9   7   0        950.74        940.28        44.07 o                         
  -8   7   0       5502.84       5480.55        91.92 o                         
  -7   7   0       1702.50       1526.02        36.63 o                         
  -6   7   0      23783.83      23959.99       167.62 o                         
  -5   7   0        613.62        675.90        24.74 o                         
  -4   7   0      21699.86      21165.34       180.42 o                         
  -3   7   0       2413.90       2326.59        48.21 o                         
  -2   7   0      12267.27      12538.13       101.68 o                         
  -1   7   0      14098.61      13840.89       106.58 o                         
   0   7   0       2584.25       2476.06        28.96 o                         
   1   7   0         75.25        128.77        10.62 o                         
   2   7   0      23341.10      23040.82       150.13 o                         
   3   7   0      16047.05      15901.26       112.87 o                         
   4   7   0      10517.46      10052.83        97.09 o                         
   5   7   0       7332.35       6820.60        87.36 o                         
   6   7   0        131.65        103.06        13.48 o                         
   7   7   0       2164.95       2007.90        31.33 o                         
   8   7   0       3032.35       3078.38        42.93 o                         
   9   7   0      14065.68      13887.89       128.11 o                         
  10   7   0       1841.45       1810.82        38.63 o                         
  11   7   0      17160.91      16657.00       185.44 o                         
  12   7   0        200.46        206.33        26.65 o                         
  13   7   0      10541.12      10806.72       244.34 o                         
  14   7   0        438.14        447.67        64.25 o                         
  15   7   0        460.80        488.25        59.52 o                         
  16   7   0         85.27          0.63        35.23 o                         
  17   7   0        641.83        533.12        66.36 o                         
  18   7   0        544.49        476.98        77.60 o                         
 -15   8   0         21.23         85.87        50.18 o                         
 -14   8   0       7203.38       7730.66       181.24 o                         
 -13   8   0         91.84         34.54        37.26 o                         
 -12   8   0       6438.12       6343.63       152.24 o                         
 -11   8   0       3071.68       2871.17        90.86 o                         
 -10   8   0        856.10        903.39        55.03 o                         
  -9   8   0        559.97        578.23        44.22 o                         
  -8   8   0        612.03        595.99        35.34 o                         
  -7   8   0       5032.18       5027.63        72.53 o                         
  -6   8   0        827.62        789.10        34.80 o                         
  -5   8   0      17640.64      17582.50       159.51 o                         
  -4   8   0          0.39          8.70        13.76 o                         
  -3   8   0      19570.83      19043.15       159.69 o                         
  -2   8   0       6593.54       6495.19        67.63 o                         
  -1   8   0       8061.92       8157.86        71.85 o                         
   0   8   0      33035.81      33167.73       202.09 o                         
   1   8   0       8731.35       8967.36        80.47 o                         
   2   8   0        459.67        426.77        17.01 o                         
   3   8   0      34098.57      33963.59       218.86 o                         
   4   8   0       8070.90       7916.52        72.05 o                         
   5   8   0       1011.98       1040.14        30.62 o                         
   6   8   0        452.92        467.92        21.89 o                         
   7   8   0       3900.83       3957.80        50.38 o                         
   8   8   0       1932.13       1965.06        39.40 o                         
   9   8   0       9425.54       9465.02       104.58 o                         
  10   8   0       4162.01       4034.82        60.77 o                         
  11   8   0       1333.53       1323.64        50.50 o                         
  12   8   0      11089.22      10845.25       152.52 o                         
  13   8   0         75.61        102.15        31.77 o                         
  14   8   0       6367.93       6321.22       152.52 o                         
  15   8   0        797.34        852.95        68.46 o                         
  16   8   0         17.19        -24.43        33.90 o                         
  17   8   0        395.33        425.31        69.18 o                         
 -14   9   0        449.85        401.33        66.20 o                         
 -13   9   0       3133.63       3308.56       138.16 o                         
 -12   9   0        144.27        145.89        43.07 o                         
 -11   9   0        453.81        529.24        47.96 o                         
 -10   9   0       2854.13       2954.89        92.13 o                         
  -9   9   0         28.22        -30.30        28.33 o                         
  -8   9   0       2010.23       2062.54        64.68 o                         
  -7   9   0         44.44         58.85        22.43 o                         
  -6   9   0        762.47        762.52        39.01 o                         
  -5   9   0       1209.20       1195.74        44.43 o                         
  -4   9   0       2042.39       2145.62        47.57 o                         
  -3   9   0         78.56         73.28        15.41 o                         
  -2   9   0        841.35        880.01        30.37 o                         
  -1   9   0      12682.62      12665.60       104.89 o                         
   0   9   0       1240.37       1190.03        20.97 o                         
   1   9   0      17253.30      16987.88       134.21 o                         
   2   9   0       1940.86       1839.71        33.68 o                         
   3   9   0        230.92        198.95        13.17 o                         
   4   9   0       3781.33       3829.05        44.67 o                         
   5   9   0         14.73         45.86        10.51 o                         
   6   9   0        896.13        908.15        25.10 o                         
   7   9   0        565.20        552.83        18.66 o                         
   8   9   0       6536.92       6545.41        82.51 o                         
   9   9   0       1718.05       1742.74        46.90 o                         
  10   9   0       5594.37       5550.12       102.92 o                         
  11   9   0          5.63          3.29        13.98 o                         
  12   9   0        606.82        628.66        40.99 o                         
  13   9   0       2577.18       2450.67       123.43 o                         
  14   9   0       1040.01       1135.26        66.87 o                         
  15   9   0        153.38        165.03        39.40 o                         
  16   9   0       1840.71       1740.52       151.43 o                         
  17   9   0       1824.04       1805.69       130.74 o                         
 -13  10   0        540.07        605.00        65.98 o                         
 -12  10   0        553.28        750.34        70.63 o                         
 -11  10   0        175.67        159.36        36.46 o                         
 -10  10   0       4090.40       4247.74       105.81 o                         
  -9  10   0       1728.15       1641.34       105.41 o                         
  -8  10   0       4725.10       4551.29        92.94 o                         
  -7  10   0        789.13        770.59        43.46 o                         
  -6  10   0        937.79        847.65        43.12 o                         
  -5  10   0        644.50        700.30        38.59 o                         
  -4  10   0          5.18         11.79        16.17 o                         
  -3  10   0        849.97        765.08        32.58 o                         
  -2  10   0         65.39         65.18        13.88 o                         
  -1  10   0      18052.86      17427.46       151.42 o                         
   0  10   0       3392.28       3334.20        49.79 o                         
   1  10   0      16773.88      16726.72       150.96 o                         
   2  10   0        320.93        312.92        19.24 o                         
   3  10   0       5662.14       5690.15        63.64 o                         
   4  10   0        379.85        412.25        18.23 o                         
   5  10   0        195.43        239.57        16.12 o                         
   6  10   0        490.10        535.86        27.17 o                         
   7  10   0       2680.24       2749.21        47.61 o                         
   8  10   0       5830.02       5843.92       116.72 o                         
   9  10   0       2992.00       3022.01        62.78 o                         
  10  10   0      11436.74      11600.64       170.55 o                         
  11  10   0        224.36        223.70        28.03 o                         
  12  10   0       2944.49       2957.26       100.57 o                         
  13  10   0        624.73        565.29        46.37 o                         
  14  10   0        178.90        231.59        50.97 o                         
  15  10   0          8.08          2.25        39.55 o                         
  16  10   0       2049.16       1887.48       119.77 o                         
 -12  11   0       1154.24       1161.96        84.94 o                         
 -11  11   0       3620.42       3614.95       110.05 o                         
 -10  11   0        390.11        362.86        44.83 o                         
  -9  11   0      12339.77      12158.39       185.43 o                         
  -8  11   0        725.65        793.23        47.48 o                         
  -7  11   0      10317.59      10335.17       140.28 o                         
  -6  11   0        284.29        325.98        31.74 o                         
  -5  11   0         89.34         69.25        21.87 o                         
  -4  11   0        103.66         97.59        21.63 o                         
  -3  11   0        227.88        205.59        24.03 o                         
  -2  11   0       3045.72       3058.67        60.81 o                         
  -1  11   0        834.90        850.21        32.95 o                         
   0  11   0      23490.39      23588.51       211.53 o                         
   1  11   0         12.41          0.68        12.71 o                         
   2  11   0      26582.49      26275.06       219.22 o                         
   3  11   0        926.52        936.89        31.52 o                         
   4  11   0       7820.41       7890.34        85.99 o                         
   5  11   0       3658.48       3713.98        75.15 o                         
   6  11   0       8056.87       7900.65       103.72 o                         
   7  11   0       2587.57       2408.56        52.77 o                         
   8  11   0       8852.17       9369.48       171.74 o                         
   9  11   0       8501.04       8620.31       132.45 o                         
  10  11   0       2344.81       2306.11        55.79 o                         
  11  11   0       6861.98       7006.42       211.78 o                         
  12  11   0         22.02         30.06        25.84 o                         
  13  11   0       2172.83       2225.99       122.69 o                         
  14  11   0       2331.04       2535.49       118.95 o                         
  15  11   0       2344.11       2454.13       118.86 o                         
  16  11   0       1325.22       1334.66        99.51 o                         
 -11  12   0       1565.38       1547.07        96.24 o                         
 -10  12   0       4073.22       4065.50       111.62 o                         
  -9  12   0        229.95        225.04        40.83 o                         
  -8  12   0      14132.17      14133.24       190.71 o                         
  -7  12   0        179.53        222.70        32.97 o                         
  -6  12   0       6181.98       6176.66       103.98 o                         
  -5  12   0       1753.27       1879.77        62.45 o                         
  -4  12   0        265.07        204.00        26.49 o                         
  -3  12   0        633.54        686.81        39.93 o                         
  -2  12   0         83.97         55.07        22.43 o                         
  -1  12   0       3105.51       3013.95        71.80 o                         
   0  12   0        139.75         91.96        22.03 o                         
   1  12   0      13056.62      12886.17       209.53 o                         
   2  12   0        972.91        957.57        36.75 o                         
   3  12   0      14960.92      14711.35       145.82 o                         
   4  12   0       3024.09       3236.05        61.73 o                         
   5  12   0       3785.70       3708.78       108.62 o                         
   6  12   0       8534.73       8543.39       127.84 o                         
   7  12   0       2316.58       2324.36        82.09 o                         
   8  12   0       1582.79       1512.84        74.68 o                         
   9  12   0       2473.49       2673.80       101.09 o                         
  10  12   0       1663.74       1844.24       100.87 o                         
  11  12   0        328.27        428.13        51.87 o                         
  12  12   0       1661.61       1582.03        69.10 o                         
  13  12   0       2353.87       2338.63        69.54 o                         
  14  12   0         48.55         31.59        33.21 o                         
  15  12   0       4185.14       4198.73       140.83 o                         
 -10  13   0        408.85        346.06        49.76 o                         
  -9  13   0        799.97        999.75        84.20 o                         
  -8  13   0        151.81        228.59        61.11 o                         
  -7  13   0       1444.17       1404.37        75.37 o                         
  -6  13   0         34.65         11.37        25.80 o                         
  -5  13   0          4.46         -8.58        21.46 o                         
  -4  13   0       1917.08       1916.83        65.62 o                         
  -3  13   0        915.22        952.78        52.67 o                         
  -2  13   0       2390.30       2447.22        72.66 o                         
  -1  13   0        852.86        935.09        48.79 o                         
   0  13   0         20.04         69.55        22.06 o                         
   1  13   0          1.47         -3.39        19.03 o                         
   2  13   0        369.04        318.01        27.12 o                         
   3  13   0        708.70        699.37        54.23 o                         
   4  13   0        262.96        251.14        23.53 o                         
   5  13   0       4449.83       4401.06        81.17 o                         
   6  13   0        240.02        271.66        24.29 o                         
   7  13   0       7074.99       7027.33       114.44 o                         
   8  13   0        447.34        504.63        63.16 o                         
   9  13   0        785.39        804.83        54.57 o                         
  10  13   0       1082.63       1214.94        80.24 o                         
  11  13   0         43.65         25.28        38.13 o                         
  12  13   0        151.75         91.97        72.49 o                         
  13  13   0        285.91        230.86        91.24 o                         
  14  13   0       3149.48       3292.30       238.70 o                         
  -8  14   0        634.94        505.76        53.80 o                         
  -7  14   0        269.22        226.40        46.87 o                         
  -6  14   0       1620.49       1617.15        90.05 o                         
  -5  14   0         50.23         42.21        33.05 o                         
  -4  14   0       5967.42       5953.29       141.60 o                         
  -3  14   0        409.83        413.01        43.93 o                         
  -2  14   0       8838.77       8632.78       139.50 o                         
  -1  14   0       1030.32       1005.30        53.81 o                         
   0  14   0        984.19        934.38        50.64 o                         
   1  14   0        226.95        183.55        34.45 o                         
   2  14   0          5.16        -28.56        19.04 o                         
   3  14   0       2434.85       2272.60        70.26 o                         
   4  14   0         19.88         38.24        21.78 o                         
   5  14   0       6188.61       6222.92       111.18 o                         
   6  14   0       1092.25       1076.30        53.07 o                         
   7  14   0      12466.01      12326.20       144.33 o                         
   8  14   0        389.04        439.86        47.42 o                         
   9  14   0       3539.03       3600.71       109.78 o                         
  10  14   0        198.27        101.21        35.33 o                         
  11  14   0        109.46         73.89        42.90 o                         
  12  14   0          5.98          5.02        36.81 o                         
  13  14   0        596.78        552.10        97.90 o                         
  -7  15   0       1832.96       1596.25       102.76 o                         
  -6  15   0       1030.61       1012.16        78.26 o                         
  -5  15   0       4067.11       4470.06       129.60 o                         
  -4  15   0        161.71        152.71        40.76 o                         
  -3  15   0      12211.81      12413.08       327.14 o                         
  -2  15   0         48.13        159.81        37.61 o                         
  -1  15   0       9061.16       9002.35       174.66 o                         
   0  15   0         25.63         51.16        30.79 o                         
   1  15   0       1206.13       1102.45        60.43 o                         
   2  15   0        233.50        267.54        34.74 o                         
   3  15   0       1074.62       1144.01        57.73 o                         
   4  15   0       1597.40       1579.00        75.57 o                         
   5  15   0        814.28        904.85        70.17 o                         
   6  15   0       9241.00       9154.60       141.12 o                         
   7  15   0          4.07         17.49        18.36 o                         
   8  15   0       8148.30       8355.20       212.47 o                         
   9  15   0       1309.63       1292.34        88.91 o                         
  10  15   0       2219.42       2394.69       133.16 o                         
  11  15   0        923.58        956.07        88.42 o                         
  -4  16   0       1940.67       2067.12       104.40 o                         
  -3  16   0        641.65        621.04        78.14 o                         
  -2  16   0       5134.68       5239.65       152.03 o                         
  -1  16   0        108.84         83.51        40.22 o                         
   0  16   0       3902.26       3770.09       124.59 o                         
   1  16   0        616.66        583.10        57.52 o                         
   2  16   0        244.53        265.17        49.31 o                         
   3  16   0       1704.64       1614.30        91.19 o                         
   4  16   0        828.37        845.30        64.32 o                         
   5  16   0        426.46        496.42        48.51 o                         
   6  16   0          2.96        -39.60        26.40 o                         
   7  16   0       3639.45       3458.68        81.38 o                         
   8  16   0        541.56        591.81        76.87 o                         
   9  16   0       1143.02       1197.18        87.98 o                         
  10  16   0       2879.56       3029.92       153.40 o                         
  -1  17   0        441.94        414.45        58.59 o                         
   0  17   0          4.98        -38.96        32.38 o                         
   1  17   0         17.75        -31.46        29.46 o                         
   2  17   0       1414.79       1620.34       130.71 o                         
   3  17   0       1937.46       2090.95       116.20 o                         
   4  17   0       1839.48       1692.25       157.19 o                         
   5  17   0       1039.42       1042.38        79.60 o                         
   6  17   0         71.60         55.65        32.51 o                         
   7  17   0          4.19        -22.40        31.22 o                         
  -4 -17   1       2588.35       2519.94       124.42 o                         
  -3 -17   1         40.36         30.04        47.84 o                         
  -2 -17   1       1406.15       1334.53       100.50 o                         
  -1 -17   1       1100.14       1128.96        92.16 o                         
  -9 -16   1         23.40         17.27        40.40 o                         
  -8 -16   1       2129.84       2544.04       142.75 o                         
  -7 -16   1       1024.25       1118.80        66.16 o                         
  -6 -16   1       1454.61       1519.98        80.52 o                         
  -5 -16   1        819.80        916.53        63.89 o                         
  -4 -16   1        702.27        688.05        62.82 o                         
  -3 -16   1        251.98        263.92        53.94 o                         
  -2 -16   1        734.53        819.88        65.41 o                         
  -1 -16   1       4012.08       4100.22       152.83 o                         
   0 -16   1         68.20         25.84        36.23 o                         
   1 -16   1       5269.04       5440.35       168.99 o                         
   2 -16   1        463.43        402.49        58.39 o                         
   3 -16   1       2461.01       2432.90       122.49 o                         
 -11 -15   1       2991.33       2979.14       173.90 o                         
 -10 -15   1        731.72        755.31        80.51 o                         
  -9 -15   1       4236.87       4488.79       152.13 o                         
  -8 -15   1        112.97         94.65        26.03 o                         
  -7 -15   1       5574.36       5587.25       108.77 o                         
  -6 -15   1       1084.86       1098.58        69.15 o                         
  -5 -15   1        465.78        496.73        48.15 o                         
  -4 -15   1        379.97        312.87        59.31 o                         
  -3 -15   1        459.89        462.57        41.74 o                         
  -2 -15   1        890.73        809.34        53.11 o                         
  -1 -15   1        644.68        675.23        59.66 o                         
   0 -15   1       7505.23       7824.82       157.26 o                         
   1 -15   1          0.83         34.41        34.09 o                         
   2 -15   1      12789.44      13095.09       221.13 o                         
   3 -15   1         21.59        -25.76        30.86 o                         
   4 -15   1       5630.89       5923.72       148.88 o                         
   5 -15   1        271.83        381.27        52.81 o                         
   6 -15   1        491.02        387.41        55.94 o                         
 -12 -14   1        807.89        713.94        79.65 o                         
 -11 -14   1       1891.94       1938.26       119.52 o                         
 -10 -14   1       3052.14       3162.81       117.74 o                         
  -9 -14   1        803.12        864.67        69.53 o                         
  -8 -14   1       9983.26      10043.35       146.41 o                         
  -7 -14   1        298.71        349.90        32.98 o                         
  -6 -14   1       5940.54       6037.89       122.26 o                         
  -5 -14   1        340.55        355.88        34.48 o                         
  -4 -14   1        762.56        718.38        43.72 o                         
  -3 -14   1         50.76         49.97        22.77 o                         
  -2 -14   1        592.93        658.93        47.31 o                         
  -1 -14   1       1074.62        959.72        55.33 o                         
   0 -14   1        671.44        700.07        50.01 o                         
   1 -14   1       8933.64       8833.62       139.98 o                         
   2 -14   1          0.20         -1.29        25.76 o                         
   3 -14   1       9295.62       9186.43       161.59 o                         
   4 -14   1        748.09        749.82        62.89 o                         
   5 -14   1       2859.87       2947.56       113.04 o                         
   6 -14   1       1411.62       1507.93        88.07 o                         
   7 -14   1         73.81         57.88        37.69 o                         
   8 -14   1        513.26        618.77        63.83 o                         
 -13 -13   1        157.72        197.79        77.76 o                         
 -12 -13   1        274.01        394.75        73.98 o                         
 -11 -13   1        288.05        255.84        79.62 o                         
 -10 -13   1       1301.03       1134.05        86.18 o                         
  -9 -13   1        142.71        144.42        41.81 o                         
  -8 -13   1        110.85         95.33        18.52 o                         
  -7 -13   1       1530.90       1604.21        53.31 o                         
  -6 -13   1         34.50         28.54        17.68 o                         
  -5 -13   1        326.87        344.42        27.17 o                         
  -4 -13   1        215.18        264.34        29.47 o                         
  -3 -13   1       1403.53       1427.72        53.27 o                         
  -2 -13   1       1051.81       1023.54        52.55 o                         
  -1 -13   1       2866.57       2740.57        72.32 o                         
   0 -13   1        205.62        155.16        27.75 o                         
   1 -13   1        175.22        141.45        27.70 o                         
   2 -13   1        203.45        206.24        29.88 o                         
   3 -13   1          3.20         30.93        23.30 o                         
   4 -13   1        309.67        252.47        35.00 o                         
   5 -13   1        878.32        856.40        52.73 o                         
   6 -13   1        391.97        457.67        43.84 o                         
   7 -13   1       3838.85       4120.26       112.01 o                         
   8 -13   1        982.73        990.93        69.31 o                         
   9 -13   1       1095.43       1092.87        72.62 o                         
 -14 -12   1         63.70         84.79        39.46 o                         
 -13 -12   1        358.48        384.96        54.89 o                         
 -12 -12   1       2420.86       2310.83        87.96 o                         
 -11 -12   1        641.91        657.52        36.97 o                         
 -10 -12   1       9460.27       9378.76       133.59 o                         
  -9 -12   1        220.86        216.65        25.80 o                         
  -8 -12   1       7055.26       6819.10       107.64 o                         
  -7 -12   1       4416.46       4408.16        83.57 o                         
  -6 -12   1       3671.36       3709.44        71.36 o                         
  -5 -12   1       1962.61       1845.72        59.37 o                         
  -4 -12   1       6243.69       6159.20        91.62 o                         
  -3 -12   1         78.60         56.85        17.89 o                         
  -2 -12   1      10062.25      10109.85       147.25 o                         
  -1 -12   1       3129.07       3287.31        70.71 o                         
   0 -12   1       3872.05       3737.58        83.31 o                         
   1 -12   1       2768.50       2834.61        72.43 o                         
   2 -12   1         64.83         48.63        19.92 o                         
   3 -12   1       1593.08       1514.60        55.93 o                         
   4 -12   1        827.12        790.00        44.13 o                         
   5 -12   1       4261.84       4254.57        90.81 o                         
   6 -12   1          5.12         -6.99        22.00 o                         
   7 -12   1      14796.05      14397.12       192.01 o                         
   8 -12   1       1102.60       1183.71        63.65 o                         
   9 -12   1       3388.47       3131.58       103.07 o                         
  10 -12   1         59.78         42.89        35.48 o                         
  11 -12   1        170.34        185.78        52.04 o                         
 -15 -11   1        815.76        874.77       113.00 o                         
 -14 -11   1       1401.33       1318.52        82.89 o                         
 -13 -11   1        187.42        222.54        41.91 o                         
 -12 -11   1       2240.18       2279.65        74.50 o                         
 -11 -11   1       6645.02       6592.28       121.63 o                         
 -10 -11   1       1678.92       1610.63        62.73 o                         
  -9 -11   1      18124.53      18120.86       341.30 o                         
  -8 -11   1        590.61        629.30        33.62 o                         
  -7 -11   1      12692.79      12195.85       162.15 o                         
  -6 -11   1       3275.89       3205.04        63.67 o                         
  -5 -11   1       3823.27       3757.93        53.27 o                         
  -4 -11   1       2029.18       2119.41        43.62 o                         
  -3 -11   1      27306.83      27062.45       239.14 o                         
  -2 -11   1          1.38        -20.19        13.75 o                         
  -1 -11   1      15955.93      15627.38       149.40 o                         
   0 -11   1       1386.34       1362.92        48.13 o                         
   1 -11   1        903.24        979.53        35.63 o                         
   2 -11   1       4849.02       4832.89        78.06 o                         
   3 -11   1       3459.74       3315.93        66.89 o                         
   4 -11   1       1268.41       1340.47        51.10 o                         
   5 -11   1       4603.06       4578.59        83.85 o                         
   6 -11   1      15518.31      15799.53       170.16 o                         
   7 -11   1        167.62        163.44        28.98 o                         
   8 -11   1      13955.75      13787.36       172.78 o                         
   9 -11   1         54.42         56.92        27.00 o                         
  10 -11   1       3525.21       3580.83       102.64 o                         
  11 -11   1         57.74         88.67        36.15 o                         
  12 -11   1        157.33        127.56        46.32 o                         
 -16 -10   1        158.29        243.45        53.37 o                         
 -15 -10   1        971.21       1037.96       153.55 o                         
 -14 -10   1       1942.51       2183.58       107.50 o                         
 -13 -10   1        477.38        566.24        58.30 o                         
 -12 -10   1         15.94        -16.02        32.09 o                         
 -11 -10   1       1594.56       1527.86        56.22 o                         
 -10 -10   1       2373.14       2442.84        98.12 o                         
  -9 -10   1        981.61        990.95        42.31 o                         
  -8 -10   1       8376.38       8323.81       114.00 o                         
  -7 -10   1        406.74        401.74        28.17 o                         
  -6 -10   1       1301.78       1322.00        37.32 o                         
  -5 -10   1       6998.68       6929.78        74.82 o                         
  -4 -10   1       2243.58       2283.17        44.22 o                         
  -3 -10   1       2453.63       2477.70        41.09 o                         
  -2 -10   1      15144.81      15123.72       140.99 o                         
  -1 -10   1         73.11         46.85        11.61 o                         
   0 -10   1      17805.85      17719.51       154.19 o                         
   1 -10   1         14.42          9.49        12.03 o                         
   2 -10   1       1739.90       1730.48        39.85 o                         
   3 -10   1       1079.62       1116.78        41.23 o                         
   4 -10   1       3484.01       3525.40        68.59 o                         
   5 -10   1         38.95          6.17        17.57 o                         
   6 -10   1        668.40        606.40        37.49 o                         
   7 -10   1       6848.44       6501.65       105.54 o                         
   8 -10   1        460.29        451.31        36.71 o                         
   9 -10   1       5935.94       5977.51       107.30 o                         
  10 -10   1       1103.81       1094.64       103.15 o                         
  11 -10   1        763.45        748.00        62.37 o                         
  12 -10   1        916.44        920.43        76.09 o                         
  13 -10   1        613.50        557.46        63.20 o                         
 -17  -9   1        155.66        170.20        60.10 o                         
 -16  -9   1        119.97         19.16        48.78 o                         
 -15  -9   1        481.85        496.60        70.98 o                         
 -14  -9   1        587.01        543.36        52.07 o                         
 -13  -9   1       1900.33       1839.12        76.40 o                         
 -12  -9   1         53.73         77.66        22.09 o                         
 -11  -9   1        354.04        368.26        27.07 o                         
 -10  -9   1       1885.77       1740.25        44.92 o                         
  -9  -9   1       1615.36       1555.11        58.92 o                         
  -8  -9   1         49.68         18.91        17.81 o                         
  -7  -9   1         29.01         30.73        11.53 o                         
  -6  -9   1          6.96          5.10         9.63 o                         
  -5  -9   1      10269.81       9897.24        94.76 o                         
  -4  -9   1       9053.84       8896.63        80.51 o                         
  -3  -9   1       3234.21       3288.86        45.10 o                         
  -2  -9   1       1816.29       1926.05        39.75 o                         
  -1  -9   1       1053.14        995.01        26.35 o                         
   0  -9   1       2828.19       2770.31        37.56 o                         
   1  -9   1         74.05        103.04        13.40 o                         
   2  -9   1        945.59        902.83        30.36 o                         
   3  -9   1       2067.34       2046.22        44.46 o                         
   4  -9   1       5391.82       5301.82        85.80 o                         
   5  -9   1       7510.93       7501.58       104.05 o                         
   6  -9   1        413.70        441.86        39.86 o                         
   7  -9   1        205.56        174.26        25.79 o                         
   8  -9   1         27.29         13.21        20.73 o                         
   9  -9   1         12.46         -9.36        23.24 o                         
  10  -9   1         11.19         -7.63        26.05 o                         
  11  -9   1        348.82        392.69        43.08 o                         
  12  -9   1       1273.82       1316.33        85.48 o                         
  13  -9   1       1940.78       1803.16       100.63 o                         
  14  -9   1       3077.25       3328.10       153.90 o                         
 -17  -8   1        287.06        304.19        58.44 o                         
 -16  -8   1        402.55        354.96        54.29 o                         
 -15  -8   1       3348.81       3429.82       117.07 o                         
 -14  -8   1         21.90         71.87        33.79 o                         
 -13  -8   1      14617.97      14546.42       348.52 o                         
 -12  -8   1         50.09         58.27        23.22 o                         
 -11  -8   1       5068.88       5195.35        92.63 o                         
 -10  -8   1         24.04          0.02        14.16 o                         
  -9  -8   1         67.41         81.82        16.99 o                         
  -8  -8   1        495.31        464.06        17.68 o                         
  -7  -8   1        234.34        274.34        13.16 o                         
  -6  -8   1       5695.52       5700.19        75.92 o                         
  -5  -8   1         13.29         13.08         7.03 o                         
  -4  -8   1      37452.68      37264.64       246.92 o                         
  -3  -8   1        543.67        527.35        18.22 o                         
  -2  -8   1      34203.95      34406.21       249.57 o                         
  -1  -8   1       5710.37       5386.93        58.06 o                         
   0  -8   1       3935.19       3757.01        39.73 o                         
   1  -8   1       8972.43       9468.94        86.57 o                         
   2  -8   1       6322.02       6082.95        70.37 o                         
   3  -8   1       3300.97       3043.79        48.96 o                         
   4  -8   1       7825.70       7685.39        94.05 o                         
   5  -8   1      10942.40      10378.92       129.94 o                         
   6  -8   1       1915.23       1814.79        51.69 o                         
   7  -8   1       9228.84       9097.82       122.21 o                         
   8  -8   1       1057.13       1031.48        47.77 o                         
   9  -8   1        933.28        885.47        53.33 o                         
  10  -8   1       4386.57       4157.18        98.17 o                         
  11  -8   1       3291.70       3092.86        90.40 o                         
  12  -8   1         53.42         49.80        36.89 o                         
  13  -8   1       6418.03       6542.68       161.34 o                         
  14  -8   1        337.14        290.80        53.90 o                         
 -17  -7   1       1574.08       1622.68       105.36 o                         
 -16  -7   1       2407.21       2372.71       110.60 o                         
 -15  -7   1        605.55        674.08        64.07 o                         
 -14  -7   1       8646.68       8727.62       188.96 o                         
 -13  -7   1         95.93         92.20        33.87 o                         
 -12  -7   1      29181.43      28798.99       319.14 o                         
 -11  -7   1         17.97         26.00        17.74 o                         
 -10  -7   1       7303.92       7347.04       101.99 o                         
  -9  -7   1       3904.05       3920.29        54.64 o                         
  -8  -7   1       1514.93       1450.72        27.10 o                         
  -7  -7   1        836.83        802.14        21.46 o                         
  -6  -7   1       1370.52       1540.38        28.52 o                         
  -5  -7   1       7525.88       7220.25        65.86 o                         
  -4  -7   1        432.81        328.83        11.20 o                         
  -3  -7   1      66660.89      67877.74       429.49 o                         
  -2  -7   1       4570.13       4683.94        50.11 o                         
  -1  -7   1      41024.05      40440.43       241.50 o                         
   0  -7   1      30483.86      31837.09       189.74 o                         
   1  -7   1      16335.97      16628.84       119.99 o                         
   2  -7   1      13299.00      13050.62       109.34 o                         
   3  -7   1      10844.38      10733.39       104.33 o                         
   4  -7   1          3.53         46.54        14.22 o                         
   5  -7   1      11433.01      11531.64       115.99 o                         
   6  -7   1       2466.26       2364.30        44.05 o                         
   7  -7   1       1541.15       1618.47        42.75 o                         
   8  -7   1       1605.04       1590.49        47.52 o                         
   9  -7   1       2658.16       2720.72        71.72 o                         
  10  -7   1        753.94        758.19        44.22 o                         
  11  -7   1       8473.82       8645.01       149.85 o                         
  12  -7   1       2884.37       2786.47       108.74 o                         
  13  -7   1        431.27        463.48        55.04 o                         
  14  -7   1       6514.92       6581.34       392.59 o                         
  15  -7   1        443.80        528.36        63.45 o                         
 -18  -6   1          8.53        -32.46        42.08 o                         
 -17  -6   1        214.23        254.27        56.17 o                         
 -16  -6   1        851.45        921.59        90.80 o                         
 -15  -6   1        363.06        343.80        54.46 o                         
 -14  -6   1        322.44        300.65        41.61 o                         
 -13  -6   1       5835.62       5811.12       127.86 o                         
 -12  -6   1        930.41        910.30        76.21 o                         
 -11  -6   1       8046.39       8108.86       114.58 o                         
 -10  -6   1       1721.99       1677.50        50.80 o                         
  -9  -6   1        873.14        860.34        29.99 o                         
  -8  -6   1       8658.15       8488.86        88.60 o                         
  -7  -6   1          1.79          9.48         7.02 o                         
  -6  -6   1       2017.45       2085.60        26.31 o                         
  -5  -6   1       2470.97       2399.59        26.17 o                         
  -4  -6   1       2635.24       2566.84        27.06 o                         
  -3  -6   1        984.17        893.83        16.94 o                         
  -2  -6   1      22034.85      22316.73       147.92 o                         
  -1  -6   1      11009.93      11209.26        77.64 o                         
   0  -6   1       7757.64       8129.71        58.00 o                         
   1  -6   1      25188.15      25559.18       167.73 o                         
   2  -6   1        330.11        362.98        17.11 o                         
   3  -6   1      21321.68      20984.80       180.45 o                         
   4  -6   1       4108.50       4047.63        57.18 o                         
   5  -6   1        796.49        865.83        34.20 o                         
   6  -6   1       2631.53       2661.04        40.33 o                         
   7  -6   1        161.67        148.43        15.29 o                         
   8  -6   1         49.78         64.27        15.50 o                         
   9  -6   1        948.03        951.89        42.83 o                         
  10  -6   1       7393.91       7396.68       113.51 o                         
  11  -6   1        955.84        922.46        47.01 o                         
  12  -6   1       5695.85       5948.84       112.32 o                         
  13  -6   1        256.60        264.39        45.61 o                         
  14  -6   1        612.36        559.34        69.66 o                         
  15  -6   1       2217.75       2315.53       123.46 o                         
  16  -6   1        952.58       1126.48        93.99 o                         
 -18  -5   1          2.17         -0.05        45.96 o                         
 -17  -5   1        477.46        476.04        80.32 o                         
 -16  -5   1       3234.53       3210.28       114.47 o                         
 -15  -5   1       3155.91       3177.89       106.46 o                         
 -14  -5   1         92.20         67.58        32.25 o                         
 -13  -5   1        197.77        169.06        34.24 o                         
 -12  -5   1        431.26        451.52        33.56 o                         
 -11  -5   1        316.49        328.74        25.64 o                         
 -10  -5   1        101.87         75.58        14.67 o                         
  -9  -5   1       1866.41       1801.73        37.57 o                         
  -8  -5   1       5356.98       5209.29        65.92 o                         
  -7  -5   1      13062.98      12994.47       112.98 o                         
  -6  -5   1      11339.42      11059.94        83.38 o                         
  -5  -5   1       4204.81       4200.82        39.80 o                         
  -4  -5   1        141.36        126.84         7.51 o                         
  -3  -5   1        203.61        260.37         9.43 o                         
  -2  -5   1       2628.81       2841.71        27.28 o                         
  -1  -5   1        188.86        198.05         9.06 o                         
   0  -5   1      11634.03      12473.22        75.27 o                         
   1  -5   1       7098.23       6522.55        49.50 o                         
   2  -5   1       9963.16       9562.60        79.41 o                         
   3  -5   1      17875.62      17875.57       137.11 o                         
   4  -5   1       9341.05       9392.70        85.11 o                         
   5  -5   1       1143.75       1063.76        31.30 o                         
   6  -5   1         53.48         36.05        10.56 o                         
   7  -5   1         23.10         22.62        11.29 o                         
   8  -5   1       1605.31       1587.96        52.59 o                         
   9  -5   1       2436.55       2459.00        57.66 o                         
  10  -5   1       6450.26       6400.92        97.31 o                         
  11  -5   1       5868.24       5950.61       101.40 o                         
  12  -5   1       8119.54       8181.58       126.77 o                         
  13  -5   1       1174.40       1239.35        65.74 o                         
  14  -5   1         77.59         36.05        30.57 o                         
  15  -5   1        182.22        150.34        51.01 o                         
  16  -5   1        107.21        105.08        49.76 o                         
 -18  -4   1       1005.48       1062.26       101.56 o                         
 -17  -4   1       1306.71       1335.13       105.44 o                         
 -16  -4   1       6537.57       6460.40       160.27 o                         
 -15  -4   1       2535.59       2606.01       105.17 o                         
 -14  -4   1       3250.21       3194.03       103.18 o                         
 -13  -4   1        983.74        955.66        62.81 o                         
 -12  -4   1       3127.71       3060.93        57.27 o                         
 -11  -4   1       7465.22       7302.30        75.47 o                         
 -10  -4   1       7122.66       7248.90        90.61 o                         
  -9  -4   1      19314.66      18850.99       154.21 o                         
  -8  -4   1       1250.07       1224.34        27.70 o                         
  -7  -4   1      53367.21      53361.34       333.80 o                         
  -6  -4   1        176.89        128.96        10.49 o                         
  -5  -4   1      27621.04      27711.31       176.82 o                         
  -4  -4   1       2224.23       2489.81        26.19 o                         
  -3  -4   1        752.14       1057.10        16.76 o                         
  -2  -4   1       8183.44       8923.90        57.87 o                         
  -1  -4   1         43.05         84.47         6.35 o                         
   0  -4   1       8166.10       8456.09        50.68 o                         
   1  -4   1       1150.90       1142.15        14.64 o                         
   2  -4   1      43534.61      42993.88       239.70 o                         
   3  -4   1          2.90         17.82         7.59 o                         
   4  -4   1      47360.60      46803.16       264.71 o                         
   5  -4   1        596.37        494.80        18.98 o                         
   6  -4   1       7966.88       7543.47        73.28 o                         
   7  -4   1      13566.25      13585.12       122.23 o                         
   8  -4   1       1683.46       1717.01        62.56 o                         
   9  -4   1        719.97        685.58        34.62 o                         
  10  -4   1       5007.32       5122.56        82.97 o                         
  11  -4   1       7048.07       7225.74       104.56 o                         
  12  -4   1        475.36        446.17        35.87 o                         
  13  -4   1       5603.45       5722.23       123.42 o                         
  14  -4   1        662.62        584.49        48.90 o                         
  15  -4   1        998.67        951.76        60.82 o                         
  16  -4   1       4512.27       4215.97       132.12 o                         
  17  -4   1       1821.96       2078.09       155.70 o                         
 -18  -3   1       1213.65       1186.14        88.43 o                         
 -17  -3   1       3598.95       3575.10       168.29 o                         
 -16  -3   1        237.91        199.12        46.63 o                         
 -15  -3   1       6443.67       6422.95       154.88 o                         
 -14  -3   1       1161.87       1112.84        60.94 o                         
 -13  -3   1       1302.55       1331.27        50.06 o                         
 -12  -3   1        483.23        491.81        30.36 o                         
 -11  -3   1       1017.69       1015.80        30.30 o                         
 -10  -3   1       3153.63       3182.09        44.56 o                         
  -9  -3   1      13201.49      13228.80       102.60 o                         
  -8  -3   1      26391.84      26199.63       173.01 o                         
  -7  -3   1        724.14        730.61        20.52 o                         
  -6  -3   1      44863.58      44510.14       257.85 o                         
  -5  -3   1        300.87        286.75        11.42 o                         
  -4  -3   1       6214.16       5847.62        43.01 o                         
  -3  -3   1      19621.32      19745.66       113.69 o                         
  -2  -3   1      22064.69      22849.72       125.26 o                         
  -1  -3   1       3255.98       3492.07        25.49 o                         
   0  -3   1       7371.26       7485.35        42.47 o                         
   1  -3   1       7894.12       7622.67        49.00 o                         
   2  -3   1       2100.04       2237.11        21.57 o                         
   3  -3   1      23986.04      23154.22       118.20 o                         
   4  -3   1       1725.83       1644.91        23.80 o                         
   5  -3   1      34422.40      34479.12       208.26 o                         
   6  -3   1      26826.54      26464.99       175.94 o                         
   7  -3   1       1210.26       1160.22        30.90 o                         
   8  -3   1      18205.31      17602.15       151.46 o                         
   9  -3   1       5841.47       5882.59        79.25 o                         
  10  -3   1        445.50        485.51        31.20 o                         
  11  -3   1       1230.51       1345.89        47.57 o                         
  12  -3   1       3242.43       3015.40        99.00 o                         
  13  -3   1        358.69        322.36        39.02 o                         
  14  -3   1       2057.75       2072.32        82.03 o                         
  15  -3   1       4179.84       4220.31       103.39 o                         
  16  -3   1         50.46          8.81        33.38 o                         
  17  -3   1       6348.01       6685.33       154.38 o                         
 -18  -2   1          0.26         18.96        42.10 o                         
 -17  -2   1        196.32        149.16        45.69 o                         
 -16  -2   1       2636.36       2659.65       117.93 o                         
 -15  -2   1        122.79        142.76        44.79 o                         
 -14  -2   1       1418.10       1489.31        90.19 o                         
 -13  -2   1         56.81         31.04        18.48 o                         
 -12  -2   1        264.72        299.07        24.94 o                         
 -11  -2   1       2553.79       2525.57        44.24 o                         
 -10  -2   1      14617.48      15038.69       123.37 o                         
  -9  -2   1         28.14         40.03         9.73 o                         
  -8  -2   1      10087.38      10002.36        82.13 o                         
  -7  -2   1       4282.91       4202.14        42.01 o                         
  -6  -2   1        312.49        382.75        13.01 o                         
  -5  -2   1       7915.31       7594.76        53.45 o                         
  -4  -2   1        818.68        725.39        11.81 o                         
  -3  -2   1       6035.24       6077.86        40.40 o                         
  -2  -2   1      29378.45      29751.64       163.04 o                         
  -1  -2   1      16744.81      16275.20        87.23 o                         
   0  -2   1       6112.83       6005.25        34.79 o                         
   1  -2   1        403.25        497.95        10.11 o                         
   2  -2   1       6271.31       6734.08        39.80 o                         
   3  -2   1       2710.21       2749.66        22.64 o                         
   4  -2   1        825.80        776.27        16.24 o                         
   5  -2   1       4817.26       4549.42        41.66 o                         
   6  -2   1       3334.45       3615.79        45.16 o                         
   7  -2   1      34105.50      33569.91       241.23 o                         
   8  -2   1       3416.77       3682.99        54.19 o                         
   9  -2   1       9589.67       9455.25        98.97 o                         
  10  -2   1        354.58        378.09        24.13 o                         
  11  -2   1       2669.46       2778.61        55.54 o                         
  12  -2   1        289.17        308.66        30.78 o                         
  13  -2   1          1.07        -33.79        22.53 o                         
  14  -2   1        495.46        448.17        42.73 o                         
  15  -2   1        439.91        437.75        44.20 o                         
  16  -2   1       3648.26       3793.25       111.57 o                         
  17  -2   1       2229.66       2440.47       112.78 o                         
  18  -2   1       4029.26       4448.63       159.58 o                         
 -18  -1   1        573.55        576.40        73.50 o                         
 -17  -1   1        640.76        685.09        69.66 o                         
 -16  -1   1         35.06         -9.89        30.54 o                         
 -15  -1   1         42.44         -6.54        29.65 o                         
 -14  -1   1        362.53        405.90        41.41 o                         
 -13  -1   1          9.13          0.63        17.87 o                         
 -12  -1   1       1196.34       1162.30        43.87 o                         
 -11  -1   1       3629.51       3691.26        54.69 o                         
 -10  -1   1      11757.60      11888.28       104.59 o                         
  -9  -1   1       7498.26       7574.55        71.53 o                         
  -8  -1   1       7717.02       7881.61        71.26 o                         
  -7  -1   1       2379.10       2603.97        34.82 o                         
  -6  -1   1       6314.82       6685.21        54.33 o                         
  -5  -1   1       1144.87       1179.21        20.10 o                         
  -4  -1   1       3909.93       3979.10        30.09 o                         
  -3  -1   1        125.75        114.58         5.55 o                         
  -2  -1   1      23701.10      23694.00       127.42 o                         
  -1  -1   1      33120.38      33944.68       230.31 o                         
   0  -1   1      44222.68      43825.92       557.94 o                         
   1  -1   1      26641.36      26582.81       146.50 o                         
   2  -1   1         71.29         80.20         4.74 o                         
   3  -1   1       3412.45       3493.17        27.50 o                         
   4  -1   1          1.84         16.77         4.77 o                         
   5  -1   1       1161.77       1110.56        24.82 o                         
   6  -1   1      19168.93      20570.29       129.77 o                         
   7  -1   1      22082.90      21989.39       168.16 o                         
   8  -1   1      15687.56      16374.28       137.32 o                         
   9  -1   1      21574.23      21562.12       173.72 o                         
  10  -1   1       4263.54       4260.31        63.64 o                         
  11  -1   1       2068.08       1986.37        47.89 o                         
  12  -1   1        929.39        904.55        43.91 o                         
  13  -1   1        575.09        566.76        39.86 o                         
  14  -1   1         96.34         23.08        23.36 o                         
  15  -1   1       1303.28       1249.42        74.26 o                         
  16  -1   1       3325.42       3489.94       106.46 o                         
  17  -1   1       1359.44       1233.77        81.20 o                         
  18  -1   1       2713.24       2652.77       119.15 o                         
 -18   0   1       6278.30       6827.32       270.83 o                         
 -17   0   1         29.58         25.27        35.45 o                         
 -16   0   1       6321.25       6621.18       151.34 o                         
 -15   0   1       2453.30       2418.28        90.43 o                         
 -14   0   1       2978.15       2835.01        89.05 o                         
 -13   0   1       3841.49       3689.52        82.69 o                         
 -12   0   1       4514.96       4666.28        88.50 o                         
 -11   0   1        302.14        334.56        22.14 o                         
 -10   0   1      18859.72      19323.30       150.32 o                         
  -9   0   1      14590.12      14894.02       120.20 o                         
  -8   0   1       1617.68       1628.36        31.49 o                         
  -7   0   1      10225.18      10176.19        80.22 o                         
  -6   0   1        557.76        700.88        18.41 o                         
  -5   0   1       7392.55       7210.09        48.55 o                         
  -4   0   1         91.49         61.76         5.48 o                         
  -3   0   1      19235.30      19728.87       105.51 o                         
  -2   0   1      11668.66      11600.76        67.23 o                         
  -1   0   1     146935.58     112691.51     11964.31 o                         
   2   0   1          2.79         29.76         5.66 o                         
   3   0   1      12935.19      13147.23        73.06 o                         
   4   0   1       3061.33       3356.04        28.82 o                         
   5   0   1        731.89        959.90        15.69 o                         
   6   0   1      12058.27      11948.85        85.76 o                         
   7   0   1       1933.28       1932.12        32.34 o                         
   8   0   1      41960.59      42824.80       308.32 o                         
   9   0   1       2380.41       2339.51        57.86 o                         
  10   0   1      35767.18      35696.75       308.51 o                         
  11   0   1       2121.97       1965.54        52.19 o                         
  12   0   1       1443.28       1498.16        54.45 o                         
  13   0   1       7057.48       7139.02       110.00 o                         
  14   0   1        710.98        662.92        42.28 o                         
  15   0   1        104.21        111.29        33.57 o                         
  16   0   1        574.39        619.59        59.21 o                         
  17   0   1       2089.94       2027.10        99.72 o                         
  18   0   1        624.16        604.47        63.98 o                         
 -18   1   1        481.54        452.75        59.77 o                         
 -17   1   1       5464.75       5423.29       143.89 o                         
 -16   1   1        296.44        312.49        49.72 o                         
 -15   1   1       4424.63       4632.16       114.55 o                         
 -14   1   1       6000.18       6070.83       126.72 o                         
 -13   1   1       2548.66       2487.06        74.08 o                         
 -12   1   1       8613.43       8688.09       115.38 o                         
 -11   1   1       5854.54       5781.13        73.61 o                         
 -10   1   1        819.90        861.27        30.02 o                         
  -9   1   1      10685.78      10577.94        97.25 o                         
  -8   1   1       8176.65       8152.80        75.48 o                         
  -7   1   1        145.40        188.53        13.80 o                         
  -6   1   1       8000.47       8138.66        70.04 o                         
  -5   1   1      31625.20      32137.47       174.07 o                         
  -4   1   1       8328.31       8163.84        52.28 o                         
  -3   1   1      91638.12      92663.65       445.95 o                         
  -2   1   1      34859.11      35144.21       178.08 o                         
  -1   1   1      27742.78      27024.79       265.06 o                         
   1   1   1       1921.63       1615.12        57.09 o                         
   2   1   1      19652.01      19225.01       123.57 o                         
   3   1   1       9020.98       9075.65        58.44 o                         
   4   1   1       6841.08       7017.87        48.24 o                         
   5   1   1       2776.00       2867.54        28.84 o                         
   6   1   1       3306.85       3131.46        36.47 o                         
   7   1   1       1655.34       1632.28        32.95 o                         
   8   1   1       8244.66       8116.91        82.00 o                         
   9   1   1      27635.85      27732.01       220.97 o                         
  10   1   1       5138.73       5028.64        74.36 o                         
  11   1   1       8939.67       9010.41       103.88 o                         
  12   1   1       9342.34       9344.86       121.56 o                         
  13   1   1         75.93         89.70        23.73 o                         
  14   1   1       7773.41       7751.67       120.92 o                         
  15   1   1         37.54         57.73        29.40 o                         
  16   1   1        494.44        506.22        52.51 o                         
  17   1   1        332.28        404.38        56.97 o                         
  18   1   1        583.95        618.02        72.44 o                         
 -17   2   1        148.66        165.17        46.95 o                         
 -16   2   1       1078.44       1123.33        71.59 o                         
 -15   2   1        469.11        460.52        47.89 o                         
 -14   2   1        418.65        499.28        43.37 o                         
 -13   2   1       6589.51       6354.68       114.87 o                         
 -12   2   1       1664.21       1575.12        53.13 o                         
 -11   2   1       4534.97       4457.82        75.35 o                         
 -10   2   1        396.62        374.04        28.74 o                         
  -9   2   1       2513.63       2694.84        46.62 o                         
  -8   2   1        148.87        122.74        15.01 o                         
  -7   2   1        750.69        743.73        25.86 o                         
  -6   2   1       1556.67       1655.47        32.12 o                         
  -5   2   1      29335.96      30214.07       166.83 o                         
  -4   2   1      13162.85      12886.72        73.03 o                         
  -3   2   1      32116.25      32268.91       154.66 o                         
  -2   2   1      40579.77      40613.84       187.62 o                         
  -1   2   1       4826.23       4632.91        29.60 o                         
   0   2   1       5153.60       5494.27        40.54 o                         
   1   2   1        307.83        258.07         8.58 o                         
   2   2   1       5352.95       5009.00        43.47 o                         
   3   2   1       1215.41       1157.44        13.48 o                         
   4   2   1       5316.20       5150.70        37.23 o                         
   5   2   1      24546.91      24543.23       132.32 o                         
   6   2   1      15477.56      15375.50        99.66 o                         
   7   2   1       7259.19       7182.28        60.47 o                         
   8   2   1        406.08        455.25        18.92 o                         
   9   2   1          2.48          8.07        10.00 o                         
  10   2   1         21.58          6.94        13.18 o                         
  11   2   1       1591.19       1614.12        43.84 o                         
  12   2   1       1258.65       1239.68        46.03 o                         
  13   2   1      13043.63      13377.07       202.23 o                         
  14   2   1       4176.70       4152.33       103.71 o                         
  15   2   1       6379.26       6336.46       135.41 o                         
  16   2   1        920.89        842.11        61.39 o                         
  17   2   1        495.77        532.61        62.06 o                         
  18   2   1        377.87        454.78        62.92 o                         
 -17   3   1          0.10        -35.73        37.67 o                         
 -16   3   1         74.25         28.53        34.75 o                         
 -15   3   1        987.04        995.11        67.47 o                         
 -14   3   1        361.13        433.59        42.38 o                         
 -13   3   1      13646.44      13795.81       186.57 o                         
 -12   3   1       4676.68       4675.93        88.82 o                         
 -11   3   1       8349.62       8446.45       111.35 o                         
 -10   3   1        107.92         79.21        18.49 o                         
  -9   3   1       1206.10       1084.59        41.42 o                         
  -8   3   1         63.41         45.45        14.33 o                         
  -7   3   1         18.18         38.18        11.68 o                         
  -6   3   1        708.20        789.62        22.78 o                         
  -5   3   1      13629.52      13909.67        92.68 o                         
  -4   3   1      28640.74      28437.20       154.27 o                         
  -3   3   1      11669.90      11611.30        63.79 o                         
  -2   3   1      24516.29      24635.17       118.19 o                         
  -1   3   1       5714.37       5906.48        35.46 o                         
   0   3   1      17629.88      17744.36        86.79 o                         
   1   3   1       1171.57       1179.65        11.65 o                         
   2   3   1       8156.98       7997.20       151.97 o                         
   3   3   1       7710.53       7549.56        52.39 o                         
   4   3   1      14449.36      14588.10        88.05 o                         
   5   3   1      14002.20      14288.52        92.71 o                         
   6   3   1      19127.89      18820.52       116.00 o                         
   7   3   1       9640.09       9591.55        70.28 o                         
   8   3   1        473.72        459.68        16.07 o                         
   9   3   1       3046.78       3217.78        39.86 o                         
  10   3   1       5841.79       5652.31        62.84 o                         
  11   3   1       1764.24       1760.52        38.67 o                         
  12   3   1        324.09        286.27        25.76 o                         
  13   3   1       4853.89       5032.50        89.97 o                         
  14   3   1       2561.97       2569.98       110.45 o                         
  15   3   1       9551.62       9556.76       165.83 o                         
  16   3   1        225.90        204.43        46.36 o                         
  17   3   1        789.52        792.49        72.51 o                         
  18   3   1        347.89        280.78        55.47 o                         
 -17   4   1         51.98         19.29        40.55 o                         
 -16   4   1        391.84        338.27        59.06 o                         
 -15   4   1         22.74         36.05        32.59 o                         
 -14   4   1       1990.91       2029.38        80.98 o                         
 -13   4   1        693.14        708.13        50.36 o                         
 -12   4   1      19696.51      19770.41       213.88 o                         
 -11   4   1         82.06         83.25        24.67 o                         
 -10   4   1      16714.03      16866.70       182.97 o                         
  -9   4   1       3147.33       3170.03        65.43 o                         
  -8   4   1       5850.48       5612.08        80.32 o                         
  -7   4   1       7335.31       7340.78        85.37 o                         
  -6   4   1       6082.26       5967.98        68.81 o                         
  -5   4   1        733.68        872.70        24.18 o                         
  -4   4   1      26280.08      26008.13       157.65 o                         
  -3   4   1      25098.89      25336.50       138.68 o                         
  -2   4   1        837.42        970.95        13.69 o                         
  -1   4   1       3137.91       3076.30        24.20 o                         
   0   4   1       2658.45       2544.24        20.05 o                         
   1   4   1      21117.49      21248.66       121.60 o                         
   2   4   1      11573.74      11080.18        86.43 o                         
   3   4   1      14234.70      14176.18       196.37 o                         
   4   4   1       8138.59       8098.26        59.31 o                         
   5   4   1      29327.15      28352.61       179.89 o                         
   6   4   1          1.12          5.27         7.13 o                         
   7   4   1      35880.71      35427.46       230.35 o                         
   8   4   1       1181.16       1100.75        23.68 o                         
   9   4   1         41.98         52.77         9.52 o                         
  10   4   1        149.12        145.97        12.81 o                         
  11   4   1       7291.30       7186.66        71.63 o                         
  12   4   1         72.66         78.16        17.39 o                         
  13   4   1        807.99        856.29        40.48 o                         
  14   4   1       4265.04       4336.69       105.41 o                         
  15   4   1         97.05        132.01        44.11 o                         
  16   4   1       5742.83       5798.90       149.40 o                         
  17   4   1       2334.08       2310.00       112.55 o                         
  18   4   1        449.20        496.36        64.96 o                         
 -16   5   1          1.12        -59.66        39.78 o                         
 -15   5   1       1692.48       1713.40        94.62 o                         
 -14   5   1         39.62         14.36        29.53 o                         
 -13   5   1       2166.57       2064.10        79.48 o                         
 -12   5   1        136.16        113.96        27.06 o                         
 -11   5   1       7928.06       7742.29       117.90 o                         
 -10   5   1       1036.73       1152.22        47.39 o                         
  -9   5   1       9238.98       9239.97       115.97 o                         
  -8   5   1      12335.69      12223.06       134.92 o                         
  -7   5   1       2617.79       2676.95        50.02 o                         
  -6   5   1      23080.63      23135.08       181.54 o                         
  -5   5   1       3285.02       3221.53        43.12 o                         
  -4   5   1       1051.37        968.05        23.90 o                         
  -3   5   1       9250.03       9429.15        66.96 o                         
  -2   5   1       1582.83       1581.75        20.44 o                         
  -1   5   1          7.44         25.25         5.00 o                         
   0   5   1        854.53        810.26        12.95 o                         
   1   5   1      40223.99      40551.19       218.66 o                         
   2   5   1       3017.02       3077.09        28.41 o                         
   3   5   1      33984.92      33606.60       441.35 o                         
   4   5   1       2626.55       2431.96        59.42 o                         
   5   5   1      28792.55      29111.08       233.18 o                         
   6   5   1      25469.98      25508.36       165.93 o                         
   7   5   1       6198.70       6306.80        65.44 o                         
   8   5   1       8369.32       8387.00        84.94 o                         
   9   5   1       2850.74       2819.06        44.96 o                         
  10   5   1       6010.60       6069.43        74.15 o                         
  11   5   1       4552.46       4743.82        70.33 o                         
  12   5   1       9469.03       9237.03       113.58 o                         
  13   5   1       1842.08       1916.02        69.45 o                         
  14   5   1       3825.39       4003.53       111.56 o                         
  15   5   1       2492.14       2386.46       146.20 o                         
  16   5   1       2117.69       2048.74       143.96 o                         
  17   5   1       2981.83       3122.98       136.46 o                         
  18   5   1       4228.82       4618.38       164.00 o                         
 -16   6   1       1692.97       1528.15       106.09 o                         
 -15   6   1        611.01        655.40        73.75 o                         
 -14   6   1       1042.95       1041.82        70.15 o                         
 -13   6   1        456.74        479.25        62.78 o                         
 -12   6   1         13.19         16.28        23.37 o                         
 -11   6   1          3.47        -16.80        20.39 o                         
 -10   6   1        306.87        212.93        27.73 o                         
  -9   6   1        526.88        550.97        34.33 o                         
  -8   6   1       1512.17       1548.63        49.46 o                         
  -7   6   1      12388.80      12787.08       160.19 o                         
  -6   6   1       4585.66       4659.46        59.56 o                         
  -5   6   1       7623.81       7758.74        74.80 o                         
  -4   6   1       5433.13       5791.06        53.59 o                         
  -3   6   1        106.61        185.08        10.13 o                         
  -2   6   1        140.81        122.71         9.27 o                         
  -1   6   1       1264.78       1482.16        19.98 o                         
   0   6   1       6288.09       5874.93        42.12 o                         
   1   6   1       3821.97       3298.68        33.66 o                         
   2   6   1      27221.27      27439.11       168.51 o                         
   3   6   1       8226.77       7666.47        70.51 o                         
   4   6   1       6307.27       6158.84       134.16 o                         
   5   6   1       3893.67       4217.94        85.01 o                         
   6   6   1       5250.72       5149.02        54.50 o                         
   7   6   1       2119.96       2255.43        27.18 o                         
   8   6   1        174.30        184.53        12.27 o                         
   9   6   1       3872.80       3958.98        55.67 o                         
  10   6   1       8569.44       8278.68       102.01 o                         
  11   6   1       5811.65       5670.23        92.35 o                         
  12   6   1       2250.42       2069.48        63.00 o                         
  13   6   1       4233.64       4191.10       102.48 o                         
  14   6   1        136.75         87.08        32.21 o                         
  15   6   1       1157.54       1140.45        71.00 o                         
  16   6   1        136.51        151.25        69.75 o                         
  17   6   1          0.81        -11.92        38.61 o                         
  18   6   1        167.95        207.46        54.46 o                         
 -15   7   1       1077.40        785.69        81.82 o                         
 -14   7   1       3364.02       3226.36       120.01 o                         
 -13   7   1        505.22        526.44        57.38 o                         
 -12   7   1        240.51        271.15        41.16 o                         
 -11   7   1        374.91        312.78        33.74 o                         
 -10   7   1       1039.07       1054.01        48.76 o                         
  -9   7   1       2646.42       2724.47        65.13 o                         
  -8   7   1        301.99        324.05        29.70 o                         
  -7   7   1      12858.40      12867.17       125.34 o                         
  -6   7   1         22.32         12.50        11.37 o                         
  -5   7   1      29976.65      29688.89       196.41 o                         
  -4   7   1       1628.76       1699.25        26.36 o                         
  -3   7   1      20339.71      20548.23       156.65 o                         
  -2   7   1       1442.31       1370.76        24.39 o                         
  -1   7   1        198.52        259.44        10.78 o                         
   0   7   1         20.35         28.13         6.54 o                         
   1   7   1       1304.11       1306.65        22.21 o                         
   2   7   1      19345.06      19124.89       125.66 o                         
   3   7   1       2771.87       2671.88        29.89 o                         
   4   7   1      25450.78      25597.32       235.65 o                         
   5   7   1        404.89        407.37        30.35 o                         
   6   7   1        461.04        384.39        17.01 o                         
   7   7   1       8475.64       8367.42        86.75 o                         
   8   7   1       1571.03       1594.65        28.34 o                         
   9   7   1       2395.89       2305.87        38.01 o                         
  10   7   1       7598.75       7478.02        90.73 o                         
  11   7   1       1348.80       1382.45        50.15 o                         
  12   7   1       5580.73       5652.05        93.05 o                         
  13   7   1        697.65        676.03        40.61 o                         
  14   7   1        488.46        438.51        52.01 o                         
  15   7   1        107.99         71.56        35.97 o                         
  16   7   1        983.57       1046.82        81.33 o                         
  17   7   1          9.19        -36.64        38.14 o                         
  18   7   1       1580.83       1636.73       110.27 o                         
 -15   8   1       5125.77       5861.26       180.13 o                         
 -14   8   1          2.30        -37.27        34.51 o                         
 -13   8   1       4329.04       4464.99       145.01 o                         
 -12   8   1         49.95          8.24        31.32 o                         
 -11   8   1        232.81        243.99        36.66 o                         
 -10   8   1        123.76        141.50        31.68 o                         
  -9   8   1       3160.87       3142.67        73.93 o                         
  -8   8   1       4745.22       4899.93        84.16 o                         
  -7   8   1        541.27        490.16        25.12 o                         
  -6   8   1      12206.10      11997.57       108.78 o                         
  -5   8   1       1114.50       1028.26        33.68 o                         
  -4   8   1      24930.77      24743.41       207.45 o                         
  -3   8   1      10180.47      10466.08       103.72 o                         
  -2   8   1       9609.82       9745.98        87.26 o                         
  -1   8   1      23451.76      23583.61       140.32 o                         
   0   8   1        115.17        122.51         8.82 o                         
   1   8   1        662.40        622.54        19.37 o                         
   2   8   1        875.59        966.25        20.89 o                         
   3   8   1       5679.69       5720.02        47.93 o                         
   4   8   1        753.64        793.71        24.96 o                         
   5   8   1       5681.21       5667.07       108.08 o                         
   6   8   1      19280.29      19400.78       230.32 o                         
   7   8   1        394.92        359.06        19.75 o                         
   8   8   1      20308.89      20078.62       191.78 o                         
   9   8   1       2107.89       2252.04        38.98 o                         
  10   8   1       6979.89       7018.94        85.31 o                         
  11   8   1       3144.38       3060.00       103.57 o                         
  12   8   1       1829.71       1740.02        51.87 o                         
  13   8   1       3708.99       3769.97        86.25 o                         
  14   8   1         24.26          3.53        29.56 o                         
  15   8   1        892.98        870.61        69.42 o                         
  16   8   1       1310.03       1208.45       104.29 o                         
  17   8   1       3624.32       3646.49       173.64 o                         
 -14   9   1       3595.52       3665.87       147.96 o                         
 -13   9   1        660.87        603.61        63.14 o                         
 -12   9   1        716.59        709.83        66.72 o                         
 -11   9   1       2965.64       2809.09       120.28 o                         
 -10   9   1       1168.47       1197.74        64.22 o                         
  -9   9   1       3905.17       3984.84       120.12 o                         
  -8   9   1       1632.42       1556.25        67.00 o                         
  -7   9   1        118.94        117.10        24.47 o                         
  -6   9   1       1305.16       1237.62        45.86 o                         
  -5   9   1       5049.29       5019.42        77.57 o                         
  -4   9   1       4706.12       4563.66        67.81 o                         
  -3   9   1       2355.85       2243.39        47.04 o                         
  -2   9   1      30427.14      30339.61       211.02 o                         
  -1   9   1        248.71        250.54        15.90 o                         
   0   9   1      40040.50      39729.17       219.39 o                         
   1   9   1        820.71        683.88        21.09 o                         
   2   9   1       5313.25       5298.12        52.12 o                         
   3   9   1         99.12         75.39         9.44 o                         
   4   9   1         88.06         82.33         7.97 o                         
   5   9   1        346.44        325.11        17.88 o                         
   6   9   1        766.65        785.90        52.58 o                         
   7   9   1      17561.46      17427.21       221.83 o                         
   8   9   1        717.98        666.55        22.36 o                         
   9   9   1      19311.86      19002.45       206.83 o                         
  10   9   1         90.81        111.66        26.75 o                         
  11   9   1      10577.61      10553.60       154.12 o                         
  12   9   1       2023.24       2021.42        59.53 o                         
  13   9   1        842.98        886.01        50.02 o                         
  14   9   1        336.23        308.58        41.89 o                         
  15   9   1       1037.11       1128.14        73.26 o                         
  16   9   1       3443.99       3458.76       150.90 o                         
  17   9   1       2475.15       2870.46       154.64 o                         
 -13  10   1        180.26        136.10        47.30 o                         
 -12  10   1        243.23        224.13        47.89 o                         
 -11  10   1        728.28        783.16        57.73 o                         
 -10  10   1       3799.18       3952.76       101.50 o                         
  -9  10   1       5420.37       5302.74       114.51 o                         
  -8  10   1       5051.16       4920.87       105.84 o                         
  -7  10   1       3296.14       3188.72        81.06 o                         
  -6  10   1          1.61        -19.56        18.56 o                         
  -5  10   1         44.89         40.13        19.50 o                         
  -4  10   1          8.13        -20.54        15.00 o                         
  -3  10   1        391.41        345.38        23.34 o                         
  -2  10   1       3732.96       3556.62        69.99 o                         
  -1  10   1      11645.16      11592.73       104.53 o                         
   0  10   1       4342.80       4154.79        47.34 o                         
   1  10   1      11973.80      12027.08       102.13 o                         
   2  10   1       1375.54       1354.46        32.45 o                         
   3  10   1        743.35        699.81        25.16 o                         
   4  10   1         63.07         57.23         8.83 o                         
   5  10   1         36.52         46.68        10.75 o                         
   6  10   1       1985.06       1977.97        87.28 o                         
   7  10   1       4157.90       4193.65        95.49 o                         
   8  10   1       5956.57       5985.56       128.22 o                         
   9  10   1       7514.97       7203.42       123.94 o                         
  10  10   1       3980.82       3904.79        79.70 o                         
  11  10   1       2355.16       2307.93        62.01 o                         
  12  10   1        130.44        129.01        23.61 o                         
  13  10   1        133.87         82.90        28.17 o                         
  14  10   1         48.88         72.19        41.18 o                         
  15  10   1         54.55        101.74        45.98 o                         
  16  10   1        936.54        910.23        92.37 o                         
  17  10   1       2133.88       1842.64       129.02 o                         
 -12  11   1        365.86        321.44        54.21 o                         
 -11  11   1        604.67        586.11        54.10 o                         
 -10  11   1       5773.48       5786.17       125.81 o                         
  -9  11   1       1476.89       1396.21        71.59 o                         
  -8  11   1       4222.83       4024.18        93.73 o                         
  -7  11   1       1522.07       1578.47        60.76 o                         
  -6  11   1         20.99          0.14        20.32 o                         
  -5  11   1         75.33         59.07        22.21 o                         
  -4  11   1       2436.26       2380.33        58.62 o                         
  -3  11   1       2525.80       2615.20        63.41 o                         
  -2  11   1       1662.49       1614.82        45.75 o                         
  -1  11   1      18085.65      18292.06       155.72 o                         
   0  11   1         21.75         46.23        10.92 o                         
   1  11   1      12340.19      11979.18       111.28 o                         
   2  11   1          7.60         23.10        11.77 o                         
   3  11   1       3574.12       3679.43        59.31 o                         
   4  11   1       5376.06       5359.29        67.80 o                         
   5  11   1       1179.13       1223.02        34.50 o                         
   6  11   1       1374.49       1319.07        37.65 o                         
   7  11   1        924.44        864.70        54.68 o                         
   8  11   1       6235.93       6153.27       124.12 o                         
   9  11   1         86.46          7.05        26.92 o                         
  10  11   1      10088.11      10125.52       184.42 o                         
  11  11   1         19.96         20.14        16.77 o                         
  12  11   1       2785.78       2828.13        66.44 o                         
  13  11   1       3939.47       4008.29        96.67 o                         
  14  11   1        345.07        265.19        54.72 o                         
  15  11   1       2465.08       2398.00       208.67 o                         
  16  11   1        875.59        967.98        90.61 o                         
 -11  12   1        859.61        888.91        74.28 o                         
 -10  12   1       1150.83       1290.57        73.18 o                         
  -9  12   1       4362.88       4330.35       130.03 o                         
  -8  12   1          9.82        -15.22        25.08 o                         
  -7  12   1       2326.84       2363.00        91.87 o                         
  -6  12   1       1190.67       1197.52        56.26 o                         
  -5  12   1        112.97         94.28        24.79 o                         
  -4  12   1       1179.38       1220.78        55.59 o                         
  -3  12   1       9115.40       9004.72       117.02 o                         
  -2  12   1       1029.77       1031.40        42.64 o                         
  -1  12   1       4103.48       4049.19        67.78 o                         
   0  12   1      19925.01      19851.52       201.35 o                         
   1  12   1       3341.73       3293.67        58.58 o                         
   2  12   1       8910.81       8847.36       102.97 o                         
   3  12   1       4724.21       4763.49        69.47 o                         
   4  12   1       2585.05       2541.67        47.87 o                         
   5  12   1      11701.99      11366.19       145.93 o                         
   6  12   1         30.86         41.28        15.18 o                         
   7  12   1       5167.34       4937.86       104.45 o                         
   8  12   1        295.20        341.35        37.55 o                         
   9  12   1       1575.30       1565.65        70.47 o                         
  10  12   1        979.59        987.80        68.31 o                         
  11  12   1       4728.64       4876.68       174.75 o                         
  12  12   1       6466.62       6551.82       293.06 o                         
  13  12   1        430.45        404.25        33.27 o                         
  14  12   1      12606.25      12422.15       195.10 o                         
  15  12   1         82.24         71.56        37.22 o                         
 -10  13   1        792.99        947.09        71.01 o                         
  -9  13   1       1370.31       1240.71        81.75 o                         
  -8  13   1       1006.48       1124.95        70.04 o                         
  -7  13   1        208.63        284.70        38.04 o                         
  -6  13   1        193.87        158.96        32.87 o                         
  -5  13   1       1920.47       1722.77        71.61 o                         
  -4  13   1       3802.94       3852.10        82.82 o                         
  -3  13   1       4346.81       4519.64        86.39 o                         
  -2  13   1      10398.34      10351.85       147.81 o                         
  -1  13   1         97.18        149.79        26.75 o                         
   0  13   1       4311.00       4456.30        88.06 o                         
   1  13   1       1416.50       1459.52        52.60 o                         
   2  13   1       6988.80       6990.35       100.50 o                         
   3  13   1        277.46        303.19        26.06 o                         
   4  13   1      12926.57      12910.65       141.94 o                         
   5  13   1         48.83         43.37        27.16 o                         
   6  13   1      13470.65      13515.86       243.32 o                         
   7  13   1       2520.64       2687.73        83.62 o                         
   8  13   1       4122.30       4230.74        95.54 o                         
   9  13   1        150.08        118.01        34.43 o                         
  10  13   1         63.78         82.05        31.70 o                         
  11  13   1        334.78        390.59        46.72 o                         
  12  13   1         41.71         30.39        48.76 o                         
  13  13   1       5528.02       5453.17       200.07 o                         
  14  13   1        376.75        496.14        87.99 o                         
  -9  14   1        862.04        916.01        74.20 o                         
  -8  14   1        129.40        124.32        39.11 o                         
  -7  14   1        411.49        370.83        47.89 o                         
  -6  14   1         62.26        -15.74        30.84 o                         
  -5  14   1       1129.96       1222.37        69.62 o                         
  -4  14   1       2133.31       2194.78        90.05 o                         
  -3  14   1       4884.71       4740.95       111.81 o                         
  -2  14   1       5488.77       5407.86       116.48 o                         
  -1  14   1       1297.83       1354.20        73.47 o                         
   0  14   1        918.99        910.43        49.24 o                         
   1  14   1        149.93        157.24        26.24 o                         
   2  14   1          0.56        -19.15        19.36 o                         
   3  14   1          1.64         -2.58        20.98 o                         
   4  14   1       1596.60       1535.59        49.60 o                         
   5  14   1       3037.21       3057.58        87.25 o                         
   6  14   1       4795.45       4650.21        82.46 o                         
   7  14   1       5528.36       5575.80       145.30 o                         
   8  14   1       1484.06       1679.96        72.55 o                         
   9  14   1        334.25        333.76        40.91 o                         
  10  14   1         11.78         16.81        38.37 o                         
  11  14   1        204.81        202.45        41.43 o                         
  12  14   1          0.54        -12.76        32.85 o                         
  13  14   1        350.01        296.49        71.75 o                         
  -7  15   1       1719.24       1824.15       101.87 o                         
  -6  15   1       1671.37       1609.47        93.04 o                         
  -5  15   1       2123.70       2116.94       102.94 o                         
  -4  15   1       4794.95       4982.14       133.09 o                         
  -3  15   1          5.44         12.67        28.60 o                         
  -2  15   1       2547.90       2471.81        89.62 o                         
  -1  15   1        890.18        952.32        59.25 o                         
   0  15   1         24.66         43.94        29.70 o                         
   1  15   1        150.58        145.93        37.22 o                         
   2  15   1       2985.46       2940.37        93.64 o                         
   3  15   1        238.33        311.36        34.14 o                         
   4  15   1       4674.96       4971.56       116.68 o                         
   5  15   1       4110.95       4079.15        97.14 o                         
   6  15   1        200.80        237.67        27.16 o                         
   7  15   1       6670.92       6923.17       151.70 o                         
   8  15   1        306.29        335.66        47.86 o                         
   9  15   1        321.81        304.14        46.35 o                         
  10  15   1        840.12        897.56        74.54 o                         
  11  15   1        345.25        347.10        76.50 o                         
  12  15   1        203.75        331.45        61.12 o                         
  -5  16   1        977.07        970.05        75.77 o                         
  -4  16   1       4016.02       4067.23       173.76 o                         
  -3  16   1       2185.56       2169.91       103.18 o                         
  -2  16   1        622.89        644.41        66.26 o                         
  -1  16   1        972.06        957.05        74.24 o                         
   0  16   1         82.94         17.60        30.70 o                         
   1  16   1        323.89        321.11        46.58 o                         
   2  16   1        535.34        550.91        49.20 o                         
   3  16   1       6570.57       6450.94       249.58 o                         
   4  16   1          0.15         -8.06        29.90 o                         
   5  16   1       3885.63       3949.77       158.39 o                         
   6  16   1       3387.43       3264.37        79.92 o                         
   7  16   1       1443.34       1426.78        58.94 o                         
   8  16   1       3506.45       3487.44       130.82 o                         
   9  16   1       4351.71       4406.95       139.47 o                         
  10  16   1         60.08         79.16        46.22 o                         
  -2  17   1       1007.70        951.66        79.58 o                         
  -1  17   1        798.71        851.66        74.19 o                         
   0  17   1        493.66        534.04        59.61 o                         
   1  17   1       1774.59       1826.30        93.75 o                         
   2  17   1       1618.65       1815.34       114.88 o                         
   3  17   1       1393.86       1305.28        87.24 o                         
   4  17   1       5386.24       5499.52       146.86 o                         
   5  17   1         32.54         75.49        40.31 o                         
   6  17   1       1963.39       2085.69        91.02 o                         
   7  17   1        728.11        732.44        84.53 o                         
   8  17   1       1119.61       1127.68       100.14 o                         
  -7 -16   2       2644.98       2852.36       105.59 o                         
  -6 -16   2       1276.41       1337.90        98.83 o                         
  -5 -16   2         29.98         25.49        37.97 o                         
  -4 -16   2        139.21        223.26        43.88 o                         
  -3 -16   2         47.76         -7.53        30.87 o                         
  -2 -16   2        470.95        633.67        59.70 o                         
  -1 -16   2        583.65        603.43        61.51 o                         
   0 -16   2       2067.68       2227.16       120.25 o                         
   1 -16   2       3191.86       3042.27       153.37 o                         
   2 -16   2       2036.81       2031.99       115.90 o                         
 -10 -15   2       1276.30       1155.94       115.38 o                         
  -9 -15   2        969.08        963.48       104.55 o                         
  -8 -15   2       1799.66       1862.58        69.65 o                         
  -7 -15   2       4378.53       4289.26       126.48 o                         
  -6 -15   2          1.79          6.89        33.96 o                         
  -5 -15   2       3811.49       4050.06       120.06 o                         
  -4 -15   2       1125.92       1169.23       103.78 o                         
  -3 -15   2       1461.49       1421.09        70.37 o                         
  -2 -15   2       3773.42       3623.19       102.80 o                         
  -1 -15   2       3880.98       3914.34       113.30 o                         
   0 -15   2        139.87        142.07        37.43 o                         
   1 -15   2       5753.75       6022.55       174.41 o                         
   2 -15   2        661.60        666.61        66.98 o                         
   3 -15   2       1747.29       1614.17        89.38 o                         
   4 -15   2        140.69         80.72        37.59 o                         
   5 -15   2        139.85        142.37        42.00 o                         
 -12 -14   2       4052.83       4311.62       232.72 o                         
 -11 -14   2        604.85        619.46        90.41 o                         
 -10 -14   2       3604.95       3372.82       166.23 o                         
  -9 -14   2       3675.00       3548.67       206.85 o                         
  -8 -14   2         38.79        115.66        31.79 o                         
  -7 -14   2       1554.85       1483.80        88.69 o                         
  -6 -14   2        301.88        311.29        38.20 o                         
  -5 -14   2          0.43        -55.68        37.12 o                         
  -4 -14   2        299.15        261.10        38.31 o                         
  -3 -14   2       3945.72       3943.51        97.65 o                         
  -2 -14   2       2157.97       2098.23        75.93 o                         
  -1 -14   2       7775.86       7532.82       139.43 o                         
   0 -14   2       5000.98       5087.35       122.77 o                         
   1 -14   2        573.63        646.82        51.14 o                         
   2 -14   2       5854.26       5969.37       126.17 o                         
   3 -14   2        343.09        339.55        41.83 o                         
   4 -14   2        888.33        786.00        59.49 o                         
   5 -14   2       1165.81       1170.86        77.98 o                         
   6 -14   2        389.75        363.97        52.15 o                         
   7 -14   2       1367.69       1428.61        89.84 o                         
 -13 -13   2       1814.33       1781.90       116.03 o                         
 -12 -13   2          1.01          6.31        18.75 o                         
 -11 -13   2       4663.39       4575.49        97.04 o                         
 -10 -13   2        150.35        161.28        28.78 o                         
  -9 -13   2       5030.58       4957.59       149.25 o                         
  -8 -13   2       1633.07       1557.86        98.71 o                         
  -7 -13   2        102.08         89.61        22.89 o                         
  -6 -13   2        154.23        212.26        29.74 o                         
  -5 -13   2         43.77         35.84        18.24 o                         
  -4 -13   2       2730.42       2746.99        78.52 o                         
  -3 -13   2       1387.30       1348.46        61.73 o                         
  -2 -13   2      10791.64      10599.71       188.19 o                         
  -1 -13   2         96.24        100.31        26.22 o                         
   0 -13   2      11640.88      11734.17       160.61 o                         
   1 -13   2       1310.85       1406.23        62.39 o                         
   2 -13   2       2796.27       2776.39       116.93 o                         
   3 -13   2       1262.23       1231.74        66.15 o                         
   4 -13   2       1503.73       1536.76        75.03 o                         
   5 -13   2         27.76        -32.92        23.63 o                         
   6 -13   2       3362.16       3668.32        96.28 o                         
   7 -13   2       1877.99       2020.78       111.80 o                         
   8 -13   2       2900.20       2814.58       108.14 o                         
   9 -13   2       1121.07       1129.71        74.73 o                         
 -14 -12   2        142.10        137.75        50.42 o                         
 -13 -12   2       1894.92       1915.29        98.38 o                         
 -12 -12   2       1762.68       1634.17        93.30 o                         
 -11 -12   2       4145.44       4202.85       100.36 o                         
 -10 -12   2       3058.81       3262.96        80.73 o                         
  -9 -12   2       5473.92       5444.66        99.57 o                         
  -8 -12   2        966.73        989.11        48.37 o                         
  -7 -12   2          7.72         -4.45        22.54 o                         
  -6 -12   2          0.18          3.73        16.76 o                         
  -5 -12   2        268.10        307.84        24.27 o                         
  -4 -12   2        855.75        948.51        41.70 o                         
  -3 -12   2       6541.68       6699.39       101.58 o                         
  -2 -12   2       6245.57       6338.96       100.66 o                         
  -1 -12   2       2382.18       2315.92        72.82 o                         
   0 -12   2       5657.64       5526.04       123.99 o                         
   1 -12   2       1788.46       1776.05        64.62 o                         
   2 -12   2        326.36        355.80        34.24 o                         
   3 -12   2         36.29         20.45        20.38 o                         
   4 -12   2        396.34        417.11        35.00 o                         
   5 -12   2        163.16        160.80        30.26 o                         
   6 -12   2       4811.48       4951.05       106.41 o                         
   7 -12   2       2254.91       2140.36        82.35 o                         
   8 -12   2       2585.45       2534.17        88.55 o                         
   9 -12   2       1027.36       1008.55        64.85 o                         
  10 -12   2        414.41        426.16        60.04 o                         
 -15 -11   2         30.86         11.01        39.90 o                         
 -14 -11   2        174.79        135.17        49.30 o                         
 -13 -11   2         90.62         61.71        37.84 o                         
 -12 -11   2       3896.83       3999.32        99.79 o                         
 -11 -11   2         22.55          0.51        21.53 o                         
 -10 -11   2      16367.79      15794.95       202.44 o                         
  -9 -11   2        788.66        728.05        43.83 o                         
  -8 -11   2      14892.25      14570.54       187.97 o                         
  -7 -11   2       1701.83       1876.80        57.70 o                         
  -6 -11   2        998.53       1013.55        35.41 o                         
  -5 -11   2       6272.17       6298.47        82.87 o                         
  -4 -11   2       4392.33       4470.63        70.36 o                         
  -3 -11   2        193.79        186.16        21.11 o                         
  -2 -11   2       3913.61       3986.66        67.84 o                         
  -1 -11   2       5093.99       5152.29        81.10 o                         
   0 -11   2        106.00        106.02        21.76 o                         
   1 -11   2       6024.21       6065.32        94.01 o                         
   2 -11   2       4241.12       4408.17        80.47 o                         
   3 -11   2        653.45        708.62        37.80 o                         
   4 -11   2      12321.34      12146.87       144.43 o                         
   5 -11   2       5944.68       6049.49        98.24 o                         
   6 -11   2       1587.90       1590.15        57.56 o                         
   7 -11   2       8061.69       8200.47       127.54 o                         
   8 -11   2         92.02         81.19        27.23 o                         
   9 -11   2        808.95        785.97        49.72 o                         
  10 -11   2         60.47         18.67        31.25 o                         
  11 -11   2        305.32        324.73        54.20 o                         
  12 -11   2         13.83         53.31        41.50 o                         
 -16 -10   2        645.07        655.06       116.87 o                         
 -15 -10   2       2089.69       2073.24       111.27 o                         
 -14 -10   2        257.55        212.68        48.60 o                         
 -13 -10   2        177.15        199.61        42.57 o                         
 -12 -10   2        574.49        549.59        45.86 o                         
 -11 -10   2       2666.31       2548.29        79.97 o                         
 -10 -10   2       1200.88       1096.78        50.36 o                         
  -9 -10   2      11954.51      12046.21       153.58 o                         
  -8 -10   2       5417.28       5421.49        96.64 o                         
  -7 -10   2       4227.60       4116.09        83.15 o                         
  -6 -10   2      10839.29      10873.51       120.17 o                         
  -5 -10   2         12.98         24.95        12.77 o                         
  -4 -10   2       7236.12       7217.64        84.24 o                         
  -3 -10   2        278.02        302.44        20.28 o                         
  -2 -10   2        104.78        104.11        15.63 o                         
  -1 -10   2       1474.37       1610.74        37.89 o                         
   0 -10   2       3384.18       3353.44        54.70 o                         
   1 -10   2       1733.31       1782.62        42.68 o                         
   2 -10   2        156.48        168.66        22.28 o                         
   3 -10   2      11087.46      11109.41       128.92 o                         
   4 -10   2        579.86        535.30        33.59 o                         
   5 -10   2      13204.69      12864.76       142.35 o                         
   6 -10   2       3884.18       3830.11        79.21 o                         
   7 -10   2       6684.81       6674.52       108.26 o                         
   8 -10   2       5442.37       5496.33       100.45 o                         
   9 -10   2       1704.62       1694.18        67.16 o                         
  10 -10   2        381.08        346.60        43.15 o                         
  11 -10   2       1193.34       1271.91        71.55 o                         
  12 -10   2       1503.46       1431.56        97.87 o                         
  13 -10   2        782.39        788.09        75.75 o                         
 -16  -9   2       1283.86       1217.44        95.11 o                         
 -15  -9   2          5.11         15.76        39.79 o                         
 -14  -9   2       6848.90       6921.82       157.52 o                         
 -13  -9   2       1073.70       1080.49        63.15 o                         
 -12  -9   2       1685.47       1719.45        90.31 o                         
 -11  -9   2       1044.75        996.04        52.14 o                         
 -10  -9   2        900.51        921.48        37.91 o                         
  -9  -9   2       2092.77       2110.96        62.32 o                         
  -8  -9   2        321.41        286.27        17.52 o                         
  -7  -9   2       3166.51       3186.24        47.32 o                         
  -6  -9   2        411.17        416.25        19.71 o                         
  -5  -9   2      24712.75      24600.57       208.09 o                         
  -4  -9   2       1612.21       1698.25        36.90 o                         
  -3  -9   2      11720.90      11584.70       107.16 o                         
  -2  -9   2        448.77        469.20        24.11 o                         
  -1  -9   2       2400.53       2408.98        43.15 o                         
   0  -9   2       4724.96       4687.39        49.15 o                         
   1  -9   2        324.85        307.48        20.12 o                         
   2  -9   2       3366.03       3359.68        51.42 o                         
   3  -9   2       3774.74       3603.78        64.07 o                         
   4  -9   2      15084.10      15112.21       144.19 o                         
   5  -9   2       1465.14       1456.49        52.06 o                         
   6  -9   2       7747.30       8123.10       192.06 o                         
   7  -9   2         41.99         67.97        21.71 o                         
   8  -9   2       1189.70       1235.11        60.59 o                         
   9  -9   2       1701.18       1716.65        67.47 o                         
  10  -9   2       1008.50       1047.54        61.54 o                         
  11  -9   2        489.65        433.59        46.13 o                         
  12  -9   2       2972.52       3190.06       132.56 o                         
  13  -9   2       2818.57       3006.74       131.53 o                         
 -17  -8   2         90.72          6.39        44.26 o                         
 -16  -8   2        951.33       1002.48        80.68 o                         
 -15  -8   2        268.02        206.18        63.36 o                         
 -14  -8   2       4561.88       4468.90       128.76 o                         
 -13  -8   2       3239.46       3458.07       108.14 o                         
 -12  -8   2       4953.01       4981.06       102.46 o                         
 -11  -8   2       1342.71       1347.76        49.87 o                         
 -10  -8   2        195.42        171.97        19.89 o                         
  -9  -8   2        316.44        339.20        20.96 o                         
  -8  -8   2        391.09        405.10        20.68 o                         
  -7  -8   2       2407.57       2267.78        39.92 o                         
  -6  -8   2       3020.74       2941.76        50.22 o                         
  -5  -8   2      13507.51      13540.01       110.96 o                         
  -4  -8   2       4232.12       4182.58        49.38 o                         
  -3  -8   2      20261.05      20030.29       165.42 o                         
  -2  -8   2        466.89        443.67        20.38 o                         
  -1  -8   2       1314.72       1307.72        28.70 o                         
   0  -8   2       1506.46       1507.46        26.42 o                         
   1  -8   2          3.80         18.73         9.51 o                         
   2  -8   2        594.60        579.39        25.41 o                         
   3  -8   2       2705.21       2770.51        54.70 o                         
   4  -8   2       8291.45       8216.82       104.04 o                         
   5  -8   2       2437.88       2275.39        52.32 o                         
   6  -8   2       4392.98       4265.22        73.41 o                         
   7  -8   2        487.40        419.00        30.17 o                         
   8  -8   2        493.42        490.32        36.01 o                         
   9  -8   2       2455.88       2509.78        89.91 o                         
  10  -8   2          0.14        -32.13        24.41 o                         
  11  -8   2         48.46         48.07        29.66 o                         
  12  -8   2       1732.90       1870.15        98.71 o                         
  13  -8   2       1072.51       1164.45        81.14 o                         
  14  -8   2       1364.97       1284.31        89.49 o                         
 -17  -7   2        363.83        288.46        58.39 o                         
 -16  -7   2       1702.49       1816.96       105.76 o                         
 -15  -7   2       3896.34       3844.63       129.14 o                         
 -14  -7   2        487.68        572.62        59.22 o                         
 -13  -7   2      11416.78      11259.75       213.71 o                         
 -12  -7   2        229.49        248.07        31.54 o                         
 -11  -7   2       5273.46       5153.18        86.85 o                         
 -10  -7   2        431.00        441.82        29.20 o                         
  -9  -7   2       1692.65       1667.25        36.17 o                         
  -8  -7   2        501.73        574.62        21.71 o                         
  -7  -7   2       3220.80       3254.99        42.13 o                         
  -6  -7   2      10229.31      10156.89        88.31 o                         
  -5  -7   2       2308.34       2306.28        32.40 o                         
  -4  -7   2      17877.94      17331.74       129.61 o                         
  -3  -7   2       5091.59       4981.04        55.63 o                         
  -2  -7   2      24569.91      24901.94       177.97 o                         
  -1  -7   2      11937.11      11934.94        92.03 o                         
   0  -7   2        625.26        616.21        17.20 o                         
   1  -7   2      16332.64      15486.48       115.14 o                         
   2  -7   2        638.35        665.64        31.12 o                         
   3  -7   2        221.47        193.11        17.00 o                         
   4  -7   2       1524.88       1544.16        44.83 o                         
   5  -7   2       6128.17       6022.26        78.79 o                         
   6  -7   2       1010.82        973.89        37.80 o                         
   7  -7   2      11803.52      11704.48       129.19 o                         
   8  -7   2      12489.92      12509.18       131.62 o                         
   9  -7   2        802.37        834.97        46.73 o                         
  10  -7   2      15691.74      16056.94       206.18 o                         
  11  -7   2         43.57         40.33        28.74 o                         
  12  -7   2       4618.32       4664.15       136.43 o                         
  13  -7   2       3523.64       3511.51       125.04 o                         
  14  -7   2         66.03         21.51        37.59 o                         
  15  -7   2        427.82        295.26        58.36 o                         
 -17  -6   2       4638.92       4921.56       161.98 o                         
 -16  -6   2         29.82          3.90        72.49 o                         
 -15  -6   2       6252.72       6291.06       167.85 o                         
 -14  -6   2       2596.50       2686.00        93.81 o                         
 -13  -6   2       1104.12       1152.66        66.08 o                         
 -12  -6   2      10170.90       9920.31       153.48 o                         
 -11  -6   2         85.98         82.77        20.86 o                         
 -10  -6   2         52.74         41.58        15.35 o                         
  -9  -6   2       6866.67       6879.01        88.74 o                         
  -8  -6   2       7415.96       7475.44        83.42 o                         
  -7  -6   2       1370.52       1347.87        26.40 o                         
  -6  -6   2       5668.00       5679.30        58.38 o                         
  -5  -6   2       3353.70       3390.47        40.45 o                         
  -4  -6   2       5169.98       4949.87        48.17 o                         
  -3  -6   2      10399.95      10338.78        93.61 o                         
  -2  -6   2       8447.64       8621.47        73.89 o                         
  -1  -6   2      16806.28      17781.13       108.70 o                         
   0  -6   2      53016.36      52807.15       297.34 o                         
   1  -6   2        102.20         69.12         9.25 o                         
   2  -6   2      27477.91      26656.38       181.13 o                         
   3  -6   2        228.99        229.65        21.88 o                         
   4  -6   2       4514.51       4526.20        68.48 o                         
   5  -6   2        126.26        163.47        11.67 o                         
   6  -6   2        552.82        540.79        24.52 o                         
   7  -6   2       4013.02       3932.26        54.89 o                         
   8  -6   2       2106.89       2073.31        44.42 o                         
   9  -6   2      20977.55      20758.26       194.91 o                         
  10  -6   2        437.97        368.21        32.81 o                         
  11  -6   2      16540.75      16262.12       182.15 o                         
  12  -6   2         19.90         74.04        35.07 o                         
  13  -6   2       5543.48       5348.59       138.88 o                         
  14  -6   2       2840.54       3030.92       118.74 o                         
  15  -6   2        174.31        144.38        46.15 o                         
  16  -6   2          0.73        -59.85        39.90 o                         
 -18  -5   2        528.14        523.36        75.12 o                         
 -17  -5   2       1118.10       1094.59       150.63 o                         
 -16  -5   2       5287.41       5521.06       150.64 o                         
 -15  -5   2       2682.00       2439.61       103.32 o                         
 -14  -5   2       2152.11       2165.49        88.61 o                         
 -13  -5   2        563.98        583.25        51.93 o                         
 -12  -5   2        285.95        347.34        35.94 o                         
 -11  -5   2         76.06         70.58        17.91 o                         
 -10  -5   2       3138.39       3032.57        54.58 o                         
  -9  -5   2       1464.12       1495.68        36.10 o                         
  -8  -5   2      17478.64      17538.16       158.04 o                         
  -7  -5   2       9049.33       9276.67        89.48 o                         
  -6  -5   2      12777.37      12968.59       108.20 o                         
  -5  -5   2      16770.52      17114.93       120.65 o                         
  -4  -5   2       1093.18       1213.98        22.05 o                         
  -3  -5   2       3089.02       3307.38        32.85 o                         
  -2  -5   2        530.34        662.60        18.04 o                         
  -1  -5   2      29117.56      29512.27       161.05 o                         
   0  -5   2        170.50        139.40         9.26 o                         
   1  -5   2      17657.80      16829.51       105.11 o                         
   2  -5   2      13392.43      13681.79       103.91 o                         
   3  -5   2      19698.04      19057.57       157.58 o                         
   4  -5   2       3148.88       3114.34        40.00 o                         
   5  -5   2       2123.37       2090.53        33.71 o                         
   6  -5   2        107.51        102.29        12.45 o                         
   7  -5   2         24.24          8.09        10.49 o                         
   8  -5   2        969.83        946.63        33.13 o                         
   9  -5   2        740.72        811.92        38.64 o                         
  10  -5   2       7777.01       7934.48       110.42 o                         
  11  -5   2       5737.24       5682.83       115.65 o                         
  12  -5   2       9430.88       9241.93       148.10 o                         
  13  -5   2        135.13        134.55        33.02 o                         
  14  -5   2        785.62        783.40        66.09 o                         
  15  -5   2       1301.19       1334.98        95.02 o                         
  16  -5   2         25.26        -59.39        39.59 o                         
 -18  -4   2         57.18        -27.41        45.09 o                         
 -17  -4   2       2013.81       1846.51       104.39 o                         
 -16  -4   2       3823.97       4360.84       134.12 o                         
 -15  -4   2       3599.83       3545.19       114.42 o                         
 -14  -4   2       3706.72       3724.87       112.39 o                         
 -13  -4   2        609.09        590.66        71.06 o                         
 -12  -4   2       2305.26       2239.16        55.30 o                         
 -11  -4   2       1555.48       1552.73        36.17 o                         
 -10  -4   2       1994.49       2057.18        38.01 o                         
  -9  -4   2        325.44        376.36        26.48 o                         
  -8  -4   2       5782.16       5850.12        64.84 o                         
  -7  -4   2       2615.22       2366.38        36.09 o                         
  -6  -4   2      29515.56      29393.03       200.38 o                         
  -5  -4   2       5124.35       5266.44        50.12 o                         
  -4  -4   2        362.37        476.02        15.44 o                         
  -3  -4   2       4188.58       4651.01        38.49 o                         
  -2  -4   2        380.84        368.46        10.61 o                         
  -1  -4   2       3898.65       3729.72        27.96 o                         
   0  -4   2        648.68        563.43        11.70 o                         
   1  -4   2      19401.95      18719.99       101.49 o                         
   2  -4   2          3.35         14.66         8.30 o                         
   3  -4   2      15427.82      15114.46       102.38 o                         
   4  -4   2       1112.82       1193.48        25.92 o                         
   5  -4   2        685.10        584.49        20.84 o                         
   6  -4   2       7779.94       8058.62        74.40 o                         
   7  -4   2       1802.00       1711.15        34.42 o                         
   8  -4   2        274.83        329.63        20.95 o                         
   9  -4   2          1.36        -14.63        15.20 o                         
  10  -4   2       1769.64       1834.84        54.24 o                         
  11  -4   2        263.58        200.89        25.93 o                         
  12  -4   2       3319.22       3209.15        84.56 o                         
  13  -4   2        153.58        183.02        34.18 o                         
  14  -4   2        249.80        176.22        35.21 o                         
  15  -4   2       2726.52       2776.34        96.61 o                         
  16  -4   2        173.75        131.31        49.57 o                         
  17  -4   2       1477.41       1322.15        99.35 o                         
 -18  -3   2        196.64        278.79        63.83 o                         
 -17  -3   2        130.78         84.36        47.65 o                         
 -16  -3   2       2072.74       2202.30       201.35 o                         
 -15  -3   2       1992.77       2102.93       101.93 o                         
 -14  -3   2         17.41         -2.23        24.66 o                         
 -13  -3   2        965.75       1054.13        54.61 o                         
 -12  -3   2      10921.44      10878.76       122.84 o                         
 -11  -3   2       7542.54       7378.37        86.22 o                         
 -10  -3   2      19101.88      18778.94       149.75 o                         
  -9  -3   2       2532.79       2588.20        35.89 o                         
  -8  -3   2      10285.26      10218.43        85.19 o                         
  -7  -3   2      20030.04      19811.70       134.22 o                         
  -6  -3   2        685.52        774.15        17.37 o                         
  -5  -3   2      14281.41      14090.98        87.74 o                         
  -4  -3   2       9944.24      10621.73        71.54 o                         
  -3  -3   2       7977.74       8280.32        56.90 o                         
  -2  -3   2      13976.77      13854.10        78.14 o                         
  -1  -3   2      25523.24      25475.07       127.39 o                         
   0  -3   2       1141.09       1128.69        13.54 o                         
   1  -3   2      64758.83      65549.88       304.46 o                         
   2  -3   2      19723.15      19483.23       101.08 o                         
   3  -3   2      10048.59       9745.24        63.63 o                         
   4  -3   2      28109.88      28241.66       188.99 o                         
   5  -3   2      28734.98      28438.47       182.45 o                         
   6  -3   2        260.40        329.23        16.32 o                         
   7  -3   2      13982.47      13616.11       112.58 o                         
   8  -3   2       7597.37       7502.42        89.10 o                         
   9  -3   2          5.23        -17.38        12.94 o                         
  10  -3   2        764.75        797.94        35.14 o                         
  11  -3   2       1329.79       1221.03        43.40 o                         
  12  -3   2       1237.76       1278.61        60.56 o                         
  13  -3   2       1665.41       1700.29        71.98 o                         
  14  -3   2       6681.60       6914.64       140.07 o                         
  15  -3   2        109.17         68.27        31.16 o                         
  16  -3   2       9128.36       9101.97       265.64 o                         
  17  -3   2         84.87         84.58        41.08 o                         
 -18  -2   2       2646.60       2680.26       168.10 o                         
 -17  -2   2        180.31        184.17        49.47 o                         
 -16  -2   2        276.55        249.17        50.14 o                         
 -15  -2   2        150.58        152.02        35.72 o                         
 -14  -2   2        141.68         80.79        30.91 o                         
 -13  -2   2       1635.35       1582.94        64.67 o                         
 -12  -2   2         84.33         92.66        21.73 o                         
 -11  -2   2      13065.32      13033.61       106.37 o                         
 -10  -2   2        845.55        831.31        23.63 o                         
  -9  -2   2      23776.99      23536.91       164.17 o                         
  -8  -2   2       1802.44       1680.99        27.89 o                         
  -7  -2   2      13836.13      14035.24       102.92 o                         
  -6  -2   2       7794.95       7612.33        60.55 o                         
  -5  -2   2       3957.11       4117.14        35.63 o                         
  -4  -2   2          8.38         16.18         4.32 o                         
  -3  -2   2      11769.61      11831.97        68.04 o                         
  -2  -2   2       3565.30       3644.44        25.81 o                         
  -1  -2   2      24409.29      25178.74       127.33 o                         
   0  -2   2      57593.77      58848.23       270.47 o                         
   1  -2   2      11857.95      12108.24        64.74 o                         
   2  -2   2       2471.60       2378.75        19.86 o                         
   3  -2   2       9907.66      10042.63        58.01 o                         
   4  -2   2       6257.40       6023.48        43.22 o                         
   5  -2   2       2660.70       2424.01        32.98 o                         
   6  -2   2      47370.53      48061.89       272.12 o                         
   7  -2   2       3400.77       3452.03        47.98 o                         
   8  -2   2      23814.02      23858.31       188.38 o                         
   9  -2   2       3970.35       3818.49        59.18 o                         
  10  -2   2       1159.56       1149.70        38.10 o                         
  11  -2   2        190.97        185.37        21.37 o                         
  12  -2   2        286.02        268.12        30.38 o                         
  13  -2   2       3583.55       3500.02        86.69 o                         
  14  -2   2        430.30        435.50        42.96 o                         
  15  -2   2       7505.83       7799.48       140.51 o                         
  16  -2   2         78.01         63.95        35.23 o                         
  17  -2   2       8173.97       8589.01       186.63 o                         
  18  -2   2        120.42        135.93        49.01 o                         
 -18  -1   2       1383.90       1474.22       101.45 o                         
 -17  -1   2        939.91       1008.56        83.85 o                         
 -16  -1   2         12.41         14.16        32.21 o                         
 -15  -1   2        715.37        672.66        71.25 o                         
 -14  -1   2        156.43        162.05        31.93 o                         
 -13  -1   2        309.79        286.06        40.14 o                         
 -12  -1   2       1066.81       1066.74        45.40 o                         
 -11  -1   2       7881.25       7707.94        90.75 o                         
 -10  -1   2      14327.28      13777.79       115.31 o                         
  -9  -1   2       3464.79       3433.82        46.25 o                         
  -8  -1   2       6729.01       6653.71        60.29 o                         
  -7  -1   2         75.40        117.02        10.28 o                         
  -6  -1   2       3240.16       3267.05        35.15 o                         
  -5  -1   2        310.54        434.36        11.62 o                         
  -4  -1   2         27.04         61.82         5.63 o                         
  -3  -1   2      25742.13      26447.25       127.70 o                         
  -2  -1   2      15135.57      14811.97        76.53 o                         
  -1  -1   2      27698.24      28181.67       140.41 o                         
   0  -1   2      49290.86      51145.21       259.78 o                         
   1  -1   2       1635.13       1546.55        15.90 o                         
   2  -1   2      12154.66      11835.57        62.74 o                         
   3  -1   2       1681.34       1941.79        19.55 o                         
   4  -1   2         84.81         90.75         6.55 o                         
   5  -1   2      11759.17      12155.91        81.98 o                         
   6  -1   2       6161.42       6550.12        59.80 o                         
   7  -1   2       9037.92       9034.03        82.42 o                         
   8  -1   2       7220.12       7500.92       121.82 o                         
   9  -1   2      15975.37      15823.51       138.22 o                         
  10  -1   2       2425.43       2428.55        47.39 o                         
  11  -1   2        193.59        183.15        22.53 o                         
  12  -1   2          2.66         -8.10        18.99 o                         
  13  -1   2        206.43        160.66        28.00 o                         
  14  -1   2        108.31         79.54        25.64 o                         
  15  -1   2        825.95        794.22        52.61 o                         
  16  -1   2       1882.83       1804.57        86.40 o                         
  17  -1   2        881.15        707.50        65.28 o                         
  18  -1   2       2383.42       2374.37       113.26 o                         
 -18   0   2         54.39          0.82        43.80 o                         
 -17   0   2       2103.88       2132.99       101.10 o                         
 -16   0   2         32.55         -0.08        34.45 o                         
 -15   0   2        151.45        178.14        37.15 o                         
 -14   0   2        753.93        683.75        52.24 o                         
 -13   0   2         18.53         45.29        23.01 o                         
 -12   0   2        301.68        251.87        28.55 o                         
 -11   0   2        776.23        719.95        29.70 o                         
 -10   0   2      13696.50      13450.03       120.60 o                         
  -9   0   2       2855.15       2885.65        44.30 o                         
  -8   0   2      11618.22      11817.55       103.58 o                         
  -7   0   2       2778.04       2563.45        36.91 o                         
  -6   0   2       7709.25       8228.06        68.95 o                         
  -5   0   2      24919.06      24181.63       143.21 o                         
  -4   0   2       1337.05       1399.06        17.81 o                         
  -3   0   2       5991.09       6419.43        46.79 o                         
  -2   0   2      20614.99      20453.86       115.40 o                         
  -1   0   2      12069.56      12296.73        69.25 o                         
   0   0   2      15332.98      15148.09       252.62 o                         
   1   0   2        808.94        839.06        10.20 o                         
   2   0   2         52.08         55.76         4.04 o                         
   3   0   2      20168.03      20692.08       107.15 o                         
   4   0   2       5444.75       5164.27        38.66 o                         
   5   0   2       1156.92       1249.02        17.39 o                         
   6   0   2       3560.03       3170.71        34.97 o                         
   7   0   2      17391.05      17780.44       128.36 o                         
   8   0   2          0.83        -11.49        11.85 o                         
   9   0   2       5936.58       5998.50        77.25 o                         
  10   0   2        276.80        246.56        22.62 o                         
  11   0   2       1803.39       1860.02        54.75 o                         
  12   0   2      11491.82      11386.83       166.73 o                         
  13   0   2        536.23        553.42        52.69 o                         
  14   0   2       2056.00       2047.41        68.00 o                         
  15   0   2        655.53        660.93        44.85 o                         
  16   0   2        346.38        314.22        48.03 o                         
  17   0   2         76.93         23.32        37.17 o                         
  18   0   2       1871.02       1878.91        98.79 o                         
 -18   1   2       4764.58       5165.08       147.32 o                         
 -17   1   2        367.90        353.61        54.12 o                         
 -16   1   2       3391.20       3645.75       116.38 o                         
 -15   1   2       5439.36       5764.92       170.82 o                         
 -14   1   2        379.18        376.17        43.96 o                         
 -13   1   2      12951.60      12899.57       169.74 o                         
 -12   1   2          1.77         -7.09        18.04 o                         
 -11   1   2        101.11         93.65        16.24 o                         
 -10   1   2         23.21          7.55        12.35 o                         
  -9   1   2       2873.62       3010.67        46.55 o                         
  -8   1   2          6.70         39.36        10.77 o                         
  -7   1   2       6898.40       6996.70        69.17 o                         
  -6   1   2      66752.41      68862.33       412.01 o                         
  -5   1   2      10957.20      11218.00        78.00 o                         
  -4   1   2      93643.48      93988.45       454.97 o                         
  -3   1   2     111921.33     112982.46       555.45 o                         
  -2   1   2      52858.78      54360.39       264.16 o                         
  -1   1   2      28320.94      27905.70       150.93 o                         
   0   1   2      14392.56      13571.39       287.16 o                         
   1   1   2       1613.75       1642.21        34.44 o                         
   2   1   2       1104.43       1076.21        14.32 o                         
   3   1   2      67285.89      67805.55       318.65 o                         
   4   1   2      42841.23      43043.07       221.19 o                         
   5   1   2      54429.28      53136.43       280.45 o                         
   6   1   2        250.83        300.20        15.76 o                         
   7   1   2      33079.30      32311.64       242.99 o                         
   8   1   2      16016.18      15963.86       139.50 o                         
   9   1   2      12363.44      12241.54       132.89 o                         
  10   1   2      11384.70      11750.21       142.66 o                         
  11   1   2      11006.36      10568.23       212.85 o                         
  12   1   2        326.94        330.16        29.67 o                         
  13   1   2      18069.92      17847.46       194.01 o                         
  14   1   2       2865.73       2797.94        71.11 o                         
  15   1   2       2772.23       2707.04        74.67 o                         
  16   1   2       1264.03       1216.06        74.72 o                         
  17   1   2       1458.42       1403.89        81.76 o                         
  18   1   2        755.52        563.24        71.03 o                         
 -17   2   2       1769.28       1833.48        99.64 o                         
 -16   2   2       1208.55       1106.32        71.19 o                         
 -15   2   2        175.72        172.63        43.86 o                         
 -14   2   2      11387.96      11394.20       184.16 o                         
 -13   2   2        858.80        760.25        48.28 o                         
 -12   2   2      14274.61      14471.00       166.45 o                         
 -11   2   2       1867.55       1937.94        52.62 o                         
 -10   2   2         99.28         88.81        17.43 o                         
  -9   2   2        872.64        910.10        35.51 o                         
  -8   2   2       1383.55       1407.43        40.41 o                         
  -7   2   2       7238.46       6986.25        74.30 o                         
  -6   2   2       5029.92       5642.50        60.19 o                         
  -5   2   2      91696.08      93092.59       493.83 o                         
  -4   2   2        448.95        461.98        16.25 o                         
  -3   2   2      49568.65      49620.51       254.08 o                         
  -2   2   2         39.76         43.29         5.64 o                         
  -1   2   2      19236.11      18219.90       100.47 o                         
   0   2   2       1830.89       1806.77        17.88 o                         
   1   2   2       2010.44       2181.39        22.03 o                         
   2   2   2      39214.11      37819.27       183.40 o                         
   3   2   2      25055.38      25711.92       126.21 o                         
   4   2   2      31141.82      32225.92       159.20 o                         
   5   2   2      10522.66      10514.58        65.49 o                         
   6   2   2      24778.13      24293.03       158.64 o                         
   7   2   2        240.65        297.66        15.80 o                         
   8   2   2      11971.60      12129.45       106.83 o                         
   9   2   2       6248.65       5936.24        66.15 o                         
  10   2   2       6438.57       6114.36        75.48 o                         
  11   2   2       3173.86       3232.59        60.49 o                         
  12   2   2       6892.78       7071.48       102.75 o                         
  13   2   2       3628.22       3583.65        73.88 o                         
  14   2   2      11871.72      11818.95       149.14 o                         
  15   2   2       2348.83       2124.44        69.75 o                         
  16   2   2        876.64        859.86        61.84 o                         
  17   2   2         37.15          8.29        39.57 o                         
  18   2   2       1415.30       1251.36       103.39 o                         
 -17   3   2          2.38        -49.33        35.34 o                         
 -16   3   2          4.83        -17.73        43.09 o                         
 -15   3   2        321.95        341.01        49.82 o                         
 -14   3   2       2159.40       2133.63        90.03 o                         
 -13   3   2       6631.24       6270.69       117.21 o                         
 -12   3   2       6777.27       6689.47       106.19 o                         
 -11   3   2       4416.11       4492.85        84.99 o                         
 -10   3   2        216.14        187.62        22.01 o                         
  -9   3   2        370.00        423.00        29.18 o                         
  -8   3   2       1546.51       1580.27        41.58 o                         
  -7   3   2         65.22         61.95        12.97 o                         
  -6   3   2        850.30        634.37        22.05 o                         
  -5   3   2      27647.44      28541.17       176.57 o                         
  -4   3   2      12680.46      12683.82        81.99 o                         
  -3   3   2       9315.90       9008.49        56.78 o                         
  -2   3   2      19997.95      20108.26       101.91 o                         
  -1   3   2         27.44         49.75         4.50 o                         
   0   3   2       2925.10       2740.93        19.87 o                         
   1   3   2        393.15        415.15         8.80 o                         
   2   3   2       2059.66       2008.55        16.16 o                         
   3   3   2       1353.36       1332.05        13.90 o                         
   4   3   2      14555.56      14419.45        88.14 o                         
   5   3   2       5821.74       5502.18        39.69 o                         
   6   3   2      13605.47      13306.07        87.26 o                         
   7   3   2        888.99        867.21        23.64 o                         
   8   3   2       3920.93       4029.73        46.39 o                         
   9   3   2       1257.86       1365.76        31.90 o                         
  10   3   2        433.43        508.60        22.41 o                         
  11   3   2       4712.33       4836.89        64.88 o                         
  12   3   2          0.04          1.74        16.03 o                         
  13   3   2       1230.95       1211.61        51.17 o                         
  14   3   2       4823.85       4931.58        96.17 o                         
  15   3   2       3197.02       3046.36        84.14 o                         
  16   3   2        719.72        625.16        63.76 o                         
  17   3   2         64.29         47.28        40.30 o                         
  18   3   2       1238.72       1203.34        89.43 o                         
 -17   4   2         42.35        -18.68        38.61 o                         
 -16   4   2       1405.27       1325.24        81.37 o                         
 -15   4   2        177.65        209.10        42.44 o                         
 -14   4   2        256.07        220.98        41.57 o                         
 -13   4   2       8098.38       8098.20       137.06 o                         
 -12   4   2         62.19         66.81        24.41 o                         
 -11   4   2       6877.44       7030.02       102.88 o                         
 -10   4   2        458.55        386.19        30.29 o                         
  -9   4   2        224.78        194.61        22.92 o                         
  -8   4   2       3093.75       3158.80        59.55 o                         
  -7   4   2       1158.71       1236.07        42.23 o                         
  -6   4   2       1683.75       1733.21        49.37 o                         
  -5   4   2       6182.34       6758.03        62.64 o                         
  -4   4   2      20469.67      20286.94       129.03 o                         
  -3   4   2        247.46        283.00        11.74 o                         
  -2   4   2      12772.05      12099.03        67.44 o                         
  -1   4   2       5435.50       5715.54        36.84 o                         
   0   4   2       1760.38       1949.72        17.13 o                         
   1   4   2      39446.51      38655.34       195.73 o                         
   2   4   2       4433.24       4595.96        42.08 o                         
   3   4   2      10785.89      10212.57        69.30 o                         
   4   4   2       4901.31       4839.03        36.58 o                         
   5   4   2        397.50        420.95        10.57 o                         
   6   4   2       3493.51       3598.08        36.44 o                         
   7   4   2       8478.93       8736.55        72.83 o                         
   8   4   2       7977.09       8185.22        71.21 o                         
   9   4   2          7.04         14.80         6.80 o                         
  10   4   2      27178.97      27401.11       183.50 o                         
  11   4   2        769.13        767.41        29.06 o                         
  12   4   2      11266.84      11165.08       129.26 o                         
  13   4   2       1869.71       1865.57        57.77 o                         
  14   4   2       2781.59       2636.44        78.69 o                         
  15   4   2       5211.37       5156.97       134.76 o                         
  16   4   2        699.77        619.18        62.21 o                         
  17   4   2         46.72         -0.46        37.68 o                         
  18   4   2        644.66        557.87        67.36 o                         
 -16   5   2       1088.92       1044.48        80.46 o                         
 -15   5   2       3630.97       3664.64       121.83 o                         
 -14   5   2        626.65        712.28        68.09 o                         
 -13   5   2       1153.99       1203.25        62.77 o                         
 -12   5   2       6447.46       6445.10       109.31 o                         
 -11   5   2       4621.49       4526.18        84.20 o                         
 -10   5   2       4703.98       4508.49        86.90 o                         
  -9   5   2       9239.50       9194.23       147.17 o                         
  -8   5   2        410.42        335.44        26.38 o                         
  -7   5   2      25625.49      24817.39       218.10 o                         
  -6   5   2       1655.61       1611.25        38.02 o                         
  -5   5   2       4844.47       4934.53        58.34 o                         
  -4   5   2       2612.80       2624.49        41.02 o                         
  -3   5   2      13783.00      13818.45        93.60 o                         
  -2   5   2       1691.96       1720.42        22.81 o                         
  -1   5   2       5244.20       4704.12        36.40 o                         
   0   5   2      53277.39      53170.34       239.33 o                         
   1   5   2        149.88        172.70         7.27 o                         
   2   5   2      85904.36      84918.24       456.48 o                         
   3   5   2       1386.95       1400.00        25.93 o                         
   4   5   2      48809.91      47325.35       317.97 o                         
   5   5   2       6869.45       6843.73        56.80 o                         
   6   5   2       5818.31       5858.01        50.19 o                         
   7   5   2       7684.89       7975.72        76.63 o                         
   8   5   2         88.18         97.64        11.47 o                         
   9   5   2      11165.29      11419.12       104.91 o                         
  10   5   2        658.17        721.24        26.48 o                         
  11   5   2      27036.17      26934.29       209.90 o                         
  12   5   2         11.30         27.30        18.58 o                         
  13   5   2       8239.51       7928.36       137.21 o                         
  14   5   2       2284.16       2298.65        77.50 o                         
  15   5   2       9947.14       9927.76       189.95 o                         
  16   5   2       4106.82       4274.53       126.23 o                         
  17   5   2       2380.78       2248.29       109.16 o                         
  18   5   2          2.00         38.52        45.38 o                         
 -16   6   2       2192.74       2135.31       124.68 o                         
 -15   6   2       1390.01       1393.66       101.58 o                         
 -14   6   2       3760.78       3628.12       151.88 o                         
 -13   6   2        117.18         57.02        32.59 o                         
 -12   6   2       2051.89       1961.60        69.50 o                         
 -11   6   2       1477.87       1530.69        60.62 o                         
 -10   6   2       4808.78       4917.02        87.35 o                         
  -9   6   2         47.50         29.81        20.08 o                         
  -8   6   2      14696.49      14534.16       154.70 o                         
  -7   6   2        227.31        291.71        25.99 o                         
  -6   6   2      21968.96      22168.27       170.53 o                         
  -5   6   2       4059.61       4185.77        54.79 o                         
  -4   6   2       1959.73       2046.52        32.37 o                         
  -3   6   2        263.60        278.71        13.39 o                         
  -2   6   2       1895.26       1837.21        25.11 o                         
  -1   6   2       6035.79       5916.23        46.11 o                         
   0   6   2       2573.32       2761.25        28.34 o                         
   1   6   2      45204.14      44609.04       267.49 o                         
   2   6   2         74.79         34.08         6.09 o                         
   3   6   2     111924.16     110760.22       750.57 o                         
   4   6   2        391.66        592.82        39.84 o                         
   5   6   2      26754.32      26727.22       230.06 o                         
   6   6   2       6093.41       6254.54        55.44 o                         
   7   6   2         75.11         71.86         7.03 o                         
   8   6   2          1.17         -2.67         8.52 o                         
   9   6   2        571.33        528.70        22.67 o                         
  10   6   2      11572.42      11360.39       113.56 o                         
  11   6   2       2799.33       2815.83        49.57 o                         
  12   6   2       9993.57       9749.39       121.05 o                         
  13   6   2        286.57        236.35        31.44 o                         
  14   6   2       3320.34       3226.21        88.44 o                         
  15   6   2       2787.01       2927.58       104.67 o                         
  16   6   2        958.59        712.68        64.95 o                         
  17   6   2       1629.25       1540.44       101.42 o                         
  18   6   2        786.42        862.18        97.24 o                         
 -15   7   2       2390.80       2374.05       127.45 o                         
 -14   7   2       1064.78       1151.76        90.90 o                         
 -13   7   2        189.62        174.03        41.68 o                         
 -12   7   2        232.79        234.10        34.80 o                         
 -11   7   2        487.77        473.06        38.15 o                         
 -10   7   2         13.00         46.76        22.04 o                         
  -9   7   2        208.24        224.80        27.48 o                         
  -8   7   2       4850.55       4646.86        80.18 o                         
  -7   7   2       1123.35       1188.39        38.49 o                         
  -6   7   2      13499.91      13410.55       126.38 o                         
  -5   7   2        163.07        159.23        13.51 o                         
  -4   7   2       3701.86       3628.06        41.84 o                         
  -3   7   2        105.67         87.80         9.71 o                         
  -2   7   2        676.77        581.50        17.11 o                         
  -1   7   2       8387.50       8830.80        63.59 o                         
   0   7   2        449.64        357.70        12.00 o                         
   1   7   2       2379.82       2367.70        29.25 o                         
   2   7   2        257.18        156.87         9.21 o                         
   3   7   2      16048.47      16345.06       117.64 o                         
   4   7   2        275.81        254.77        16.07 o                         
   5   7   2         46.65         29.47        18.32 o                         
   6   7   2       1641.00       1649.59        31.51 o                         
   7   7   2       1408.68       1315.15        25.67 o                         
   8   7   2       1548.66       1506.69        26.69 o                         
   9   7   2         99.61        125.06        14.18 o                         
  10   7   2        568.39        620.16        24.60 o                         
  11   7   2        710.88        732.14        32.92 o                         
  12   7   2       1130.58       1078.13        41.42 o                         
  13   7   2        214.53        202.81        26.95 o                         
  14   7   2          3.87        -26.22        23.87 o                         
  15   7   2       1202.53       1198.10        81.11 o                         
  16   7   2        523.94        510.35        61.30 o                         
  17   7   2       2154.16       2103.42       112.32 o                         
  18   7   2        546.51        446.99        65.38 o                         
 -15   8   2         22.77         27.21        45.69 o                         
 -14   8   2       1105.94       1295.82        97.88 o                         
 -13   8   2         44.14         32.33        35.06 o                         
 -12   8   2        986.19       1015.64        65.42 o                         
 -11   8   2         31.57          5.77        27.21 o                         
 -10   8   2       8004.12       8298.47       134.79 o                         
  -9   8   2        695.30        640.33        39.36 o                         
  -8   8   2       4163.08       4199.55        80.18 o                         
  -7   8   2       5035.68       5013.45        74.66 o                         
  -6   8   2       3254.53       3080.36        49.59 o                         
  -5   8   2      13425.82      13165.46       106.01 o                         
  -4   8   2       6219.16       6411.93        80.08 o                         
  -3   8   2        375.58        483.04        17.67 o                         
  -2   8   2       7436.10       7166.88        61.84 o                         
  -1   8   2      12055.29      12363.44        88.92 o                         
   0   8   2       2098.10       2167.23        26.19 o                         
   1   8   2       5707.16       5652.22        51.71 o                         
   2   8   2       1898.61       1858.24        27.16 o                         
   3   8   2       3061.77       3163.16        31.61 o                         
   4   8   2      15349.02      14565.72       143.32 o                         
   5   8   2      14396.38      14307.74       180.17 o                         
   6   8   2          9.11         19.86        16.99 o                         
   7   8   2      33792.51      33898.47       295.03 o                         
   8   8   2        765.55        745.73        22.64 o                         
   9   8   2      16030.45      15632.25       127.40 o                         
  10   8   2        738.96        772.92        26.35 o                         
  11   8   2        959.90        957.63        43.31 o                         
  12   8   2         27.41          3.74        15.19 o                         
  13   8   2        135.98        169.87        27.76 o                         
  14   8   2       1636.06       1600.75       116.85 o                         
  15   8   2          0.07        -33.75        28.20 o                         
  16   8   2      12538.17      12727.81       249.61 o                         
  17   8   2          1.07        -72.13        52.22 o                         
  18   8   2       6226.54       6967.62       190.55 o                         
 -14   9   2        289.49        214.75        57.80 o                         
 -13   9   2        133.09         83.59        40.91 o                         
 -12   9   2        712.61        720.34        64.76 o                         
 -11   9   2       3116.85       3182.81       101.16 o                         
 -10   9   2       2149.53       2106.24        80.77 o                         
  -9   9   2      10121.09      10098.47       156.36 o                         
  -8   9   2         44.95         73.11        27.90 o                         
  -7   9   2      13382.77      13131.50       138.83 o                         
  -6   9   2      10808.48      10731.80       104.55 o                         
  -5   9   2       6757.77       6770.33        73.47 o                         
  -4   9   2       4856.42       5112.55        74.77 o                         
  -3   9   2      29512.68      28763.80       216.84 o                         
  -2   9   2        638.77        614.46        18.40 o                         
  -1   9   2      24494.17      25081.56       155.78 o                         
   0   9   2       6834.17       6718.69        53.67 o                         
   1   9   2       5533.60       5337.52        68.02 o                         
   2   9   2       8766.36       9200.03        80.60 o                         
   3   9   2       2143.75       2004.77        28.28 o                         
   4   9   2       3243.53       3289.03        35.81 o                         
   5   9   2       1857.42       1898.41        35.63 o                         
   6   9   2      18837.22      19097.02       213.96 o                         
   7   9   2         52.44         64.52        21.60 o                         
   8   9   2      32917.83      32949.44       309.38 o                         
   9   9   2         48.61         53.77        16.79 o                         
  10   9   2       9810.72      10162.35       138.54 o                         
  11   9   2         16.36         33.78        15.00 o                         
  12   9   2       1055.33       1083.77        54.87 o                         
  13   9   2        311.45        358.11        32.73 o                         
  14   9   2         34.06         25.28        37.62 o                         
  15   9   2       2078.89       2112.30        97.13 o                         
  16   9   2        262.65        210.75        94.58 o                         
  17   9   2       9744.41       9867.44       269.19 o                         
 -13  10   2        466.44        396.82        66.46 o                         
 -12  10   2          1.10         14.07        35.48 o                         
 -11  10   2       2280.34       2296.47        96.28 o                         
 -10  10   2       3873.83       3774.12       113.31 o                         
  -9  10   2       7308.25       7332.33       134.35 o                         
  -8  10   2       3916.91       3763.52        92.87 o                         
  -7  10   2        175.54        159.24        28.68 o                         
  -6  10   2       1494.94       1372.61        51.52 o                         
  -5  10   2       5848.34       5823.72        94.09 o                         
  -4  10   2       3610.41       3495.78        63.58 o                         
  -3  10   2        323.36        291.61        22.00 o                         
  -2  10   2      17464.00      17655.81       132.23 o                         
  -1  10   2        269.93        312.71        15.22 o                         
   0  10   2      10500.96      10127.29        81.79 o                         
   1  10   2       1320.33       1311.00        27.28 o                         
   2  10   2       2885.54       2907.56        45.42 o                         
   3  10   2       1667.78       1557.20        29.46 o                         
   4  10   2       6418.25       6260.65        58.89 o                         
   5  10   2         52.04         70.06         9.19 o                         
   6  10   2         17.39         35.29        19.05 o                         
   7  10   2       8222.59       8108.67       118.53 o                         
   8  10   2          0.60         -7.61        19.56 o                         
   9  10   2      13500.70      13421.41       234.18 o                         
  10  10   2         40.79         21.76        16.17 o                         
  11  10   2       5551.74       5490.81        95.96 o                         
  12  10   2        635.01        670.61        54.89 o                         
  13  10   2        613.52        628.26        46.57 o                         
  14  10   2        620.72        561.74        66.72 o                         
  15  10   2         11.78         59.87        42.24 o                         
  16  10   2        701.94        590.78        78.56 o                         
  17  10   2        432.14        369.13        68.15 o                         
 -12  11   2        867.16        822.43        73.79 o                         
 -11  11   2        224.14        173.16        37.24 o                         
 -10  11   2        256.40        317.58        43.00 o                         
  -9  11   2       1529.13       1418.94        71.81 o                         
  -8  11   2       3014.89       2861.56        90.41 o                         
  -7  11   2          0.41        -29.27        20.65 o                         
  -6  11   2         37.65        -12.67        18.47 o                         
  -5  11   2       4404.74       4403.12        84.20 o                         
  -4  11   2        188.86        184.41        26.38 o                         
  -3  11   2       1323.58       1286.32        45.55 o                         
  -2  11   2        538.91        583.89        30.14 o                         
  -1  11   2         72.81         67.23        13.04 o                         
   0  11   2       3109.54       3254.79        40.95 o                         
   1  11   2       1309.17       1365.33        28.47 o                         
   2  11   2        362.85        407.57        19.93 o                         
   3  11   2       6732.89       6604.88        66.60 o                         
   4  11   2       2745.05       2599.81        37.12 o                         
   5  11   2        969.64        916.62        27.07 o                         
   6  11   2       5843.95       5737.81       104.70 o                         
   7  11   2        273.80        254.80        28.06 o                         
   8  11   2        617.78        596.15        41.34 o                         
   9  11   2       2554.99       2457.96       106.98 o                         
  10  11   2         82.66         70.88        32.23 o                         
  11  11   2        391.00        344.36        35.36 o                         
  12  11   2       1105.43       1044.99        43.98 o                         
  13  11   2        597.72        581.16        61.51 o                         
  14  11   2       4311.61       4693.02       341.76 o                         
  15  11   2        735.80        685.36        75.05 o                         
  16  11   2         57.43         65.18        45.44 o                         
 -11  12   2       1941.05       1941.60       102.44 o                         
 -10  12   2        230.51        274.97        42.00 o                         
  -9  12   2          4.90          2.00        28.35 o                         
  -8  12   2        143.22        118.78        33.17 o                         
  -7  12   2        192.39        120.58        30.06 o                         
  -6  12   2       3510.64       3398.55        79.57 o                         
  -5  12   2          0.92        -10.78        19.79 o                         
  -4  12   2      15895.18      16031.60       172.87 o                         
  -3  12   2          8.11        -21.89        16.86 o                         
  -2  12   2      16639.11      16694.07       169.28 o                         
  -1  12   2       3796.38       3770.08        60.98 o                         
   0  12   2       2478.79       2366.23        49.58 o                         
   1  12   2       6796.99       6830.24        94.98 o                         
   2  12   2       5584.97       5538.10        76.37 o                         
   3  12   2        342.97        393.32        27.91 o                         
   4  12   2      11966.33      11833.74       106.71 o                         
   5  12   2       2037.37       2064.91        51.00 o                         
   6  12   2       2637.53       2439.98        51.45 o                         
   7  12   2       8313.83       8496.74       139.52 o                         
   8  12   2        323.30        348.75        35.38 o                         
   9  12   2       5627.98       5521.76       121.30 o                         
  10  12   2       5610.70       5676.76       124.48 o                         
  11  12   2       4439.60       4560.43       125.24 o                         
  12  12   2        120.57        144.04        40.50 o                         
  13  12   2      13566.37      13644.19       197.02 o                         
  14  12   2        232.41        247.91        33.55 o                         
  15  12   2       7567.01       7693.18       183.47 o                         
  16  12   2        401.48        366.86        59.09 o                         
 -10  13   2       2714.91       2572.67       118.02 o                         
  -9  13   2        359.07        436.01        67.34 o                         
  -8  13   2        999.96        919.45        69.53 o                         
  -7  13   2         60.14         33.74        29.79 o                         
  -6  13   2         53.06         36.50        26.79 o                         
  -5  13   2       4748.24       4583.72       125.30 o                         
  -4  13   2        263.63        188.91        32.26 o                         
  -3  13   2      23180.95      22897.38       233.69 o                         
  -2  13   2         45.02         69.55        24.60 o                         
  -1  13   2      12035.00      12031.24       158.39 o                         
   0  13   2       2965.95       2952.89        71.09 o                         
   1  13   2       4645.45       4498.07        84.68 o                         
   2  13   2       4030.34       3924.51        74.48 o                         
   3  13   2      11933.14      12047.04       128.09 o                         
   4  13   2        336.58        340.40        25.00 o                         
   5  13   2       7963.43       8073.31       111.99 o                         
   6  13   2       7549.24       7536.78       154.43 o                         
   7  13   2       3849.84       3846.19        94.00 o                         
   8  13   2       5729.21       5631.44       109.63 o                         
   9  13   2       2527.14       2543.39        84.29 o                         
  10  13   2       2631.52       2568.54       100.73 o                         
  11  13   2       3957.88       4026.53       109.53 o                         
  12  13   2       5965.32       5916.37       136.29 o                         
  13  13   2         35.13         53.87        45.02 o                         
  14  13   2       7191.73       7496.66       244.02 o                         
  15  13   2          2.28          3.30        26.08 o                         
  -9  14   2        620.57        701.82        67.20 o                         
  -8  14   2        201.31        159.82        53.27 o                         
  -7  14   2        249.91        238.11        37.57 o                         
  -6  14   2        214.35        188.65        34.94 o                         
  -5  14   2        361.67        404.76        45.75 o                         
  -4  14   2       3064.66       3102.99        97.72 o                         
  -3  14   2       1654.02       1623.35        76.25 o                         
  -2  14   2       7033.39       7075.10       134.59 o                         
  -1  14   2          3.57          0.72        22.90 o                         
   0  14   2       1432.43       1309.89        60.72 o                         
   1  14   2        914.59       1035.13        49.40 o                         
   2  14   2         93.07        134.38        26.64 o                         
   3  14   2       1115.61       1221.21        55.46 o                         
   4  14   2        462.53        492.87        39.72 o                         
   5  14   2         34.98         10.28        17.07 o                         
   6  14   2       7334.16       7304.89       131.20 o                         
   7  14   2        244.56        226.09        34.88 o                         
   8  14   2        382.43        439.13        41.34 o                         
   9  14   2         44.35         29.33        27.37 o                         
  10  14   2       1430.06       1384.58        76.18 o                         
  11  14   2         42.67         69.17        32.47 o                         
  12  14   2       1426.71       1485.54        91.62 o                         
  13  14   2        571.21        471.09        69.38 o                         
  14  14   2         56.21         37.92        51.49 o                         
  -7  15   2        232.40        219.28        47.18 o                         
  -6  15   2       2147.43       2126.35       105.53 o                         
  -5  15   2        167.16        175.06        38.71 o                         
  -4  15   2        112.45         68.40        32.10 o                         
  -3  15   2        164.36        193.40        36.30 o                         
  -2  15   2        517.18        464.94        46.70 o                         
  -1  15   2        250.20        263.06        37.04 o                         
   0  15   2         89.11         61.26        29.58 o                         
   1  15   2       2456.14       2404.91        86.82 o                         
   2  15   2        594.19        595.00        47.57 o                         
   3  15   2       7526.11       7654.35       128.69 o                         
   4  15   2          0.03          2.69        20.74 o                         
   5  15   2        865.31        887.50        57.52 o                         
   6  15   2        954.53       1048.78        61.47 o                         
   7  15   2         40.42         30.17        29.33 o                         
   8  15   2         84.21        110.29        30.81 o                         
   9  15   2        580.31        567.29        51.17 o                         
  10  15   2       2096.38       2211.05        98.67 o                         
  11  15   2       1783.90       1928.05        94.11 o                         
  12  15   2       2171.19       2027.98       126.43 o                         
  13  15   2         96.63        212.27        63.36 o                         
  -5  16   2       4392.90       4538.61       135.75 o                         
  -4  16   2         58.02         81.59        37.85 o                         
  -3  16   2        479.47        437.52        52.82 o                         
  -2  16   2         38.64         65.41        34.67 o                         
  -1  16   2         15.15          8.71        29.48 o                         
   0  16   2       2109.18       2136.49        92.11 o                         
   1  16   2          0.03         32.53        28.43 o                         
   2  16   2      13148.03      12714.89       260.29 o                         
   3  16   2          1.18         27.18        32.19 o                         
   4  16   2      11225.15      11145.45       210.07 o                         
   5  16   2       1190.57       1088.06        86.68 o                         
   6  16   2       2897.41       2871.08        97.38 o                         
   7  16   2       2358.65       2348.27       104.69 o                         
   8  16   2        928.80       1059.01        74.85 o                         
   9  16   2          4.12        -18.55        47.39 o                         
  10  16   2        930.90        990.27        88.29 o                         
  11  16   2       2611.81       3119.57       207.87 o                         
  -3  17   2        215.34        254.15        53.58 o                         
  -2  17   2         53.74          8.96        39.01 o                         
  -1  17   2        197.68        188.91        47.53 o                         
   0  17   2         55.18        112.92        38.77 o                         
   1  17   2       1617.65       1504.27        80.46 o                         
   2  17   2         49.91         27.53        37.46 o                         
   3  17   2       7189.26       7703.54       197.40 o                         
   4  17   2         27.02         38.24        35.22 o                         
   5  17   2       5461.26       5642.31       143.08 o                         
   6  17   2       1416.60       1338.26        73.63 o                         
   7  17   2       2728.95       2754.38       150.83 o                         
   8  17   2       1967.62       1911.63       143.46 o                         
   9  17   2       1357.98       1473.07       109.67 o                         
   2  18   2        497.38        507.63        67.24 o                         
   3  18   2         44.59         51.06        44.24 o                         
   4  18   2        471.99        561.49        63.59 o                         
  -6 -16   3       1788.67       1774.98        93.29 o                         
  -5 -16   3        576.61        552.25        58.88 o                         
  -4 -16   3        960.88        926.46        74.45 o                         
  -3 -16   3       1188.05       1434.75        92.27 o                         
  -2 -16   3        432.84        450.67        61.07 o                         
  -1 -16   3        461.28        525.81        60.61 o                         
   0 -16   3       1465.39       1771.67       102.43 o                         
   1 -16   3       2417.83       2504.08       123.15 o                         
  -9 -15   3       1454.99       1604.12       165.71 o                         
  -8 -15   3       2524.66       2688.38       166.65 o                         
  -7 -15   3         26.83        -20.31        42.98 o                         
  -6 -15   3       2359.86       2137.76       148.12 o                         
  -5 -15   3        824.54        812.36       105.31 o                         
  -4 -15   3        514.10        508.08        79.73 o                         
  -3 -15   3       1564.65       1670.89        83.26 o                         
  -2 -15   3          2.47        -17.58        26.82 o                         
  -1 -15   3        248.06        289.15        43.86 o                         
   0 -15   3        579.21        613.75        56.70 o                         
   1 -15   3       1089.46        949.13        74.77 o                         
   2 -15   3         98.71        173.92        45.23 o                         
   3 -15   3        620.81        723.71        95.33 o                         
   4 -15   3        308.63        246.21        45.13 o                         
 -11 -14   3       2665.96       2756.29       140.74 o                         
 -10 -14   3        955.63        987.48        53.75 o                         
  -9 -14   3         32.78         89.31        34.33 o                         
  -8 -14   3          0.51        -13.25        26.42 o                         
  -7 -14   3        829.86        829.69        76.13 o                         
  -6 -14   3       1317.05       1240.03        81.50 o                         
  -5 -14   3       1228.02       1032.18        76.46 o                         
  -4 -14   3       7871.19       7951.97       156.23 o                         
  -3 -14   3        408.25        328.62        55.25 o                         
  -2 -14   3      10575.72      10634.38       224.09 o                         
  -1 -14   3        184.53        214.69        41.30 o                         
   0 -14   3       2298.49       2319.62       109.47 o                         
   1 -14   3       1847.94       1759.49        79.47 o                         
   2 -14   3         42.16         54.43        36.00 o                         
   3 -14   3          4.91         19.95        29.05 o                         
   4 -14   3         66.16        130.50        34.84 o                         
   5 -14   3       3091.15       3017.75       117.83 o                         
   6 -14   3        118.00        120.83        41.40 o                         
   7 -14   3       8715.40       9052.33       195.01 o                         
 -12 -13   3       7651.81       7978.34       371.08 o                         
 -11 -13   3         48.06         10.93        45.43 o                         
 -10 -13   3       4817.54       4699.75       157.31 o                         
  -9 -13   3        113.92        114.78        26.34 o                         
  -8 -13   3        389.52        398.98        41.67 o                         
  -7 -13   3         37.20         55.55        23.15 o                         
  -6 -13   3         40.94         62.26        27.24 o                         
  -5 -13   3       1546.22       1608.46        85.59 o                         
  -4 -13   3        351.50        403.50        41.29 o                         
  -3 -13   3      16270.98      16239.25       238.28 o                         
  -2 -13   3         11.29         29.82        25.38 o                         
  -1 -13   3      16272.84      16030.26       230.20 o                         
   0 -13   3        233.97        220.98        39.61 o                         
   1 -13   3       4730.77       4813.83       115.71 o                         
   2 -13   3       1548.28       1649.38        76.08 o                         
   3 -13   3        847.92        751.06        55.03 o                         
   4 -13   3          7.05         -6.33        27.52 o                         
   5 -13   3       1591.39       1693.45        97.36 o                         
   6 -13   3       3335.59       3518.82       104.82 o                         
   7 -13   3        832.98        890.45        59.75 o                         
   8 -13   3       5253.92       5232.16       131.92 o                         
 -13 -12   3       2034.23       2128.38       123.82 o                         
 -12 -12   3        903.18        994.50        79.10 o                         
 -11 -12   3       2631.17       2537.59        98.88 o                         
 -10 -12   3       1720.27       1693.86        70.56 o                         
  -9 -12   3       4524.08       4461.19        94.00 o                         
  -8 -12   3        254.50        264.07        32.26 o                         
  -7 -12   3          1.33         -1.59        27.80 o                         
  -6 -12   3         39.24         33.35        16.55 o                         
  -5 -12   3        509.80        515.60        33.94 o                         
  -4 -12   3       2766.80       2813.58        80.98 o                         
  -3 -12   3        252.64        279.48        33.20 o                         
  -2 -12   3       9546.09       9557.38       141.84 o                         
  -1 -12   3        650.77        629.70        42.06 o                         
   0 -12   3       5170.47       5359.30       110.22 o                         
   1 -12   3        225.42        280.49        36.15 o                         
   2 -12   3        380.64        369.43        50.91 o                         
   3 -12   3       1331.66       1376.88        61.25 o                         
   4 -12   3          4.02         21.94        23.55 o                         
   5 -12   3         61.00         33.00        24.85 o                         
   6 -12   3       1852.13       1617.22        72.06 o                         
   7 -12   3       1220.76       1109.32        62.86 o                         
   8 -12   3        483.04        475.56        44.10 o                         
   9 -12   3        444.45        343.38        44.90 o                         
  10 -12   3        853.39        933.31        63.95 o                         
 -14 -11   3       1039.77        956.76        91.67 o                         
 -13 -11   3       1449.89       1387.58        99.76 o                         
 -12 -11   3        454.43        464.08        61.06 o                         
 -11 -11   3       4137.81       3988.18       108.56 o                         
 -10 -11   3         12.92         14.90        22.04 o                         
  -9 -11   3       2613.00       2475.83        84.22 o                         
  -8 -11   3        361.79        384.56        33.63 o                         
  -7 -11   3        423.74        342.32        32.23 o                         
  -6 -11   3       6785.40       6767.69       117.93 o                         
  -5 -11   3       1318.21       1381.42        62.98 o                         
  -4 -11   3         54.40         45.92        20.98 o                         
  -3 -11   3         58.52         52.81        22.23 o                         
  -2 -11   3       1439.93       1366.19        46.24 o                         
  -1 -11   3        143.69        134.15        22.66 o                         
   0 -11   3       2253.78       2264.67        66.96 o                         
   1 -11   3       2374.39       2424.74        59.16 o                         
   2 -11   3         12.96         26.00        18.57 o                         
   3 -11   3       8427.75       8267.79       128.61 o                         
   4 -11   3         33.29        -13.10        21.75 o                         
   5 -11   3       4355.85       4162.08        88.34 o                         
   6 -11   3       1280.84       1324.97        61.65 o                         
   7 -11   3         26.84        -25.80        21.50 o                         
   8 -11   3         78.66         39.39        24.88 o                         
   9 -11   3         84.93         51.76        26.87 o                         
  10 -11   3       1287.09       1275.39        63.89 o                         
  11 -11   3        201.12        186.18        46.72 o                         
 -15 -10   3       2232.73       2358.95       163.69 o                         
 -14 -10   3        169.28         96.45        46.60 o                         
 -13 -10   3       6288.19       6550.50       302.85 o                         
 -12 -10   3       2294.01       2354.21       113.48 o                         
 -11 -10   3       6932.16       6812.28       135.71 o                         
 -10 -10   3       4766.97       4545.72       104.32 o                         
  -9 -10   3       2579.90       2460.83        58.27 o                         
  -8 -10   3       2790.83       2815.47        67.66 o                         
  -7 -10   3      13449.04      13205.96       155.45 o                         
  -6 -10   3        522.54        514.82        27.81 o                         
  -5 -10   3      18288.87      18162.54       182.39 o                         
  -4 -10   3       1763.30       1723.17        45.59 o                         
  -3 -10   3       1539.54       1571.64        49.02 o                         
  -2 -10   3       3157.66       3063.58        58.53 o                         
  -1 -10   3       6245.03       5941.48        87.35 o                         
   0 -10   3       9035.03       9082.81       102.43 o                         
   1 -10   3       2260.17       2239.27        50.07 o                         
   2 -10   3      23407.19      23663.55       227.01 o                         
   3 -10   3          0.65        -16.82        17.54 o                         
   4 -10   3      18355.28      18237.52       194.84 o                         
   5 -10   3          3.93         -6.71        18.03 o                         
   6 -10   3       4399.82       4491.60        80.62 o                         
   7 -10   3        205.95        169.30        27.72 o                         
   8 -10   3         37.14         28.12        22.75 o                         
   9 -10   3        168.74        139.26        29.40 o                         
  10 -10   3         13.40          6.88        26.46 o                         
  11 -10   3       4900.02       4986.64       139.98 o                         
  12 -10   3        191.39        153.18        48.13 o                         
 -16  -9   3        106.95        142.56        58.52 o                         
 -15  -9   3       2910.96       2814.60       135.34 o                         
 -14  -9   3       2513.10       2639.36       121.31 o                         
 -13  -9   3       1500.99       1281.59       135.96 o                         
 -12  -9   3       7009.79       6897.35       137.23 o                         
 -11  -9   3        534.25        573.26        38.88 o                         
 -10  -9   3       1184.23       1175.80        44.43 o                         
  -9  -9   3       2088.69       2200.58        51.78 o                         
  -8  -9   3       3969.50       3744.14        69.93 o                         
  -7  -9   3         83.08         94.71        15.15 o                         
  -6  -9   3      13100.85      13455.65       141.92 o                         
  -5  -9   3       1178.43       1144.81        29.56 o                         
  -4  -9   3      15558.96      15438.08       138.57 o                         
  -3  -9   3        757.99        764.58        35.84 o                         
  -2  -9   3        573.50        627.06        26.24 o                         
  -1  -9   3        233.70        245.17        19.34 o                         
   0  -9   3        806.91        807.69        21.74 o                         
   1  -9   3       2507.45       2698.51        46.75 o                         
   2  -9   3        108.18         98.72        16.66 o                         
   3  -9   3      15145.47      14828.27       148.21 o                         
   4  -9   3          1.22         -4.32        16.80 o                         
   5  -9   3      15193.23      15127.40       155.27 o                         
   6  -9   3         77.32        116.32        22.94 o                         
   7  -9   3       3833.72       3827.54        79.23 o                         
   8  -9   3       2817.22       2753.93        78.43 o                         
   9  -9   3        341.99        307.19        34.61 o                         
  10  -9   3         95.13         83.21        29.66 o                         
  11  -9   3        223.46        230.53        44.35 o                         
  12  -9   3       3565.35       3770.75       130.66 o                         
  13  -9   3        310.93        292.54        55.28 o                         
 -16  -8   3       1213.04       1319.84       116.44 o                         
 -15  -8   3          3.39        -24.08        29.14 o                         
 -14  -8   3       3143.57       3275.40       104.75 o                         
 -13  -8   3       1841.03       1855.06       102.89 o                         
 -12  -8   3       2528.58       2405.35        83.25 o                         
 -11  -8   3        358.05        386.75        34.78 o                         
 -10  -8   3        763.80        767.86        36.60 o                         
  -9  -8   3          0.54         11.80        13.37 o                         
  -8  -8   3       1346.37       1473.75        37.30 o                         
  -7  -8   3       2007.81       2017.85        36.95 o                         
  -6  -8   3       2997.87       2978.78        44.69 o                         
  -5  -8   3       4438.15       4185.96        58.05 o                         
  -4  -8   3        757.39        680.15        24.84 o                         
  -3  -8   3       5502.65       5396.20        71.18 o                         
  -2  -8   3         36.70         58.12        11.43 o                         
  -1  -8   3       1817.34       1793.82        32.56 o                         
   0  -8   3       1988.26       2003.15        30.09 o                         
   1  -8   3       1008.53        994.18        24.58 o                         
   2  -8   3        291.60        332.96        21.86 o                         
   3  -8   3        690.13        738.65        29.96 o                         
   4  -8   3       2422.80       2443.54        51.13 o                         
   5  -8   3        469.66        507.56        32.10 o                         
   6  -8   3       1622.67       1500.37        55.71 o                         
   7  -8   3        165.41        169.58        25.45 o                         
   8  -8   3       2501.55       2468.59        66.93 o                         
   9  -8   3       3031.62       2855.86        73.93 o                         
  10  -8   3        832.65        799.49        53.06 o                         
  11  -8   3         24.28         24.09        27.07 o                         
  12  -8   3          4.63         13.93        48.94 o                         
  13  -8   3       1399.98       1295.71        96.74 o                         
  14  -8   3        152.93         60.91        42.34 o                         
 -17  -7   3       2690.59       2594.49       124.93 o                         
 -16  -7   3          6.63         11.03        39.14 o                         
 -15  -7   3       1003.89        908.40        90.01 o                         
 -14  -7   3       1428.49       1472.15        87.36 o                         
 -13  -7   3        250.54        277.67        43.70 o                         
 -12  -7   3       1044.27       1100.83        58.98 o                         
 -11  -7   3        113.79        104.75        23.48 o                         
 -10  -7   3       3096.65       3015.48        61.23 o                         
  -9  -7   3       3615.30       3589.43        67.97 o                         
  -8  -7   3      15444.39      15661.40       134.41 o                         
  -7  -7   3       1261.67       1252.02        30.79 o                         
  -6  -7   3       7564.83       7257.15        77.44 o                         
  -5  -7   3      18775.10      18550.52       154.55 o                         
  -4  -7   3       6712.06       6785.22        79.95 o                         
  -3  -7   3       5262.99       5255.32        70.80 o                         
  -2  -7   3       3445.34       3493.41        48.29 o                         
  -1  -7   3        628.98        638.53        17.15 o                         
   0  -7   3       7555.79       7613.06        63.22 o                         
   1  -7   3       8290.88       8254.32        72.00 o                         
   2  -7   3       4278.21       4365.91        58.20 o                         
   3  -7   3       2384.82       2319.07        45.73 o                         
   4  -7   3       1042.21       1099.37        40.85 o                         
   5  -7   3       2375.12       2334.15        69.53 o                         
   6  -7   3       2484.90       2570.55        53.69 o                         
   7  -7   3       6235.48       6149.08        92.39 o                         
   8  -7   3          3.07         29.88        17.69 o                         
   9  -7   3      13189.31      12925.27       155.73 o                         
  10  -7   3       1133.87       1139.74        56.81 o                         
  11  -7   3       7898.44       8014.73       143.01 o                         
  12  -7   3         56.72        -22.93        31.39 o                         
  13  -7   3         67.07         -8.85        35.48 o                         
  14  -7   3        112.61        -29.80        35.91 o                         
  15  -7   3        197.90        195.82        48.77 o                         
 -17  -6   3          0.82        -47.55        40.83 o                         
 -16  -6   3       9074.69       9235.87       333.38 o                         
 -15  -6   3        559.98        739.72       110.08 o                         
 -14  -6   3       4486.51       4490.62       158.53 o                         
 -13  -6   3       2839.10       2793.71        92.49 o                         
 -12  -6   3         99.09         54.66        27.78 o                         
 -11  -6   3          5.24         30.17        20.78 o                         
 -10  -6   3       3288.81       3100.22        64.13 o                         
  -9  -6   3      16284.15      16624.76       161.04 o                         
  -8  -6   3       2027.48       2129.16        44.04 o                         
  -7  -6   3      34953.18      35033.88       284.60 o                         
  -6  -6   3       4589.36       4587.24        58.30 o                         
  -5  -6   3      22110.90      22286.26       178.32 o                         
  -4  -6   3      25027.85      25119.84       195.65 o                         
  -3  -6   3      33822.33      34368.16       256.59 o                         
  -2  -6   3      16026.80      16653.66       113.10 o                         
  -1  -6   3      23716.70      23277.20       138.98 o                         
   0  -6   3       2729.72       2793.75        32.54 o                         
   1  -6   3      21540.32      21313.62       136.77 o                         
   2  -6   3      10937.13      10680.47        90.89 o                         
   3  -6   3       6447.42       6448.47        88.11 o                         
   4  -6   3       4305.65       4228.97        66.67 o                         
   5  -6   3       2224.88       2242.76        48.24 o                         
   6  -6   3       9062.42       9058.96        90.24 o                         
   7  -6   3       5872.22       5870.91        67.41 o                         
   8  -6   3      22902.83      22722.08       195.04 o                         
   9  -6   3        301.67        343.85        28.29 o                         
  10  -6   3      29245.16      29332.60       413.78 o                         
  11  -6   3         82.95         62.26        24.09 o                         
  12  -6   3      13146.72      12742.77       219.01 o                         
  13  -6   3        338.31        258.57        49.08 o                         
  14  -6   3          0.49         15.80        36.79 o                         
  15  -6   3         53.98         66.65        42.74 o                         
  16  -6   3        146.35         81.85        44.31 o                         
 -17  -5   3       6283.41       6703.80       273.50 o                         
 -16  -5   3        420.83        362.87        60.38 o                         
 -15  -5   3       8936.42       8696.24       181.47 o                         
 -14  -5   3        307.16        256.79        43.05 o                         
 -13  -5   3        430.95        379.81        47.28 o                         
 -12  -5   3        496.91        560.70        48.80 o                         
 -11  -5   3        591.79        632.20        43.70 o                         
 -10  -5   3        155.43        135.46        16.61 o                         
  -9  -5   3       3500.42       3454.02        70.20 o                         
  -8  -5   3      18127.32      17718.60       157.68 o                         
  -7  -5   3       1775.61       1640.48        32.57 o                         
  -6  -5   3      18071.84      18121.79       146.40 o                         
  -5  -5   3         65.31        149.17        12.48 o                         
  -4  -5   3       6731.91       6936.91        63.75 o                         
  -3  -5   3      17988.69      18472.30       125.55 o                         
  -2  -5   3      15745.58      16547.85       109.50 o                         
  -1  -5   3        533.63        548.59        15.03 o                         
   0  -5   3      30628.92      30293.46       185.21 o                         
   1  -5   3       2563.02       2525.54        29.37 o                         
   2  -5   3      28337.81      28748.54       174.67 o                         
   3  -5   3       1751.22       1703.45        30.76 o                         
   4  -5   3        959.65        865.76        23.95 o                         
   5  -5   3         13.39         17.34         9.70 o                         
   6  -5   3       8177.35       8073.43        84.71 o                         
   7  -5   3       1319.46       1308.65        34.39 o                         
   8  -5   3       1071.82       1057.66        33.52 o                         
   9  -5   3       6712.52       6809.25        93.67 o                         
  10  -5   3          8.41         20.39        19.33 o                         
  11  -5   3      12572.46      12757.04       153.07 o                         
  12  -5   3         66.59         79.02        29.94 o                         
  13  -5   3       1522.74       1592.77        72.42 o                         
  14  -5   3       1066.58       1099.34        76.76 o                         
  15  -5   3        396.77        310.10        53.04 o                         
  16  -5   3        563.61        602.46        74.67 o                         
 -17  -4   3       1177.24       1388.84        91.90 o                         
 -16  -4   3       2584.15       2513.67       115.66 o                         
 -15  -4   3       1100.57       1141.82        77.38 o                         
 -14  -4   3        648.18        640.24        58.72 o                         
 -13  -4   3        337.79        284.22        42.22 o                         
 -12  -4   3        912.96        866.98        59.02 o                         
 -11  -4   3        653.11        668.36        32.75 o                         
 -10  -4   3        161.75        202.40        16.34 o                         
  -9  -4   3        218.16        223.17        16.38 o                         
  -8  -4   3        313.97        287.19        17.29 o                         
  -7  -4   3       4101.34       3989.52        51.58 o                         
  -6  -4   3       6835.81       6640.60        57.67 o                         
  -5  -4   3        175.17        217.04        12.58 o                         
  -4  -4   3        805.58        740.48        18.97 o                         
  -3  -4   3       9418.02       9446.58        65.78 o                         
  -2  -4   3      10248.26      10583.28        68.03 o                         
  -1  -4   3       2032.89       1824.54        20.80 o                         
   0  -4   3        239.28        273.55        10.54 o                         
   1  -4   3       1881.26       1869.63        23.23 o                         
   2  -4   3       2704.32       2729.29        31.38 o                         
   3  -4   3       4370.46       4411.35        43.88 o                         
   4  -4   3         79.29        118.96        10.03 o                         
   5  -4   3        548.74        449.23        18.24 o                         
   6  -4   3      11601.82      11810.25       105.24 o                         
   7  -4   3       6928.34       6558.67        70.87 o                         
   8  -4   3       4104.03       4032.83        58.31 o                         
   9  -4   3        252.20        278.53        24.52 o                         
  10  -4   3         61.10         54.02        18.95 o                         
  11  -4   3        291.49        319.50        29.86 o                         
  12  -4   3         22.61         24.47        27.13 o                         
  13  -4   3        517.74        464.94        46.88 o                         
  14  -4   3        956.05        932.62        70.28 o                         
  15  -4   3       2096.01       1894.71        95.40 o                         
  16  -4   3       2364.60       2544.75       113.86 o                         
  17  -4   3       1015.78       1104.54        94.50 o                         
 -18  -3   3        314.25        207.21        55.80 o                         
 -17  -3   3         36.75         35.48        39.09 o                         
 -16  -3   3       1045.77       1045.40        88.11 o                         
 -15  -3   3        258.04        232.02        45.96 o                         
 -14  -3   3       2269.76       2040.84        93.59 o                         
 -13  -3   3      13813.56      13648.37       196.57 o                         
 -12  -3   3        279.87        272.80        30.66 o                         
 -11  -3   3      16315.77      16054.72       162.37 o                         
 -10  -3   3        164.10        190.12        16.14 o                         
  -9  -3   3       9258.68       9151.05        91.09 o                         
  -8  -3   3        700.64        713.77        18.83 o                         
  -7  -3   3         91.08         95.64         9.40 o                         
  -6  -3   3        218.74        485.73        62.85 o                         
  -5  -3   3         15.30         44.46         7.83 o                         
  -4  -3   3      15968.35      16034.43        92.98 o                         
  -3  -3   3       2461.47       2462.83        24.16 o                         
  -2  -3   3      74696.61      74492.65       351.90 o                         
  -1  -3   3       2934.35       3103.93        25.83 o                         
   0  -3   3      35777.63      35176.89       170.71 o                         
   1  -3   3        827.14        773.15        13.80 o                         
   2  -3   3      10770.98      10676.24        67.97 o                         
   3  -3   3      16547.78      17141.94       103.07 o                         
   4  -3   3      19564.99      19822.29       126.22 o                         
   5  -3   3       2245.59       2250.04        37.64 o                         
   6  -3   3      12941.38      12714.90       105.28 o                         
   7  -3   3      21518.46      21222.49       150.59 o                         
   8  -3   3       4077.86       4314.97        65.46 o                         
   9  -3   3      10263.28      10386.42       137.98 o                         
  10  -3   3       5056.38       4943.38        92.07 o                         
  11  -3   3       4730.86       4737.70        90.21 o                         
  12  -3   3       3228.04       3312.59        79.39 o                         
  13  -3   3       5809.38       5769.20       107.42 o                         
  14  -3   3        500.13        458.86        44.89 o                         
  15  -3   3       6579.60       6575.74       174.48 o                         
  16  -3   3        728.91        672.30        86.64 o                         
  17  -3   3       5182.58       5230.53       165.38 o                         
 -18  -2   3        730.60        679.53        76.72 o                         
 -17  -2   3        308.41        323.09        58.01 o                         
 -16  -2   3        160.02        174.69        47.87 o                         
 -15  -2   3       1164.26       1226.70        70.87 o                         
 -14  -2   3       3941.72       4007.30       104.59 o                         
 -13  -2   3        544.38        629.19        45.24 o                         
 -12  -2   3      16754.20      16833.38       208.43 o                         
 -11  -2   3         40.75         27.87        13.12 o                         
 -10  -2   3      41115.45      41081.86       278.37 o                         
  -9  -2   3        435.93        449.51        17.68 o                         
  -8  -2   3      15442.07      15061.48       124.16 o                         
  -7  -2   3         26.92         45.80        11.15 o                         
  -6  -2   3       2850.61       2773.32        35.82 o                         
  -5  -2   3        315.70        368.60        11.98 o                         
  -4  -2   3       2910.71       3063.77        27.99 o                         
  -3  -2   3      20995.52      20539.57       107.25 o                         
  -2  -2   3        105.30        150.54         6.34 o                         
  -1  -2   3     120193.67     120951.86       570.70 o                         
   0  -2   3      13392.80      13526.54        72.18 o                         
   1  -2   3      34737.16      35577.27       172.19 o                         
   2  -2   3      32351.88      32369.07       156.92 o                         
   3  -2   3      19334.83      19737.99       108.86 o                         
   4  -2   3      15240.45      15697.44        99.72 o                         
   5  -2   3      31654.88      31846.19       194.10 o                         
   6  -2   3       1228.24       1235.73        30.34 o                         
   7  -2   3       8779.86       8451.41        80.05 o                         
   8  -2   3      20496.75      20767.38       162.78 o                         
   9  -2   3        721.71        698.58        30.70 o                         
  10  -2   3       8665.57       8449.29        97.39 o                         
  11  -2   3       4946.30       5221.62        77.65 o                         
  12  -2   3       3922.62       4009.78        81.12 o                         
  13  -2   3       3324.06       3347.45        80.93 o                         
  14  -2   3       8369.90       8409.37       142.44 o                         
  15  -2   3        577.44        555.75        44.87 o                         
  16  -2   3       7476.67       7335.50       141.05 o                         
  17  -2   3        245.17        179.96        45.44 o                         
 -18  -1   3       2034.02       1956.06       115.81 o                         
 -17  -1   3        196.15        125.95        49.30 o                         
 -16  -1   3        119.12         81.23        37.22 o                         
 -15  -1   3          0.79        -12.22        32.12 o                         
 -14  -1   3        326.28        322.63        39.05 o                         
 -13  -1   3       3654.26       3693.05        90.96 o                         
 -12  -1   3         34.67         47.84        24.66 o                         
 -11  -1   3       9237.88       9146.99        91.09 o                         
 -10  -1   3        852.74        819.95        25.17 o                         
  -9  -1   3      17080.69      16798.43       129.67 o                         
  -8  -1   3        514.43        551.82        17.20 o                         
  -7  -1   3       2793.78       2830.83        36.56 o                         
  -6  -1   3       8566.99       8617.48        77.48 o                         
  -5  -1   3         58.58        100.60        10.15 o                         
  -4  -1   3         57.66         57.73         6.97 o                         
  -3  -1   3       2931.52       2956.33        24.13 o                         
  -2  -1   3       1062.21        974.45        14.96 o                         
  -1  -1   3      54808.57      56172.50       272.73 o                         
   0  -1   3     120778.16     122532.09       637.19 o                         
   1  -1   3      16963.58      17673.66        90.79 o                         
   2  -1   3       9911.51      10263.97        57.24 o                         
   3  -1   3      12542.40      12183.68        71.91 o                         
   4  -1   3       4186.49       4212.77        33.61 o                         
   5  -1   3       3185.37       3097.27        34.58 o                         
   6  -1   3       5605.10       5853.67        59.69 o                         
   7  -1   3          5.44         -2.82         9.80 o                         
   8  -1   3      10871.12      11451.49       103.19 o                         
   9  -1   3       3755.70       3746.96        71.85 o                         
  10  -1   3        862.19        839.37        31.85 o                         
  11  -1   3        547.95        548.06        32.68 o                         
  12  -1   3       3048.81       2932.46        67.82 o                         
  13  -1   3          4.23         -5.58        22.78 o                         
  14  -1   3       3163.57       3235.06        95.95 o                         
  15  -1   3       2595.07       2634.21       114.06 o                         
  16  -1   3        339.49        381.25        40.03 o                         
  17  -1   3       2180.79       2140.32       105.39 o                         
  18  -1   3        140.75        198.72        50.53 o                         
 -18   0   3       1255.87       1258.77        96.35 o                         
 -17   0   3         10.82        -23.18        33.65 o                         
 -16   0   3        123.51        103.00        39.46 o                         
 -15   0   3        596.93        654.18        58.11 o                         
 -14   0   3       1359.39       1318.20        68.24 o                         
 -13   0   3        241.86        272.50        36.19 o                         
 -12   0   3        461.33        444.66        37.05 o                         
 -11   0   3       2189.43       2351.55        53.35 o                         
 -10   0   3       2135.82       2131.27        45.49 o                         
  -9   0   3       8668.49       8662.37        85.70 o                         
  -8   0   3         42.76         36.51        10.26 o                         
  -7   0   3        750.99        939.35        22.98 o                         
  -6   0   3       8080.01       8348.31        69.72 o                         
  -5   0   3         41.78         30.20        10.08 o                         
  -4   0   3       8919.00       9112.31        65.93 o                         
  -3   0   3       3852.22       3906.24        35.11 o                         
  -2   0   3       9085.99       9917.21        60.12 o                         
  -1   0   3       1919.20       1852.69        19.26 o                         
   0   0   3        152.23        185.82         8.82 o                         
   1   0   3       1130.35       1209.11        12.95 o                         
   2   0   3       4252.51       4254.03        28.96 o                         
   3   0   3       8234.50       8146.32        48.44 o                         
   4   0   3        634.21        602.14        12.43 o                         
   5   0   3      10130.56       9961.02        67.39 o                         
   6   0   3       1897.36       2062.33        35.88 o                         
   7   0   3        153.85        201.71        12.15 o                         
   8   0   3       1074.53        991.51        31.80 o                         
   9   0   3       1006.12        962.00        33.55 o                         
  10   0   3        249.11        247.51        21.21 o                         
  11   0   3       1670.38       1873.97        59.35 o                         
  12   0   3       8978.87       9087.50       133.89 o                         
  13   0   3       6155.71       6238.10       105.24 o                         
  14   0   3       4424.58       4397.81        90.66 o                         
  15   0   3        733.64        789.38        65.49 o                         
  16   0   3        273.50        221.58        34.27 o                         
  17   0   3        238.79        261.14        49.48 o                         
  18   0   3          2.15         15.63        36.66 o                         
 -17   1   3        748.37        757.93        67.45 o                         
 -16   1   3       1952.49       2062.55       100.35 o                         
 -15   1   3        116.98        114.65        35.99 o                         
 -14   1   3       5488.98       5240.16       119.10 o                         
 -13   1   3       7324.94       7238.46       136.12 o                         
 -12   1   3        907.52        914.56        41.04 o                         
 -11   1   3       4181.06       4186.04        72.51 o                         
 -10   1   3       3567.61       3423.93        55.26 o                         
  -9   1   3        662.53        693.77        27.59 o                         
  -8   1   3       4371.69       4050.88        52.18 o                         
  -7   1   3      12825.29      12339.99       102.91 o                         
  -6   1   3       2069.84       2307.54        35.63 o                         
  -5   1   3     113411.75     115088.61       622.88 o                         
  -4   1   3       4245.26       4776.19        36.66 o                         
  -3   1   3      24462.96      23326.33       125.02 o                         
  -2   1   3       3162.67       3062.39        28.49 o                         
  -1   1   3       4083.72       4008.77        28.07 o                         
   0   1   3       1697.17       1740.22        16.55 o                         
   1   1   3          1.24         12.77         3.88 o                         
   2   1   3      22436.28      22673.75       111.62 o                         
   3   1   3        592.14        612.05        10.95 o                         
   4   1   3      90495.22      90916.90       418.22 o                         
   5   1   3       1107.57       1060.20        19.83 o                         
   6   1   3      54130.57      53818.80       354.49 o                         
   7   1   3       1578.30       1552.84        34.60 o                         
   8   1   3      10260.80       9721.56       103.91 o                         
   9   1   3       6385.24       6359.31        87.10 o                         
  10   1   3       5830.46       5829.54        99.30 o                         
  11   1   3        165.14        108.82        20.53 o                         
  12   1   3       5355.74       5172.20        95.21 o                         
  13   1   3       7883.49       7736.14       115.86 o                         
  14   1   3       2127.83       2130.29        67.41 o                         
  15   1   3       7900.71       7949.06       125.60 o                         
  16   1   3       1685.58       1669.46        82.90 o                         
  17   1   3       1022.84        798.96        65.70 o                         
  18   1   3       2542.11       2585.01       172.18 o                         
 -17   2   3       1196.58       1163.39        82.36 o                         
 -16   2   3       1050.52       1057.96        73.10 o                         
 -15   2   3       7645.11       7610.99       152.22 o                         
 -14   2   3        115.59        111.49        34.82 o                         
 -13   2   3      12536.24      12677.95       190.96 o                         
 -12   2   3       5158.70       5086.53        89.92 o                         
 -11   2   3       1383.34       1390.74        62.45 o                         
 -10   2   3       3609.46       3759.34        63.27 o                         
  -9   2   3      12035.65      11897.53       115.24 o                         
  -8   2   3       9536.40       9782.17        97.79 o                         
  -7   2   3       9729.08       9378.61        87.24 o                         
  -6   2   3     110823.06     113170.37       660.18 o                         
  -5   2   3       5081.43       5331.70        50.04 o                         
  -4   2   3     108859.38     110417.91       547.91 o                         
  -3   2   3          7.37         17.74         5.51 o                         
  -2   2   3       1767.72       1727.11        19.72 o                         
  -1   2   3       7907.44       7787.48        47.65 o                         
   0   2   3        664.38        631.99        10.33 o                         
   1   2   3        191.40        180.15         7.91 o                         
   2   2   3      17919.15      18348.75        89.14 o                         
   3   2   3      16523.86      16990.86        86.72 o                         
   4   2   3         91.97        168.58         8.29 o                         
   5   2   3      65207.38      65168.93       312.78 o                         
   6   2   3       5847.70       5722.87        56.25 o                         
   7   2   3      24111.25      24206.83       177.70 o                         
   8   2   3      11145.36      10699.13        98.00 o                         
   9   2   3       7088.54       7140.69        86.95 o                         
  10   2   3       6070.60       6106.54        83.97 o                         
  11   2   3        323.38        302.15        22.96 o                         
  12   2   3       1120.49       1028.18        44.45 o                         
  13   2   3       5060.16       5147.59        95.99 o                         
  14   2   3       7237.66       7231.15       112.47 o                         
  15   2   3         46.72          7.34        23.71 o                         
  16   2   3       1974.77       1943.48        87.77 o                         
  17   2   3       4897.35       5183.12       151.71 o                         
  18   2   3        349.28        338.36        59.96 o                         
 -17   3   3        797.47        830.12        84.74 o                         
 -16   3   3         57.38         41.51        35.72 o                         
 -15   3   3         17.85         26.22        32.24 o                         
 -14   3   3       3339.04       3499.78       104.11 o                         
 -13   3   3       2345.68       2174.75        88.53 o                         
 -12   3   3       2984.92       3013.33        71.19 o                         
 -11   3   3        749.84        719.84        40.12 o                         
 -10   3   3         47.62          2.90        15.78 o                         
  -9   3   3        590.05        606.31        32.27 o                         
  -8   3   3       4314.14       4339.70        65.18 o                         
  -7   3   3        110.22        111.05        14.34 o                         
  -6   3   3        683.62        670.31        22.43 o                         
  -5   3   3      17205.55      17147.93       117.99 o                         
  -4   3   3         91.10        128.20        11.18 o                         
  -3   3   3      34410.57      34082.66       175.40 o                         
  -2   3   3        120.10        154.70         8.05 o                         
  -1   3   3       9218.21       9202.84        57.35 o                         
   0   3   3      12331.21      12619.20        69.50 o                         
   1   3   3      52544.38      53407.41       236.37 o                         
   2   3   3       2104.84       1981.40        16.62 o                         
   3   3   3        233.97        244.03         7.44 o                         
   4   3   3       1237.99       1177.53        14.08 o                         
   5   3   3       1038.97       1009.90        16.07 o                         
   6   3   3       8391.81       8311.74        65.98 o                         
   7   3   3       3291.85       3352.78        40.29 o                         
   8   3   3        640.10        638.14        27.93 o                         
   9   3   3      14605.81      14407.03       122.54 o                         
  10   3   3       1045.39       1065.22        30.97 o                         
  11   3   3      11470.24      11669.07       110.04 o                         
  12   3   3       1516.59       1438.97        46.93 o                         
  13   3   3         24.70         -1.98        19.84 o                         
  14   3   3        302.14        317.32        33.07 o                         
  15   3   3       1680.57       1735.14        85.33 o                         
  16   3   3        204.33        152.49        43.60 o                         
  17   3   3        625.93        599.03        66.66 o                         
  18   3   3       4340.35       4400.15       146.37 o                         
 -17   4   3       2413.73       2396.28       144.02 o                         
 -16   4   3        495.52        530.52        56.07 o                         
 -15   4   3       1395.20       1320.59        77.52 o                         
 -14   4   3        383.59        421.28        52.97 o                         
 -13   4   3        143.37        148.54        32.73 o                         
 -12   4   3        616.44        732.02        48.10 o                         
 -11   4   3         94.61         96.17        22.47 o                         
 -10   4   3       2117.52       2286.47        57.65 o                         
  -9   4   3       3210.36       3112.71        64.58 o                         
  -8   4   3       8524.63       8405.52       103.58 o                         
  -7   4   3       6855.38       6914.58        85.30 o                         
  -6   4   3       5004.01       4607.78        61.40 o                         
  -5   4   3         18.30         25.49        10.28 o                         
  -4   4   3       1430.11       1407.57        26.49 o                         
  -3   4   3      12593.95      12172.82        81.92 o                         
  -2   4   3       1208.80       1212.95        17.46 o                         
  -1   4   3         86.31        155.90         6.96 o                         
   0   4   3      25033.40      25392.94       129.30 o                         
   1   4   3      19458.77      19271.00        99.55 o                         
   2   4   3      31355.19      31752.74       160.31 o                         
   3   4   3       9063.31       9258.74        57.29 o                         
   4   4   3        322.91        358.00        13.04 o                         
   5   4   3      10873.62      11576.76        79.97 o                         
   6   4   3       7241.77       7553.86        59.78 o                         
   7   4   3       1677.87       1544.82        22.91 o                         
   8   4   3        116.35        133.10        12.35 o                         
   9   4   3      23221.04      23224.80       155.88 o                         
  10   4   3       4966.85       4918.82        60.95 o                         
  11   4   3      18553.72      18691.49       156.26 o                         
  12   4   3        615.34        649.10        37.82 o                         
  13   4   3       1844.54       1855.11        57.10 o                         
  14   4   3          1.02        -18.08        20.28 o                         
  15   4   3          0.69         -7.33        27.84 o                         
  16   4   3        350.81        414.10        54.36 o                         
  17   4   3        189.75        135.85        42.78 o                         
  18   4   3       1631.23       1732.70       150.02 o                         
 -16   5   3       7276.88       7767.91       198.76 o                         
 -15   5   3         30.75         37.62        37.55 o                         
 -14   5   3       5277.18       5163.56       127.11 o                         
 -13   5   3       3595.92       3371.75        91.14 o                         
 -12   5   3       2369.98       2213.06        69.69 o                         
 -11   5   3       3419.80       3468.29        74.17 o                         
 -10   5   3       3377.78       3611.72        83.65 o                         
  -9   5   3       2792.50       2775.53        61.39 o                         
  -8   5   3       6931.04       6828.12       100.48 o                         
  -7   5   3      10240.69      10234.23       122.87 o                         
  -6   5   3       3431.96       3152.87        56.75 o                         
  -5   5   3      25852.51      25628.92       193.61 o                         
  -4   5   3        223.33        210.54        15.75 o                         
  -3   5   3       3931.29       3224.03        39.15 o                         
  -2   5   3      10011.31       9888.08        69.23 o                         
  -1   5   3      16741.09      15549.62        84.04 o                         
   0   5   3        279.26        289.90         9.01 o                         
   1   5   3      60288.88      59845.34       272.36 o                         
   2   5   3       2732.95       2875.77        26.55 o                         
   3   5   3      44916.35      44591.51       246.76 o                         
   4   5   3         34.52         42.78         5.13 o                         
   5   5   3          6.93         22.63         6.66 o                         
   6   5   3         11.58         17.10         7.29 o                         
   7   5   3       9133.17       9498.89        85.66 o                         
   8   5   3       7581.15       7493.71        78.67 o                         
   9   5   3         36.59         77.10        11.91 o                         
  10   5   3      36152.24      35962.98       254.20 o                         
  11   5   3       1158.00       1116.94        39.49 o                         
  12   5   3      17541.90      17536.59       181.62 o                         
  13   5   3       3079.32       3132.93        85.11 o                         
  14   5   3       4986.70       4859.61       110.21 o                         
  15   5   3        257.98        306.85        58.93 o                         
  16   5   3         24.98         69.40        37.04 o                         
  17   5   3          1.29          2.91        36.47 o                         
  18   5   3        872.50        852.39        86.88 o                         
 -16   6   3        326.54        339.79        64.62 o                         
 -15   6   3       8496.89       8962.79       194.49 o                         
 -14   6   3         77.41         79.27        39.58 o                         
 -13   6   3       3382.58       3444.43        96.65 o                         
 -12   6   3       6292.13       6253.33       135.20 o                         
 -11   6   3       3778.63       3889.02        80.34 o                         
 -10   6   3       4080.27       4151.24        79.59 o                         
  -9   6   3       5079.49       5180.68        90.75 o                         
  -8   6   3        530.32        498.81        32.33 o                         
  -7   6   3       5813.31       5503.67       106.70 o                         
  -6   6   3      11057.91      11335.69       118.45 o                         
  -5   6   3        720.43        696.06        26.25 o                         
  -4   6   3       5385.39       5279.90        57.94 o                         
  -3   6   3       9772.21       9669.11        76.76 o                         
  -2   6   3       1763.02       1526.59        23.62 o                         
  -1   6   3      30153.32      30786.97       181.78 o                         
   0   6   3      24154.07      23250.92       132.77 o                         
   1   6   3       3660.29       3677.21        31.76 o                         
   2   6   3      71802.54      72787.17       407.49 o                         
   3   6   3       5481.26       5527.89        43.87 o                         
   4   6   3      29791.84      30401.74       224.14 o                         
   5   6   3       4238.72       4233.75        53.60 o                         
   6   6   3       3514.31       3588.30        34.61 o                         
   7   6   3        108.19        107.02         9.22 o                         
   8   6   3       6932.05       6885.37        68.01 o                         
   9   6   3       6182.77       6315.72       128.21 o                         
  10   6   3       1663.05       1629.89        37.81 o                         
  11   6   3      13421.09      13313.87       118.10 o                         
  12   6   3       4348.69       4409.52        92.75 o                         
  13   6   3      12282.78      12329.59       179.86 o                         
  14   6   3       8295.65       8176.13       144.13 o                         
  15   6   3        324.90        257.22        42.56 o                         
  16   6   3       2993.83       3257.78       112.62 o                         
  17   6   3         72.51        161.02        50.61 o                         
  18   6   3        860.12        974.46        88.70 o                         
 -15   7   3        530.98        451.82        67.62 o                         
 -14   7   3        655.65        723.91        80.44 o                         
 -13   7   3        289.74        218.13        40.17 o                         
 -12   7   3          0.33         -0.37        26.03 o                         
 -11   7   3       4873.79       4560.45       116.27 o                         
 -10   7   3        134.63         64.40        23.51 o                         
  -9   7   3       2061.21       2068.00        60.91 o                         
  -8   7   3        366.79        366.42        30.21 o                         
  -7   7   3        487.43        479.54        30.94 o                         
  -6   7   3       1036.67        862.09        37.02 o                         
  -5   7   3       1949.69       1891.46        36.13 o                         
  -4   7   3       1166.73       1289.18        28.24 o                         
  -3   7   3         94.94        150.41        12.07 o                         
  -2   7   3      15100.31      15486.17       102.78 o                         
  -1   7   3        879.02        809.05        19.38 o                         
   0   7   3      12116.31      11627.52        77.19 o                         
   1   7   3        198.08        209.59        11.12 o                         
   2   7   3        993.57       1078.16        18.94 o                         
   3   7   3       9654.92       9459.49        72.36 o                         
   4   7   3       1027.68        960.25        25.90 o                         
   5   7   3         72.25         68.13        11.26 o                         
   6   7   3       7078.11       7034.26        92.89 o                         
   7   7   3       8612.43       8446.18        74.62 o                         
   8   7   3       3064.06       2888.90        33.92 o                         
   9   7   3       9991.18       9793.38        94.27 o                         
  10   7   3        236.16        211.83        18.82 o                         
  11   7   3        194.90        212.97        19.20 o                         
  12   7   3       1520.71       1595.00        62.76 o                         
  13   7   3       1778.80       1678.64        58.52 o                         
  14   7   3         32.68         41.17        25.46 o                         
  15   7   3       4103.13       4228.43       132.06 o                         
  16   7   3       2724.22       2488.57       114.91 o                         
  17   7   3       2648.63       2744.94       122.67 o                         
  18   7   3        403.12        374.51        62.55 o                         
 -15   8   3         29.06        -61.59        41.06 o                         
 -14   8   3        572.33        585.04        72.67 o                         
 -13   8   3       1600.98       1505.72        88.05 o                         
 -12   8   3        130.91         70.01        32.90 o                         
 -11   8   3       6985.94       6592.77       116.80 o                         
 -10   8   3       1049.88        840.25        48.83 o                         
  -9   8   3       9546.41       9624.96       137.71 o                         
  -8   8   3         32.78          4.59        19.18 o                         
  -7   8   3       4472.82       4419.31        77.22 o                         
  -6   8   3       8522.56       8357.39        89.04 o                         
  -5   8   3       2434.93       2474.56        41.15 o                         
  -4   8   3       1580.46       1753.25        31.03 o                         
  -3   8   3       5192.27       5468.69        55.33 o                         
  -2   8   3      20601.95      20406.79       135.42 o                         
  -1   8   3       5608.13       5683.98        50.75 o                         
   0   8   3      24641.02      24388.95       147.41 o                         
   1   8   3       1490.18       1548.83        24.27 o                         
   2   8   3      10805.94      10847.56        87.32 o                         
   3   8   3       1773.65       1796.42        23.45 o                         
   4   8   3      10028.01       9977.82        83.84 o                         
   5   8   3        933.53        905.58        27.85 o                         
   6   8   3      12711.24      12515.07       128.26 o                         
   7   8   3       6974.34       6737.92        88.70 o                         
   8   8   3      14360.04      14201.95       114.11 o                         
   9   8   3       5542.32       5558.12        74.65 o                         
  10   8   3       2417.27       2430.04        62.53 o                         
  11   8   3       1599.05       1466.74        40.70 o                         
  12   8   3        741.92        742.12        33.90 o                         
  13   8   3       2418.37       2427.81        76.94 o                         
  14   8   3         33.99         72.22        29.94 o                         
  15   8   3       5009.30       4895.89       138.59 o                         
  16   8   3       2788.04       2612.75       112.47 o                         
  17   8   3       5035.53       5484.29       248.11 o                         
  18   8   3        585.12        587.19        71.18 o                         
 -14   9   3        356.54        212.86        56.81 o                         
 -13   9   3          0.40        -11.10        33.89 o                         
 -12   9   3       2474.49       2425.06        96.55 o                         
 -11   9   3         52.04         30.32        28.86 o                         
 -10   9   3      18827.20      18218.96       231.43 o                         
  -9   9   3        758.60        778.12        56.23 o                         
  -8   9   3      12405.50      12559.64       151.68 o                         
  -7   9   3       2210.36       2207.08        53.44 o                         
  -6   9   3       1524.81       1388.52        42.80 o                         
  -5   9   3       4277.18       4371.76        78.67 o                         
  -4   9   3       8766.32       8547.34        79.21 o                         
  -3   9   3       1005.02        964.05        30.43 o                         
  -2   9   3       8739.18       8843.72        73.99 o                         
  -1   9   3      17334.39      16887.89       113.47 o                         
   0   9   3        864.93        784.93        18.54 o                         
   1   9   3      21602.51      21361.07       148.99 o                         
   2   9   3       2659.83       2760.83        39.13 o                         
   3   9   3      21845.31      22089.56       153.77 o                         
   4   9   3      11437.69      11222.69        90.03 o                         
   5   9   3      15536.40      15697.59       156.00 o                         
   6   9   3       2120.68       2076.03        62.85 o                         
   7   9   3      18013.61      17996.53       224.25 o                         
   8   9   3       1918.45       1924.95        31.84 o                         
   9   9   3       7993.52       7773.16        91.40 o                         
  10   9   3        550.39        580.33        23.00 o                         
  11   9   3        246.27        249.21        21.44 o                         
  12   9   3         62.37         87.07        19.78 o                         
  13   9   3       4248.79       4126.94        87.76 o                         
  14   9   3       1935.16       1822.94        75.34 o                         
  15   9   3       1745.90       1533.66        82.09 o                         
  16   9   3       7967.70       7801.78       182.34 o                         
  17   9   3         26.03         37.52        41.66 o                         
 -13  10   3         36.04        -52.88        35.25 o                         
 -12  10   3         89.84         39.93        37.41 o                         
 -11  10   3       2218.00       2305.10        98.92 o                         
 -10  10   3        134.41        130.36        34.70 o                         
  -9  10   3      12945.12      12471.58       194.82 o                         
  -8  10   3         12.23         17.00        25.66 o                         
  -7  10   3       6455.19       6371.59       117.34 o                         
  -6  10   3      13803.38      13458.34       151.72 o                         
  -5  10   3       1891.00       1827.63        54.39 o                         
  -4  10   3       5518.94       5600.41        65.46 o                         
  -3  10   3       4127.02       3974.25        51.82 o                         
  -2  10   3         86.31        118.52        11.59 o                         
  -1  10   3       5548.42       5473.16        54.33 o                         
   0  10   3        937.37        900.55        23.00 o                         
   1  10   3          2.78          6.05         8.69 o                         
   2  10   3       1377.49       1240.29        30.84 o                         
   3  10   3      12556.29      12648.33       100.76 o                         
   4  10   3         57.10         43.69         9.88 o                         
   5  10   3       7911.15       7961.74        79.84 o                         
   6  10   3       3070.80       3068.79        72.54 o                         
   7  10   3       4110.90       4041.31        79.95 o                         
   8  10   3      11826.77      11864.50       247.12 o                         
   9  10   3        357.34        279.73        19.28 o                         
  10  10   3       1040.92       1069.03        41.37 o                         
  11  10   3        260.76        236.18        24.67 o                         
  12  10   3       1036.69        927.76        46.02 o                         
  13  10   3        703.68        600.54        52.00 o                         
  14  10   3       3869.77       3742.87       212.55 o                         
  15  10   3         41.12         17.13        38.80 o                         
  16  10   3       1464.79       1393.31       108.29 o                         
  17  10   3       3928.88       3791.39       167.43 o                         
 -12  11   3        699.75        595.97        63.43 o                         
 -11  11   3        336.16        440.10        50.94 o                         
 -10  11   3        617.66        541.47        53.53 o                         
  -9  11   3        118.56        107.03        33.23 o                         
  -8  11   3        558.47        508.33        69.36 o                         
  -7  11   3        977.59        963.73        56.19 o                         
  -6  11   3       1846.26       1753.77        66.59 o                         
  -5  11   3       6198.09       6349.15       101.83 o                         
  -4  11   3       1415.62       1407.20        50.91 o                         
  -3  11   3       4485.34       4383.57        78.03 o                         
  -2  11   3        169.82        194.85        15.05 o                         
  -1  11   3        205.48        203.95        16.53 o                         
   0  11   3       1787.42       1711.88        32.87 o                         
   1  11   3        376.69        370.19        19.28 o                         
   2  11   3       1640.62       1707.25        37.82 o                         
   3  11   3       1183.45       1202.57        30.26 o                         
   4  11   3       8078.48       8058.59        82.37 o                         
   5  11   3       2628.27       2583.22        41.38 o                         
   6  11   3       7586.32       7534.83       101.56 o                         
   7  11   3         11.83         -0.54        17.78 o                         
   8  11   3        981.30        979.92        48.32 o                         
   9  11   3        199.04        178.71        27.44 o                         
  10  11   3        192.17        196.42        36.06 o                         
  11  11   3        381.04        386.55        38.47 o                         
  12  11   3       1793.97       1777.93        56.28 o                         
  13  11   3       3337.26       3169.50        83.44 o                         
  14  11   3       3606.77       3487.53       182.38 o                         
  15  11   3       1482.62       1410.02        99.45 o                         
  16  11   3          3.61        -25.88        38.52 o                         
 -11  12   3        336.83        389.69        61.00 o                         
 -10  12   3         22.41         -0.35        31.66 o                         
  -9  12   3         64.02          1.52        29.81 o                         
  -8  12   3        242.80        277.10        38.76 o                         
  -7  12   3       2317.46       2354.34        84.33 o                         
  -6  12   3         65.62         44.83        26.36 o                         
  -5  12   3      13268.43      12987.47       188.51 o                         
  -4  12   3        423.35        419.52        31.64 o                         
  -3  12   3      14419.86      14328.74       155.64 o                         
  -2  12   3        649.10        654.70        33.71 o                         
  -1  12   3       2573.80       2545.80        45.52 o                         
   0  12   3        878.94        884.00        33.94 o                         
   1  12   3        751.38        804.54        32.21 o                         
   2  12   3          4.83          9.12        13.35 o                         
   3  12   3       2187.25       2084.77        43.71 o                         
   4  12   3      21269.20      21051.68       165.40 o                         
   5  12   3        688.85        671.68        29.24 o                         
   6  12   3      13519.76      13348.65       140.23 o                         
   7  12   3         29.01         59.87        21.28 o                         
   8  12   3       4495.59       4661.96       113.75 o                         
   9  12   3       2067.19       2068.37        88.67 o                         
  10  12   3       1132.06       1068.26        79.22 o                         
  11  12   3        755.33        731.50        54.86 o                         
  12  12   3       8299.92       8128.24       276.90 o                         
  13  12   3       1187.35       1102.22        48.34 o                         
  14  12   3       5255.28       5122.19       117.63 o                         
  15  12   3       1205.59       1200.86       106.32 o                         
  16  12   3       1063.22       1105.60        90.85 o                         
 -10  13   3        156.79        104.33        43.86 o                         
  -9  13   3          3.69        -47.47        31.65 o                         
  -8  13   3         16.01         35.55        32.66 o                         
  -7  13   3        221.16        212.49        38.06 o                         
  -6  13   3       4672.20       4458.69       110.50 o                         
  -5  13   3       1004.83        997.39        56.80 o                         
  -4  13   3      17283.86      17163.88       211.10 o                         
  -3  13   3        350.85        345.21        35.51 o                         
  -2  13   3      15359.13      15201.61       169.77 o                         
  -1  13   3       2038.52       1961.33        64.05 o                         
   0  13   3       2913.86       2869.98        69.42 o                         
   1  13   3       9579.85       9223.34       110.17 o                         
   2  13   3       3192.14       3107.77        54.37 o                         
   3  13   3         33.57         62.07        15.58 o                         
   4  13   3        690.43        636.01        33.66 o                         
   5  13   3       8584.26       8613.83       109.06 o                         
   6  13   3        602.49        620.23        29.79 o                         
   7  13   3      11877.62      11966.86       164.10 o                         
   8  13   3       4998.27       4897.10       111.99 o                         
   9  13   3       4265.53       4007.25       124.60 o                         
  10  13   3      10008.77      10123.59       177.08 o                         
  11  13   3       2345.30       2375.51        95.01 o                         
  12  13   3       2140.27       2339.20        96.70 o                         
  13  13   3       4304.78       4489.93       153.40 o                         
  14  13   3          4.11        -50.40        37.86 o                         
  15  13   3       1875.99       1844.28       105.71 o                         
  -9  14   3        218.26        155.43        45.77 o                         
  -8  14   3        295.98        290.66        50.73 o                         
  -7  14   3         54.82         81.87        32.12 o                         
  -6  14   3       1111.86       1204.40        65.38 o                         
  -5  14   3       1449.16       1448.20        93.30 o                         
  -4  14   3        161.40        175.40        36.45 o                         
  -3  14   3       8406.92       8192.85       149.41 o                         
  -2  14   3        393.48        434.57        43.60 o                         
  -1  14   3       3679.16       3668.85       113.95 o                         
   0  14   3       4874.00       4978.25       105.04 o                         
   1  14   3          1.04        -17.01        18.30 o                         
   2  14   3       9637.26       9682.11       145.89 o                         
   3  14   3        140.13        125.02        22.11 o                         
   4  14   3        376.59        399.59        27.24 o                         
   5  14   3          2.08        -11.71        15.56 o                         
   6  14   3       2218.77       2172.85        65.09 o                         
   7  14   3       1013.73        941.19        61.81 o                         
   8  14   3        579.26        600.21        46.77 o                         
   9  14   3       7062.21       7178.01       161.03 o                         
  10  14   3        111.84         80.96        33.85 o                         
  11  14   3       7663.32       7961.61       160.86 o                         
  12  14   3         95.42         87.35        34.39 o                         
  13  14   3       1493.96       1558.07       109.00 o                         
  14  14   3       1090.79       1150.36       111.55 o                         
  -8  15   3       1726.67       1781.00       113.79 o                         
  -7  15   3       1632.55       1709.25        91.08 o                         
  -6  15   3       2580.67       2663.35       107.37 o                         
  -5  15   3        892.34        947.79        65.71 o                         
  -4  15   3        467.53        480.70        49.97 o                         
  -3  15   3          4.11        -18.32        26.93 o                         
  -2  15   3         89.81         96.85        31.02 o                         
  -1  15   3        810.36        790.06        67.10 o                         
   0  15   3        570.63        539.34        46.05 o                         
   1  15   3       3922.66       3794.37       115.41 o                         
   2  15   3       2695.68       2572.65       103.72 o                         
   3  15   3       4402.60       4473.85       149.43 o                         
   4  15   3        402.50        430.26        31.58 o                         
   5  15   3        465.86        407.94        34.39 o                         
   6  15   3         16.04          4.66        17.74 o                         
   7  15   3         24.45        -39.31        26.21 o                         
   8  15   3        768.39        671.12        50.19 o                         
   9  15   3       1376.36       1495.82        70.53 o                         
  10  15   3       2949.38       3067.23       138.94 o                         
  11  15   3       4174.24       4423.56       157.52 o                         
  12  15   3       1409.79       1779.52       136.87 o                         
  13  15   3       1738.65       1763.75       117.82 o                         
  -6  16   3       3628.93       3690.16       128.50 o                         
  -5  16   3       1162.65       1206.45        82.90 o                         
  -4  16   3        200.81        135.50        37.64 o                         
  -3  16   3        279.95        218.00        39.60 o                         
  -2  16   3        265.59        252.05        39.67 o                         
  -1  16   3       1072.62       1062.70        70.69 o                         
   0  16   3         97.21        122.74        35.63 o                         
   1  16   3       8360.04       8335.55       161.18 o                         
   2  16   3          7.61        -23.18        25.71 o                         
   3  16   3       8768.25       8753.08       156.15 o                         
   4  16   3         63.77         -3.60        28.06 o                         
   5  16   3       1088.65       1087.89        59.89 o                         
   6  16   3        141.13        141.92        25.68 o                         
   7  16   3          8.08         15.66        34.84 o                         
   8  16   3          0.20        -14.09        28.65 o                         
   9  16   3         21.36        -18.66        28.87 o                         
  10  16   3       1483.21       1349.89        89.17 o                         
  11  16   3        531.85        706.49        75.59 o                         
  -3  17   3        236.05        233.19        53.34 o                         
  -2  17   3          0.08        -29.43        32.85 o                         
  -1  17   3       2345.22       2495.80       105.14 o                         
   0  17   3       1486.88       1438.36        98.44 o                         
   1  17   3        958.47       1077.80        68.72 o                         
   2  17   3       6175.79       6162.10       138.44 o                         
   3  17   3        999.34        840.11        71.32 o                         
   4  17   3       5283.02       5396.68       168.42 o                         
   5  17   3       2270.62       2283.92        98.69 o                         
   6  17   3        891.50        897.35        54.57 o                         
   7  17   3       1569.56       1654.39        96.15 o                         
   8  17   3        283.35        395.76        60.84 o                         
   9  17   3        714.21        738.62        76.03 o                         
   0  18   3       3231.39       3496.83       132.71 o                         
   1  18   3         86.41         23.62        39.94 o                         
   2  18   3        762.83        796.52        98.23 o                         
   3  18   3        945.36        993.94        77.86 o                         
   4  18   3       1192.48       1209.63       134.43 o                         
   5  18   3        543.69        576.41        59.28 o                         
   6  18   3       2386.45       2469.54       108.84 o                         
  -7 -15   4         30.13         28.82        35.16 o                         
  -6 -15   4         68.28         67.07        42.91 o                         
  -5 -15   4        286.17        382.83        57.11 o                         
  -4 -15   4       1354.88       1385.27        99.26 o                         
  -3 -15   4        902.54        996.49       105.16 o                         
  -2 -15   4       1079.51       1234.03        92.03 o                         
  -1 -15   4        170.78        113.52        37.51 o                         
   0 -15   4        178.88        179.19        39.59 o                         
   1 -15   4        122.25         67.06        35.48 o                         
   2 -15   4          4.38        -42.99        28.66 o                         
   3 -15   4        129.88        156.73        46.39 o                         
 -10 -14   4        164.78        139.35        62.62 o                         
  -9 -14   4       1411.03       1444.13        89.49 o                         
  -8 -14   4       2259.77       2400.61       146.04 o                         
  -7 -14   4       2755.87       2778.86       116.14 o                         
  -6 -14   4       1215.95       1212.94       119.03 o                         
  -5 -14   4       4865.12       4751.75       144.86 o                         
  -4 -14   4        102.82        127.99        33.33 o                         
  -3 -14   4       8444.97       8486.64       171.75 o                         
  -2 -14   4        619.45        624.01        56.27 o                         
  -1 -14   4       1827.15       1949.31       110.64 o                         
   0 -14   4        168.01        133.80        42.94 o                         
   1 -14   4         49.11         62.35        31.67 o                         
   2 -14   4        223.88        264.65        40.62 o                         
   3 -14   4        165.11        139.31        36.33 o                         
   4 -14   4       3798.99       4160.40       131.76 o                         
   5 -14   4          2.53          9.01        30.48 o                         
   6 -14   4       9328.74       9520.79       199.62 o                         
 -11 -13   4       3665.49       3654.89       132.17 o                         
 -10 -13   4       1554.05       1578.23        91.18 o                         
  -9 -13   4        445.32        375.08        54.69 o                         
  -8 -13   4       1601.19       1582.07        94.44 o                         
  -7 -13   4       2507.25       2473.01       106.81 o                         
  -6 -13   4       3343.42       3488.54       118.37 o                         
  -5 -13   4       2149.89       1991.30        77.26 o                         
  -4 -13   4      12998.19      12685.65       209.84 o                         
  -3 -13   4        107.30        112.74        33.27 o                         
  -2 -13   4      13288.57      13855.92       230.33 o                         
  -1 -13   4         27.23         80.16        32.99 o                         
   0 -13   4       3073.58       2892.08        94.13 o                         
   1 -13   4        110.68        162.63        38.62 o                         
   2 -13   4         55.80         -2.12        27.66 o                         
   3 -13   4        130.12        142.90        33.74 o                         
   4 -13   4          1.02          7.60        28.81 o                         
   5 -13   4       4832.02       5014.02       122.70 o                         
   6 -13   4         48.87         79.50        34.63 o                         
   7 -13   4       9750.92      10005.29       184.40 o                         
   8 -13   4       1085.14       1215.59        84.91 o                         
 -13 -12   4        308.73        249.58        54.37 o                         
 -12 -12   4       2692.03       2791.28       126.90 o                         
 -11 -12   4        211.15        168.68        43.48 o                         
 -10 -12   4       2273.54       2334.71       109.60 o                         
  -9 -12   4         51.15         70.39        29.78 o                         
  -8 -12   4         13.92         17.18        26.01 o                         
  -7 -12   4         94.69        100.04        28.73 o                         
  -6 -12   4       4224.99       4050.77       102.85 o                         
  -5 -12   4        743.95        729.50        59.11 o                         
  -4 -12   4        993.09        933.06        70.90 o                         
  -3 -12   4       7172.12       6854.79       143.47 o                         
  -2 -12   4        244.06        238.02        33.64 o                         
  -1 -12   4       6530.48       6430.66       116.38 o                         
   0 -12   4       2280.92       2334.97        83.09 o                         
   1 -12   4        421.28        366.64        41.50 o                         
   2 -12   4       3474.43       3475.51        99.62 o                         
   3 -12   4       1799.93       1688.87        82.41 o                         
   4 -12   4       2108.49       2032.34        87.58 o                         
   5 -12   4         50.05         22.48        24.22 o                         
   6 -12   4       1315.59       1231.14        64.72 o                         
   7 -12   4        234.83        249.21        38.99 o                         
   8 -12   4       2156.21       2060.35        87.06 o                         
   9 -12   4       2480.93       2456.27        91.42 o                         
 -14 -11   4        530.81        361.20        63.59 o                         
 -13 -11   4        114.10        120.73        49.31 o                         
 -12 -11   4         67.62         49.58        54.92 o                         
 -11 -11   4          0.71        -35.26        36.64 o                         
 -10 -11   4         65.13         78.27        36.73 o                         
  -9 -11   4        293.25        275.42        35.76 o                         
  -8 -11   4         54.39         43.96        18.91 o                         
  -7 -11   4        870.25        970.49        44.50 o                         
  -6 -11   4       5965.65       5930.79       136.70 o                         
  -5 -11   4       2958.03       2906.33        72.38 o                         
  -4 -11   4        967.99       1007.21        44.01 o                         
  -3 -11   4        195.23        185.21        23.78 o                         
  -2 -11   4        271.13        285.46        28.61 o                         
  -1 -11   4        136.66        139.95        27.86 o                         
   0 -11   4        127.28        125.65        25.51 o                         
   1 -11   4       1766.60       1727.40        65.07 o                         
   2 -11   4       3515.03       3570.87        84.24 o                         
   3 -11   4       3278.04       3130.40        82.40 o                         
   4 -11   4       4804.19       4616.69       103.47 o                         
   5 -11   4        713.91        707.96        46.48 o                         
   6 -11   4         29.25         27.60        26.78 o                         
   7 -11   4          3.56        -22.96        22.13 o                         
   8 -11   4          0.78        -14.27        22.66 o                         
   9 -11   4        248.57        319.42        39.99 o                         
  10 -11   4       1189.49       1209.44        63.84 o                         
  11 -11   4       1282.88       1311.57        85.35 o                         
 -15 -10   4         79.79        148.56        56.70 o                         
 -14 -10   4       9773.56      10226.50       265.73 o                         
 -13 -10   4        979.22       1007.23        92.60 o                         
 -12 -10   4       5997.05       5735.32       180.24 o                         
 -11 -10   4       1425.95       1353.98        96.47 o                         
 -10 -10   4        944.13       1003.73        70.53 o                         
  -9 -10   4       1251.37       1221.43        60.94 o                         
  -8 -10   4       6574.30       6673.94       103.42 o                         
  -7 -10   4        358.91        389.59        30.25 o                         
  -6 -10   4       4504.65       4585.96        78.37 o                         
  -5 -10   4      12314.43      12174.75       139.85 o                         
  -4 -10   4       1370.74       1474.63        53.31 o                         
  -3 -10   4       7811.68       7970.83       182.30 o                         
  -2 -10   4       4011.34       4010.46        69.70 o                         
  -1 -10   4       3935.31       4151.99        67.74 o                         
   0 -10   4       5471.48       5277.27        75.04 o                         
   1 -10   4      19304.17      19808.43       208.70 o                         
   2 -10   4       1485.38       1343.51        48.29 o                         
   3 -10   4      16382.49      16451.18       179.35 o                         
   4 -10   4        678.37        690.99        41.74 o                         
   5 -10   4       4191.07       4177.67        91.91 o                         
   6 -10   4        390.03        433.08        35.98 o                         
   7 -10   4        540.91        513.53        38.41 o                         
   8 -10   4        593.11        479.73        39.80 o                         
   9 -10   4       1770.98       1671.36        68.27 o                         
  10 -10   4       3330.27       3278.14       112.54 o                         
  11 -10   4          1.81         -8.84        32.06 o                         
  12 -10   4       5898.61       6180.61       164.81 o                         
 -15  -9   4       4633.04       4964.68       188.11 o                         
 -14  -9   4         10.71         12.34        41.50 o                         
 -13  -9   4      10881.54      10746.17       211.01 o                         
 -12  -9   4       1776.37       1853.34        76.03 o                         
 -11  -9   4       3730.47       3799.93       101.62 o                         
 -10  -9   4       4074.53       4078.76        87.80 o                         
  -9  -9   4       1574.50       1462.85        46.89 o                         
  -8  -9   4       3861.35       3767.03        76.05 o                         
  -7  -9   4       7108.54       7398.08        99.12 o                         
  -6  -9   4        974.14       1084.69        44.95 o                         
  -5  -9   4       1063.77       1077.03        43.99 o                         
  -4  -9   4       7760.25       7802.65        94.46 o                         
  -3  -9   4       1075.93       1010.72        40.89 o                         
  -2  -9   4       2910.95       2952.97        47.92 o                         
  -1  -9   4       7420.65       7507.60        82.40 o                         
   0  -9   4       2553.79       2651.59        45.97 o                         
   1  -9   4       6063.42       6150.04        76.47 o                         
   2  -9   4      14310.11      13879.30       144.71 o                         
   3  -9   4       1439.65       1410.26        49.05 o                         
   4  -9   4      13174.37      12848.85       142.91 o                         
   5  -9   4        282.50        313.95        29.63 o                         
   6  -9   4       2925.83       3017.96        64.13 o                         
   7  -9   4        506.53        495.75        37.82 o                         
   8  -9   4       4509.20       4608.36        95.76 o                         
   9  -9   4         89.98         83.40        27.19 o                         
  10  -9   4       3284.13       3470.35        86.46 o                         
  11  -9   4       1397.16       1447.59        72.68 o                         
  12  -9   4        147.68        152.54        45.09 o                         
  13  -9   4       4239.94       4549.88       142.63 o                         
 -16  -8   4          0.25         78.92        42.06 o                         
 -15  -8   4         26.85         60.71        37.12 o                         
 -14  -8   4       1001.73       1034.75        74.24 o                         
 -13  -8   4        182.36        160.96        49.11 o                         
 -12  -8   4       3615.39       3431.82       108.55 o                         
 -11  -8   4       1241.55       1334.46        63.04 o                         
 -10  -8   4        737.75        794.12        58.42 o                         
  -9  -8   4       7783.38       7830.31        99.06 o                         
  -8  -8   4          0.50          1.02        14.43 o                         
  -7  -8   4       4292.06       4255.41        65.96 o                         
  -6  -8   4       7815.95       7923.82        87.16 o                         
  -5  -8   4       3405.01       3327.33        51.38 o                         
  -4  -8   4       1691.11       1581.41        38.52 o                         
  -3  -8   4       1301.33       1239.23        30.78 o                         
  -2  -8   4       4992.13       5244.21        68.16 o                         
  -1  -8   4       2887.39       2922.32        38.58 o                         
   0  -8   4      14502.52      14524.08       108.97 o                         
   1  -8   4          0.46         14.72         9.26 o                         
   2  -8   4       7927.74       7890.49        92.01 o                         
   3  -8   4       2429.86       2350.19        67.93 o                         
   4  -8   4       1128.05       1123.43        39.73 o                         
   5  -8   4       2221.20       2030.78        52.97 o                         
   6  -8   4       1637.25       1626.40        60.05 o                         
   7  -8   4         79.52        123.65        23.83 o                         
   8  -8   4       4960.13       5129.57        93.39 o                         
   9  -8   4       2553.72       2631.62        87.87 o                         
  10  -8   4       3774.78       3656.26       114.77 o                         
  11  -8   4       2290.95       2303.13        82.04 o                         
  12  -8   4         90.60        186.40        44.87 o                         
  13  -8   4         31.81        -54.74        36.49 o                         
  14  -8   4        485.77        513.26        63.26 o                         
 -16  -7   4        960.17       1135.37        93.56 o                         
 -15  -7   4        542.09        607.78        83.66 o                         
 -14  -7   4          5.48         13.87        30.80 o                         
 -13  -7   4         13.26         25.67        28.28 o                         
 -12  -7   4         76.93         65.38        32.30 o                         
 -11  -7   4       1050.84       1021.17        58.90 o                         
 -10  -7   4       4536.18       4540.35        88.23 o                         
  -9  -7   4       7878.95       7918.33       105.29 o                         
  -8  -7   4       3952.20       3809.08        58.85 o                         
  -7  -7   4       2628.70       2537.69        45.14 o                         
  -6  -7   4         17.89         28.79        12.12 o                         
  -5  -7   4        305.64        383.27        22.00 o                         
  -4  -7   4         16.76         42.02        11.75 o                         
  -3  -7   4        289.94        282.90        17.85 o                         
  -2  -7   4       3335.39       3096.54        48.16 o                         
  -1  -7   4       8192.37       7824.76        62.60 o                         
   0  -7   4       9901.93       9428.00        75.59 o                         
   1  -7   4      10335.10      10439.78        82.00 o                         
   2  -7   4      14259.79      14358.17       115.06 o                         
   3  -7   4         52.04         50.46        12.83 o                         
   4  -7   4        388.19        365.22        23.75 o                         
   5  -7   4         63.67         81.78        18.45 o                         
   6  -7   4       1694.86       1610.77        58.03 o                         
   7  -7   4        546.78        514.68        33.44 o                         
   8  -7   4       3172.34       2954.68        67.12 o                         
   9  -7   4       4867.40       4854.33        90.43 o                         
  10  -7   4       6809.48       6693.27       117.84 o                         
  11  -7   4       2777.99       2697.20        90.36 o                         
  12  -7   4        209.23        183.77        42.81 o                         
  13  -7   4          1.17        -47.55        31.70 o                         
  14  -7   4        502.56        483.93        60.43 o                         
  15  -7   4        428.38        461.25        63.77 o                         
 -17  -6   4       5810.09       6134.63       215.43 o                         
 -16  -6   4        412.04        378.81        60.06 o                         
 -15  -6   4       2619.74       2627.02       118.30 o                         
 -14  -6   4         17.70          1.16        33.32 o                         
 -13  -6   4        230.54        144.24        36.56 o                         
 -12  -6   4        451.67        383.11        39.29 o                         
 -11  -6   4         81.30         87.36        22.89 o                         
 -10  -6   4       9170.09       9411.31       134.62 o                         
  -9  -6   4        514.72        546.79        30.45 o                         
  -8  -6   4      37428.57      37366.73       275.53 o                         
  -7  -6   4        407.43        489.37        23.85 o                         
  -6  -6   4      31428.58      31537.94       260.91 o                         
  -5  -6   4       8292.03       8321.30        92.29 o                         
  -4  -6   4       3526.96       3331.48        49.28 o                         
  -3  -6   4       1374.25       1314.20        28.82 o                         
  -2  -6   4       2005.59       1838.88        27.05 o                         
  -1  -6   4       2848.43       2677.84        31.88 o                         
   0  -6   4       9286.47       8824.53        71.95 o                         
   1  -6   4      17605.93      17334.87       117.63 o                         
   2  -6   4        108.93        130.05         9.82 o                         
   3  -6   4      15729.42      15937.72       142.58 o                         
   4  -6   4       6134.36       5735.02        78.82 o                         
   5  -6   4       5833.16       5950.60        66.45 o                         
   6  -6   4      12673.97      12503.80       114.02 o                         
   7  -6   4      14331.44      14362.88       134.60 o                         
   8  -6   4         28.61         26.25        16.34 o                         
   9  -6   4      12017.15      12026.74       129.87 o                         
  10  -6   4        685.62        673.37        42.31 o                         
  11  -6   4       8767.20       8587.53       142.57 o                         
  12  -6   4        141.09        140.83        40.28 o                         
  13  -6   4        230.25        281.29        57.61 o                         
  14  -6   4          1.15         -6.63        39.13 o                         
  15  -6   4       2837.27       2992.34       129.86 o                         
 -17  -5   4          0.16        -42.31        40.50 o                         
 -16  -5   4       6245.50       6389.56       266.14 o                         
 -15  -5   4        190.21        122.74        41.36 o                         
 -14  -5   4        323.61        304.13        48.00 o                         
 -13  -5   4       2797.37       2827.89       145.26 o                         
 -12  -5   4        387.80        370.85        43.36 o                         
 -11  -5   4         89.27         68.20        25.21 o                         
 -10  -5   4       1391.70       1272.95        51.59 o                         
  -9  -5   4       9505.80       9573.82        90.06 o                         
  -8  -5   4        286.02        305.23        22.70 o                         
  -7  -5   4      32206.00      31782.45       226.08 o                         
  -6  -5   4       8847.00       8696.52        81.47 o                         
  -5  -5   4      21316.99      21624.81       160.57 o                         
  -4  -5   4      30779.58      31272.75       216.75 o                         
  -3  -5   4       1474.02       1485.33        25.24 o                         
  -2  -5   4       3062.29       2801.02        30.81 o                         
  -1  -5   4       1941.24       1769.27        26.33 o                         
   0  -5   4          0.68          5.79         7.63 o                         
   1  -5   4       3199.39       3298.28        36.67 o                         
   2  -5   4      14860.15      14869.19       106.37 o                         
   3  -5   4       1107.40       1192.55        26.03 o                         
   4  -5   4       3646.11       3822.98        49.56 o                         
   5  -5   4      30936.62      30737.40       211.75 o                         
   6  -5   4       1129.99       1112.86        28.27 o                         
   7  -5   4      27543.58      27536.98       216.56 o                         
   8  -5   4       7243.51       7265.10        80.95 o                         
   9  -5   4       3430.63       3414.60        94.03 o                         
  10  -5   4      10689.09      10651.12       127.91 o                         
  11  -5   4       1022.84       1048.78        48.02 o                         
  12  -5   4        440.23        453.28        42.72 o                         
  13  -5   4        351.90        377.28        51.74 o                         
  14  -5   4       2197.67       2100.05       103.25 o                         
  15  -5   4        588.07        600.93        81.94 o                         
  16  -5   4       4809.38       5021.55       181.53 o                         
 -17  -4   4        653.76        717.94       113.17 o                         
 -16  -4   4         57.48        108.64        42.79 o                         
 -15  -4   4        671.92        734.66        65.12 o                         
 -14  -4   4        664.60        555.37        56.12 o                         
 -13  -4   4        470.18        489.47        78.14 o                         
 -12  -4   4       3834.95       3773.34       106.69 o                         
 -11  -4   4       2790.39       2650.23        76.80 o                         
 -10  -4   4       1026.55       1001.46        28.43 o                         
  -9  -4   4       1671.69       1648.37        36.52 o                         
  -8  -4   4       1895.60       1808.91        28.17 o                         
  -7  -4   4        999.51       1007.38        21.11 o                         
  -6  -4   4       6243.67       6197.22        54.69 o                         
  -5  -4   4      15726.98      16255.45       114.35 o                         
  -4  -4   4         66.71         70.32         7.95 o                         
  -3  -4   4      35580.82      36228.65       203.65 o                         
  -2  -4   4      17653.25      18562.26       111.00 o                         
  -1  -4   4      11953.45      11785.51        79.58 o                         
   0  -4   4       2194.79       2351.10        30.67 o                         
   1  -4   4        111.80        175.34        10.70 o                         
   2  -4   4        431.26        454.99        14.88 o                         
   3  -4   4        388.28        371.97        15.57 o                         
   4  -4   4       1724.44       1580.93        44.15 o                         
   5  -4   4      11801.13      12180.96        96.95 o                         
   6  -4   4      25581.80      25369.31       182.32 o                         
   7  -4   4       7859.09       7738.06        80.69 o                         
   8  -4   4       8033.26       7978.51        89.59 o                         
   9  -4   4       1659.91       1672.01        50.90 o                         
  10  -4   4       5606.29       5626.26        85.73 o                         
  11  -4   4       1588.94       1458.33        50.98 o                         
  12  -4   4       1769.36       1744.91        68.67 o                         
  13  -4   4        459.78        396.86        42.96 o                         
  14  -4   4       2135.98       2177.98        86.92 o                         
  15  -4   4       3320.12       3376.22       117.55 o                         
  16  -4   4       3111.58       3349.72       153.84 o                         
 -17  -3   4        260.46        344.45        59.18 o                         
 -16  -3   4        170.73        206.87        48.75 o                         
 -15  -3   4         98.23         99.94        38.70 o                         
 -14  -3   4       1353.48       1307.31        81.30 o                         
 -13  -3   4       2043.27       2174.73        76.45 o                         
 -12  -3   4       7173.56       6986.80       117.43 o                         
 -11  -3   4      11652.80      11749.65       146.99 o                         
 -10  -3   4       9581.65       9575.12       113.68 o                         
  -9  -3   4       1193.80       1149.02        43.56 o                         
  -8  -3   4       1630.93       1605.59        42.92 o                         
  -7  -3   4       2006.19       2137.38        33.76 o                         
  -6  -3   4          6.05          0.64         5.97 o                         
  -5  -3   4       3773.32       3641.41        37.33 o                         
  -4  -3   4         85.57         96.63         9.21 o                         
  -3  -3   4      27247.01      27143.59       161.12 o                         
  -2  -3   4      35564.19      36253.06       196.45 o                         
  -1  -3   4      40255.16      40759.38       219.86 o                         
   0  -3   4       2170.91       2565.03        26.98 o                         
   1  -3   4       2187.22       2096.62        26.77 o                         
   2  -3   4          0.76         22.46         7.58 o                         
   3  -3   4        106.09        149.76        11.53 o                         
   4  -3   4       2681.89       2540.93        33.20 o                         
   5  -3   4       8334.05       8506.36        77.88 o                         
   6  -3   4      19265.68      19187.95       144.33 o                         
   7  -3   4       5693.95       5912.28        71.26 o                         
   8  -3   4      15141.48      15113.97       132.26 o                         
   9  -3   4         71.53         84.44        16.87 o                         
  10  -3   4        383.82        358.25        27.22 o                         
  11  -3   4        830.61        767.28        37.23 o                         
  12  -3   4        806.72        750.98        46.52 o                         
  13  -3   4        116.52        145.28        30.33 o                         
  14  -3   4       2127.72       2151.40        78.87 o                         
  15  -3   4       1901.78       1927.79        83.83 o                         
  16  -3   4       1838.39       1781.09       102.85 o                         
  17  -3   4       2185.12       2213.98       143.70 o                         
 -17  -2   4       3148.53       3102.58       131.70 o                         
 -16  -2   4       1698.64       1667.23        99.41 o                         
 -15  -2   4       2647.65       2689.96       115.98 o                         
 -14  -2   4       3862.57       3765.63       103.43 o                         
 -13  -2   4      11583.47      11675.91       170.56 o                         
 -12  -2   4          7.60         -2.68        21.76 o                         
 -11  -2   4      19900.45      20201.29       217.98 o                         
 -10  -2   4        811.15        818.97        41.81 o                         
  -9  -2   4       7093.22       7028.07        89.19 o                         
  -8  -2   4         59.76         52.77        12.66 o                         
  -7  -2   4       1216.25       1309.64        31.65 o                         
  -6  -2   4       1424.03       1429.09        31.20 o                         
  -5  -2   4       5003.04       4999.62        47.91 o                         
  -4  -2   4       9575.11       8988.15        63.55 o                         
  -3  -2   4        568.23        697.53        17.61 o                         
  -2  -2   4      75672.62      75029.79       344.79 o                         
  -1  -2   4      11100.17      12203.44        72.33 o                         
   0  -2   4      43911.76      44410.09       224.12 o                         
   1  -2   4      19909.68      19402.04       103.12 o                         
   2  -2   4       1177.27       1315.57        19.09 o                         
   3  -2   4       7302.59       6965.40        52.87 o                         
   4  -2   4        463.60        467.46        17.04 o                         
   5  -2   4        190.78        236.36        13.70 o                         
   6  -2   4          5.32         32.54         9.40 o                         
   7  -2   4      34483.96      34863.59       245.71 o                         
   8  -2   4         63.52         48.44        12.77 o                         
   9  -2   4      17814.91      17870.21       156.12 o                         
  10  -2   4       6603.77       6704.48        83.81 o                         
  11  -2   4       1910.75       1957.99        51.67 o                         
  12  -2   4       7714.04       7771.33       131.73 o                         
  13  -2   4       3370.76       3567.79        83.99 o                         
  14  -2   4       1575.37       1538.37        67.16 o                         
  15  -2   4       3372.49       3372.45        96.59 o                         
  16  -2   4        255.81        269.20        42.06 o                         
  17  -2   4        531.09        505.24        56.59 o                         
 -17  -1   4         56.02        -27.81        42.12 o                         
 -16  -1   4         96.96        100.70        46.54 o                         
 -15  -1   4       6847.76       7085.74       151.35 o                         
 -14  -1   4       1119.80       1168.54        68.75 o                         
 -13  -1   4       6040.86       6148.05       129.12 o                         
 -12  -1   4       6810.83       7145.17       125.33 o                         
 -11  -1   4         36.23         27.13        20.56 o                         
 -10  -1   4       8921.66       8717.00       114.51 o                         
  -9  -1   4        447.59        370.10        26.90 o                         
  -8  -1   4       1654.83       1649.49        38.58 o                         
  -7  -1   4       4371.58       4135.66        56.65 o                         
  -6  -1   4      10906.66      10912.59        98.13 o                         
  -5  -1   4         84.30         93.01        11.72 o                         
  -4  -1   4       6728.24       6429.73        53.04 o                         
  -3  -1   4       3739.34       3679.53        32.43 o                         
  -2  -1   4        173.23        147.47         8.27 o                         
  -1  -1   4      52210.40      53652.42       265.05 o                         
   0  -1   4      38429.23      38570.24       190.83 o                         
   1  -1   4      17374.49      17875.87        92.58 o                         
   2  -1   4      19895.70      20039.00       100.83 o                         
   3  -1   4       4036.22       4382.24        33.09 o                         
   4  -1   4      15566.30      14818.57        92.90 o                         
   5  -1   4        313.28        373.93        15.51 o                         
   6  -1   4       4829.29       5168.45        54.67 o                         
   7  -1   4         98.43        138.36        14.54 o                         
   8  -1   4      12789.55      12741.17       123.77 o                         
   9  -1   4       6558.38       6711.18        77.02 o                         
  10  -1   4       6013.94       5950.25        67.05 o                         
  11  -1   4      20882.49      20691.78       192.57 o                         
  12  -1   4        179.06        170.55        29.08 o                         
  13  -1   4      13499.62      13520.21       170.10 o                         
  14  -1   4        375.54        349.15        37.03 o                         
  15  -1   4       2547.37       2740.91        90.53 o                         
  16  -1   4       1753.40       1577.54        75.96 o                         
  17  -1   4          1.74        -27.55        34.86 o                         
  18  -1   4         70.65        -47.92        38.47 o                         
 -17   0   4         70.18         58.33        45.14 o                         
 -16   0   4        669.93        631.82        59.75 o                         
 -15   0   4       1221.04       1178.59        73.80 o                         
 -14   0   4       4578.99       4559.94       109.87 o                         
 -13   0   4        183.45        132.07        32.66 o                         
 -12   0   4       4700.26       4862.25       127.04 o                         
 -11   0   4        792.36        800.62        43.14 o                         
 -10   0   4        609.62        627.99        35.18 o                         
  -9   0   4        862.74        813.90        37.23 o                         
  -8   0   4          5.05          6.26        13.88 o                         
  -7   0   4       3662.94       3532.43        57.21 o                         
  -6   0   4       9985.65       9500.94        91.10 o                         
  -5   0   4      21046.12      20577.72       149.95 o                         
  -4   0   4       9986.48      10355.72        79.67 o                         
  -3   0   4       2942.75       3156.20        29.90 o                         
  -2   0   4        331.30        300.02         9.41 o                         
  -1   0   4         10.31         28.77         6.06 o                         
   0   0   4       5234.86       5564.57        39.95 o                         
   1   0   4       2314.96       2180.63        21.02 o                         
   2   0   4          4.69         63.47        10.06 o                         
   3   0   4      31257.11      30939.78       150.64 o                         
   4   0   4      14839.31      14491.94        80.92 o                         
   5   0   4       8687.13       8179.35        61.25 o                         
   6   0   4       3499.36       3495.27        39.62 o                         
   7   0   4        822.97        861.77        24.81 o                         
   8   0   4        269.59        281.75        14.48 o                         
   9   0   4        440.33        461.25        24.77 o                         
  10   0   4       5086.53       4988.80        71.23 o                         
  11   0   4         95.28        127.11        19.78 o                         
  12   0   4      11359.61      11347.45       145.38 o                         
  13   0   4       5399.97       5204.81        96.98 o                         
  14   0   4       5668.10       5708.48       112.51 o                         
  15   0   4         60.39         47.16        26.00 o                         
  16   0   4        557.92        583.06        46.00 o                         
  17   0   4       1364.20       1544.19       113.95 o                         
  18   0   4        563.34        641.44        65.12 o                         
 -17   1   4         67.76        -12.37        36.50 o                         
 -16   1   4       1152.56       1184.43        79.02 o                         
 -15   1   4        931.24        920.96        63.65 o                         
 -14   1   4       6571.73       6549.34       134.35 o                         
 -13   1   4       1318.53       1371.33        69.26 o                         
 -12   1   4       7592.07       7710.68       123.42 o                         
 -11   1   4        123.82        144.10        20.80 o                         
 -10   1   4       1462.87       1488.21        37.00 o                         
  -9   1   4       6947.60       6543.90        74.44 o                         
  -8   1   4       7735.28       7551.46        78.82 o                         
  -7   1   4         33.35         10.97         9.62 o                         
  -6   1   4      50982.25      51825.88       321.38 o                         
  -5   1   4      12176.65      11994.32        92.30 o                         
  -4   1   4       2242.26       2213.62        26.53 o                         
  -3   1   4      12307.78      12425.55        78.03 o                         
  -2   1   4       4045.46       4237.43        35.22 o                         
  -1   1   4       7802.93       8415.82        52.35 o                         
   0   1   4       5899.54       5947.66        41.19 o                         
   1   1   4      22167.38      22130.49       111.94 o                         
   2   1   4         27.15         24.56         4.58 o                         
   3   1   4      27537.64      27700.98       135.38 o                         
   4   1   4       6335.25       6224.35        42.21 o                         
   5   1   4      31885.63      31462.68       167.77 o                         
   6   1   4          3.83         17.83         8.34 o                         
   7   1   4        298.61        306.38        16.15 o                         
   8   1   4       1502.31       1563.54        56.17 o                         
   9   1   4        182.16        246.24        22.12 o                         
  10   1   4         18.66         12.70        16.26 o                         
  11   1   4        339.90        259.82        25.03 o                         
  12   1   4       2394.91       2382.68        59.72 o                         
  13   1   4       3240.62       3291.40        81.76 o                         
  14   1   4       8826.38       9182.67       146.11 o                         
  15   1   4        250.76        189.94        33.04 o                         
  16   1   4        385.98        385.48        43.70 o                         
  17   1   4       2088.23       1969.44        96.40 o                         
  18   1   4         55.51          0.78        43.80 o                         
 -17   2   4        445.20        518.10        63.14 o                         
 -16   2   4       1461.85       1315.67        83.77 o                         
 -15   2   4        986.35       1084.22       108.21 o                         
 -14   2   4       1444.96       1521.56        86.88 o                         
 -13   2   4       9771.68       9712.72       175.62 o                         
 -12   2   4        406.62        382.60        36.83 o                         
 -11   2   4       4429.71       4454.07        76.05 o                         
 -10   2   4       5562.40       5451.97        81.95 o                         
  -9   2   4       3150.96       3160.37        51.96 o                         
  -8   2   4      17501.23      17459.73       147.65 o                         
  -7   2   4      25583.99      25000.49       190.75 o                         
  -6   2   4      19307.84      19349.89       139.81 o                         
  -5   2   4      47695.95      48669.44       290.28 o                         
  -4   2   4        362.86        362.95        13.98 o                         
  -3   2   4       5161.42       5185.73        41.49 o                         
  -2   2   4         33.53         57.53         7.84 o                         
  -1   2   4        318.40        343.28         9.88 o                         
   0   2   4       8042.37       7915.47        49.08 o                         
   1   2   4      31046.73      31228.39       151.59 o                         
   2   2   4      18312.03      18526.43        93.16 o                         
   3   2   4      12523.63      12652.28        70.52 o                         
   4   2   4      74030.02      74152.65       353.02 o                         
   5   2   4       8143.96       8030.00        56.47 o                         
   6   2   4      23054.99      22310.37       156.30 o                         
   7   2   4      22901.92      23362.10       182.05 o                         
   8   2   4        548.25        605.39        24.87 o                         
   9   2   4      12739.16      12831.56       125.70 o                         
  10   2   4       1794.39       1695.51        63.20 o                         
  11   2   4        372.11        363.32        25.65 o                         
  12   2   4         42.17         54.15        20.79 o                         
  13   2   4       2860.91       2805.84        72.36 o                         
  14   2   4         60.31         53.47        24.75 o                         
  15   2   4       3093.06       3032.28        78.15 o                         
  16   2   4       7654.72       7624.84       133.55 o                         
  17   2   4          6.01         35.00        33.50 o                         
  18   2   4       5252.28       4928.84       155.91 o                         
 -17   3   4          8.11         77.53        44.05 o                         
 -16   3   4       2350.73       2254.85       111.85 o                         
 -15   3   4        199.76        218.98        44.63 o                         
 -14   3   4        443.74        480.92        70.08 o                         
 -13   3   4        484.64        512.59        48.89 o                         
 -12   3   4       2852.80       2757.45        80.90 o                         
 -11   3   4       1923.91       1843.98        55.24 o                         
 -10   3   4         80.85         31.67        17.92 o                         
  -9   3   4      14543.01      14642.78       151.69 o                         
  -8   3   4         50.06         24.96        13.81 o                         
  -7   3   4      21856.74      22451.44       169.96 o                         
  -6   3   4       8173.30       7856.47        77.16 o                         
  -5   3   4      12144.42      12335.48       108.88 o                         
  -4   3   4      16731.19      17101.92       119.89 o                         
  -3   3   4       9880.93       9676.26        66.16 o                         
  -2   3   4          2.18          4.04         5.47 o                         
  -1   3   4      26801.79      26281.73       132.63 o                         
   0   3   4      27048.20      26414.71       128.08 o                         
   1   3   4       8004.67       8304.17        47.15 o                         
   2   3   4      33315.09      33508.79       154.42 o                         
   3   3   4       1461.68       1433.95        15.87 o                         
   4   3   4      11640.03      11498.46        64.00 o                         
   5   3   4       7246.21       6724.37        48.53 o                         
   6   3   4       4817.21       4541.93        43.12 o                         
   7   3   4       2773.46       2494.56        33.82 o                         
   8   3   4      26202.48      26531.46       195.18 o                         
   9   3   4       3081.06       2911.08        45.53 o                         
  10   3   4      14897.88      14400.83       143.38 o                         
  11   3   4       5280.82       5162.08        79.01 o                         
  12   3   4        123.50        154.48        22.55 o                         
  13   3   4        752.68        715.88        40.03 o                         
  14   3   4        281.47        304.18        33.23 o                         
  15   3   4       1536.08       1583.31        73.16 o                         
  16   3   4        421.18        424.43        39.77 o                         
  17   3   4       8895.43       8991.53       200.64 o                         
  18   3   4        169.74        181.89        53.16 o                         
 -17   4   4       1859.50       1633.76       109.15 o                         
 -16   4   4       1519.87       1442.43        84.26 o                         
 -15   4   4       1118.90        948.23        68.36 o                         
 -14   4   4          1.25        -11.52        30.10 o                         
 -13   4   4         14.46        -17.31        27.99 o                         
 -12   4   4         49.94         -1.28        20.73 o                         
 -11   4   4        114.74        117.52        23.58 o                         
 -10   4   4       2191.15       1957.23        60.67 o                         
  -9   4   4       6738.65       6688.77       112.02 o                         
  -8   4   4       6415.87       6464.90        89.27 o                         
  -7   4   4       5097.95       5252.60        69.15 o                         
  -6   4   4       9069.26       9037.92        86.01 o                         
  -5   4   4        323.38        327.81        19.02 o                         
  -4   4   4        127.72        114.69        13.57 o                         
  -3   4   4       3639.73       3874.94        42.36 o                         
  -2   4   4       2569.74       2499.03        27.78 o                         
  -1   4   4       1405.57       1383.70        22.23 o                         
   0   4   4      16382.38      16766.41        94.75 o                         
   1   4   4      14907.81      15050.80        79.19 o                         
   2   4   4      19774.35      19697.36        98.50 o                         
   3   4   4       7270.10       7311.82        43.88 o                         
   4   4   4        780.30        830.63        12.81 o                         
   5   4   4        402.87        494.00        12.42 o                         
   6   4   4       1201.70       1182.17        20.58 o                         
   7   4   4       2615.22       2881.87        39.85 o                         
   8   4   4       5775.68       5897.83        60.87 o                         
   9   4   4      14263.15      14285.32       120.26 o                         
  10   4   4      12403.06      12658.52       114.34 o                         
  11   4   4       6867.71       7033.83        79.98 o                         
  12   4   4        343.54        341.00        25.99 o                         
  13   4   4          4.88         12.00        17.29 o                         
  14   4   4          7.66        -30.53        20.76 o                         
  15   4   4          0.64        -21.62        27.07 o                         
  16   4   4         80.68        114.09        40.54 o                         
  17   4   4        151.33        205.44        48.23 o                         
  18   4   4       2369.79       2281.41       116.71 o                         
 -16   5   4        514.85        416.50        63.68 o                         
 -15   5   4       2567.63       2753.46       119.97 o                         
 -14   5   4         27.60         25.99        31.79 o                         
 -13   5   4        177.63        130.96        38.22 o                         
 -12   5   4        825.23        861.61        48.16 o                         
 -11   5   4        131.61        143.20        25.11 o                         
 -10   5   4        625.02        629.09        37.17 o                         
  -9   5   4       1648.53       1566.35        51.95 o                         
  -8   5   4      19013.41      19473.53       188.22 o                         
  -7   5   4        780.23        831.82        36.04 o                         
  -6   5   4      19560.49      18997.21       167.78 o                         
  -5   5   4        628.06        608.63        25.54 o                         
  -4   5   4       8990.52       8634.05        81.38 o                         
  -3   5   4       7187.32       7468.20        66.07 o                         
  -2   5   4         25.56          7.82         8.16 o                         
  -1   5   4       7593.88       7857.68        59.99 o                         
   0   5   4      17062.68      16035.48        90.40 o                         
   1   5   4      13459.09      12637.38        71.47 o                         
   2   5   4      16913.16      16430.19        87.05 o                         
   3   5   4       6595.59       6365.78        47.84 o                         
   4   5   4       6257.39       6835.10        53.98 o                         
   5   5   4       8540.05       8911.97        68.08 o                         
   6   5   4      19284.45      20215.68       146.21 o                         
   7   5   4       1734.95       1749.83        28.10 o                         
   8   5   4       2195.61       2241.29        36.22 o                         
   9   5   4      21795.54      21678.38       181.07 o                         
  10   5   4         42.06         31.69        12.49 o                         
  11   5   4       9874.42      10033.62        99.48 o                         
  12   5   4       1427.71       1373.67        41.47 o                         
  13   5   4       1698.18       1745.54        53.70 o                         
  14   5   4       1199.58       1219.23        65.15 o                         
  15   5   4       1181.55       1120.23        66.09 o                         
  16   5   4        466.14        399.33        57.47 o                         
  17   5   4        173.08        235.26        49.47 o                         
  18   5   4        627.36        521.22        61.66 o                         
 -16   6   4       5530.84       6049.09       181.22 o                         
 -15   6   4         77.81        137.86        46.39 o                         
 -14   6   4       3466.90       3235.99       118.65 o                         
 -13   6   4       5231.45       5315.41       173.53 o                         
 -12   6   4         32.83         20.96        24.75 o                         
 -11   6   4       6100.25       6161.24       102.53 o                         
 -10   6   4         86.51        118.79        24.20 o                         
  -9   6   4        253.85        285.32        29.34 o                         
  -8   6   4         36.75         54.91        19.47 o                         
  -7   6   4       4738.24       4934.91        78.29 o                         
  -6   6   4       1464.02       1252.84        46.97 o                         
  -5   6   4      10126.25       9959.62       104.17 o                         
  -4   6   4      15699.05      15263.37       150.31 o                         
  -3   6   4       5335.33       5375.20        54.94 o                         
  -2   6   4      50449.98      50035.09       306.75 o                         
  -1   6   4         45.76         36.79         9.00 o                         
   0   6   4       9617.00       9536.62        68.99 o                         
   1   6   4      17920.89      17287.32       102.80 o                         
   2   6   4       1433.66       1689.99        24.18 o                         
   3   6   4       3872.64       3658.91        35.64 o                         
   4   6   4        227.30        238.69        10.71 o                         
   5   6   4      19437.46      19810.71       133.48 o                         
   6   6   4       4583.12       4752.63        48.29 o                         
   7   6   4      26877.79      25635.65       191.09 o                         
   8   6   4        455.82        407.01        19.85 o                         
   9   6   4      16568.84      16729.96       155.28 o                         
  10   6   4      14451.54      14693.15       136.10 o                         
  11   6   4       3233.39       3165.80        46.42 o                         
  12   6   4       9853.36       9765.52       123.22 o                         
  13   6   4       6630.27       6693.67       117.73 o                         
  14   6   4          9.03        -14.35        26.40 o                         
  15   6   4       7983.54       7976.25       149.89 o                         
  16   6   4       1024.35        990.21        91.05 o                         
  17   6   4       1240.26       1125.06        89.91 o                         
  18   6   4       1222.11       1041.52        91.12 o                         
 -15   7   4       1747.32       1651.51       109.56 o                         
 -14   7   4        803.54        787.08       106.70 o                         
 -13   7   4        410.45        411.45        53.55 o                         
 -12   7   4       8684.55       8659.08       144.07 o                         
 -11   7   4       2041.70       1958.89        68.82 o                         
 -10   7   4       7337.48       7359.67       112.42 o                         
  -9   7   4        354.28        367.67        32.22 o                         
  -8   7   4        573.64        541.85        34.66 o                         
  -7   7   4        966.38        898.73        40.09 o                         
  -6   7   4       1073.57       1024.82        40.94 o                         
  -5   7   4       4207.96       3863.12        62.21 o                         
  -4   7   4        349.55        382.40        18.33 o                         
  -3   7   4      48360.46      48413.58       304.87 o                         
  -2   7   4          8.80         17.79         8.79 o                         
  -1   7   4      60202.22      60565.95       340.17 o                         
   0   7   4      10081.71      10535.08        74.71 o                         
   1   7   4      13158.80      12913.79        82.36 o                         
   2   7   4       7860.67       8274.99        64.28 o                         
   3   7   4       4388.35       4267.81        49.14 o                         
   4   7   4       1734.36       1742.58        22.40 o                         
   5   7   4       2395.42       2353.40        25.62 o                         
   6   7   4      20126.81      20078.11       131.60 o                         
   7   7   4       3980.92       3971.30        40.29 o                         
   8   7   4      33208.21      32444.03       225.26 o                         
   9   7   4        131.22        137.57        13.66 o                         
  10   7   4      12546.43      12277.93       125.58 o                         
  11   7   4       2925.06       3051.34        54.71 o                         
  12   7   4       6447.85       6507.98       101.21 o                         
  13   7   4       1214.67       1246.88        52.40 o                         
  14   7   4       8131.13       8018.96       164.45 o                         
  15   7   4       2529.46       2575.03        85.62 o                         
  16   7   4       8260.15       8248.22       197.42 o                         
  17   7   4       1176.13       1290.25        94.78 o                         
  18   7   4       1027.74        953.53        86.62 o                         
 -15   8   4        186.37        158.02        54.70 o                         
 -14   8   4         41.87        156.23        50.85 o                         
 -13   8   4        629.19        607.18        69.94 o                         
 -12   8   4       2021.95       1888.45       127.75 o                         
 -11   8   4       2197.72       2286.60        93.98 o                         
 -10   8   4       6958.59       6745.49       114.77 o                         
  -9   8   4       2491.59       2411.13        67.07 o                         
  -8   8   4       2624.17       2498.30        65.92 o                         
  -7   8   4         21.35          6.44        18.82 o                         
  -6   8   4          5.96         -7.13        13.94 o                         
  -5   8   4        407.91        395.40        21.78 o                         
  -4   8   4       3426.61       3336.99        45.28 o                         
  -3   8   4      16521.52      16931.16       133.25 o                         
  -2   8   4      18328.67      18313.87       128.88 o                         
  -1   8   4      15969.48      15880.05       108.78 o                         
   0   8   4       4786.52       4579.95        43.34 o                         
   1   8   4       2835.67       2855.77        32.23 o                         
   2   8   4       1140.44       1107.65        24.67 o                         
   3   8   4       2442.78       2550.49        30.59 o                         
   4   8   4        131.73        138.55        10.20 o                         
   5   8   4       1284.05       1254.02        20.38 o                         
   6   8   4       5118.16       5349.65        50.76 o                         
   7   8   4       9845.50       9803.46        87.57 o                         
   8   8   4       5193.84       4981.14        54.31 o                         
   9   8   4       5882.87       5538.91        60.15 o                         
  10   8   4       3781.52       3734.10        51.64 o                         
  11   8   4         36.55         39.72        14.56 o                         
  12   8   4          5.95          9.17        14.99 o                         
  13   8   4         66.71         58.66        20.80 o                         
  14   8   4        601.35        577.28        79.12 o                         
  15   8   4       2733.90       2579.44       127.08 o                         
  16   8   4       3029.16       3047.70       166.12 o                         
  17   8   4       2658.03       2474.22       115.89 o                         
  18   8   4        943.91       1088.52        88.98 o                         
 -14   9   4        762.68        624.82        72.74 o                         
 -13   9   4       1852.22       1936.43       114.64 o                         
 -12   9   4        618.52        673.72        56.40 o                         
 -11   9   4       7573.76       7717.70       141.00 o                         
 -10   9   4        134.53        115.36        31.57 o                         
  -9   9   4      13799.61      13423.61       181.93 o                         
  -8   9   4          1.70         22.56        19.50 o                         
  -7   9   4        911.73        896.94        38.52 o                         
  -6   9   4       3056.07       3135.06        59.35 o                         
  -5   9   4         11.51         14.97        12.31 o                         
  -4   9   4        613.25        611.63        26.33 o                         
  -3   9   4        418.68        384.86        18.23 o                         
  -2   9   4      15874.30      15452.60       115.18 o                         
  -1   9   4        116.91        119.07        10.46 o                         
   0   9   4      12641.82      12111.57        86.53 o                         
   1   9   4       1543.35       1351.22        26.84 o                         
   2   9   4       4231.71       4186.27        53.22 o                         
   3   9   4       9601.27       9694.40        80.97 o                         
   4   9   4       4740.00       4831.94        53.07 o                         
   5   9   4       1945.59       2090.39        26.61 o                         
   6   9   4       3327.10       3254.61        47.49 o                         
   7   9   4       2295.18       2171.60        33.02 o                         
   8   9   4       3188.58       3198.71        47.63 o                         
   9   9   4       2164.45       2087.45        34.62 o                         
  10   9   4       1899.54       1820.48        36.88 o                         
  11   9   4        973.32        980.97        45.29 o                         
  12   9   4      10613.26      10668.48       131.67 o                         
  13   9   4        520.50        523.54        37.27 o                         
  14   9   4       8654.21       8859.20       162.77 o                         
  15   9   4       2170.71       2192.57        95.20 o                         
  16   9   4        414.72        345.48        51.97 o                         
  17   9   4       3349.30       3431.83       211.33 o                         
  18   9   4          4.25         20.77        86.29 o                         
 -13  10   4       2422.72       2530.09       133.79 o                         
 -12  10   4        385.30        466.29        56.67 o                         
 -11  10   4       1018.45       1017.45        86.05 o                         
 -10  10   4       6034.94       6397.62       128.36 o                         
  -9  10   4        929.15       1061.18        60.19 o                         
  -8  10   4       5583.62       5501.07       128.71 o                         
  -7  10   4      10174.31      10273.30       146.68 o                         
  -6  10   4         14.59        -11.56        16.07 o                         
  -5  10   4       6050.89       5773.55        82.37 o                         
  -4  10   4        821.12        728.30        30.52 o                         
  -3  10   4        480.65        479.87        20.64 o                         
  -2  10   4        881.97        890.58        24.44 o                         
  -1  10   4       5069.98       4991.10        52.75 o                         
   0  10   4       7761.28       7923.94        67.27 o                         
   1  10   4       4957.03       4961.11        58.01 o                         
   2  10   4      19809.76      20073.86       164.24 o                         
   3  10   4        437.68        482.29        19.41 o                         
   4  10   4      27396.42      27349.95       195.66 o                         
   5  10   4         16.97         29.88        10.24 o                         
   6  10   4      17149.92      17092.04       150.79 o                         
   7  10   4       3052.89       3063.20        51.30 o                         
   8  10   4        705.87        696.58        22.10 o                         
   9  10   4         85.58        100.69        15.13 o                         
  10  10   4         53.70         85.25        21.51 o                         
  11  10   4       5735.54       5731.24        95.08 o                         
  12  10   4        226.27        194.98        20.59 o                         
  13  10   4      12345.73      12366.81       173.71 o                         
  14  10   4        139.71        151.09        31.23 o                         
  15  10   4       8795.46       9069.86       235.52 o                         
  16  10   4       2774.00       2973.40       246.63 o                         
  17  10   4       1205.47       1176.65       122.17 o                         
 -12  11   4       3187.66       3495.47       128.98 o                         
 -11  11   4         30.91         20.89        30.91 o                         
 -10  11   4        746.68        759.07        58.60 o                         
  -9  11   4       1214.63       1118.28        64.56 o                         
  -8  11   4       3826.48       3776.40       102.35 o                         
  -7  11   4         16.43        -29.41        23.66 o                         
  -6  11   4      13750.85      13758.10       182.68 o                         
  -5  11   4        254.79        205.50        37.71 o                         
  -4  11   4      13758.90      13710.59       161.26 o                         
  -3  11   4       3139.03       3014.19        54.68 o                         
  -2  11   4       1372.37       1319.67        33.49 o                         
  -1  11   4         15.57         17.26        11.99 o                         
   0  11   4        570.63        662.27        24.07 o                         
   1  11   4       4182.48       4160.17        56.57 o                         
   2  11   4          2.01        -13.38        10.66 o                         
   3  11   4      12175.23      12343.00       108.02 o                         
   4  11   4       2843.28       2812.75        42.64 o                         
   5  11   4      16634.19      16800.49       148.85 o                         
   6  11   4        276.33        271.66        17.52 o                         
   7  11   4       3925.34       4017.08       164.20 o                         
   8  11   4       2162.19       2227.81        83.78 o                         
   9  11   4        383.06        431.33        37.99 o                         
  10  11   4         13.47         13.96        12.47 o                         
  11  11   4        978.69        968.90        37.60 o                         
  12  11   4       5256.64       5277.43        92.70 o                         
  13  11   4       1755.55       1840.46        68.47 o                         
  14  11   4       7353.91       7333.31       178.18 o                         
  15  11   4         46.06         24.29        39.84 o                         
  16  11   4       3102.43       3024.58       143.18 o                         
  17  11   4       1144.69       1015.71       125.51 o                         
 -11  12   4        227.12        203.67        42.34 o                         
 -10  12   4         19.66        -11.46        28.01 o                         
  -9  12   4         17.94         -5.26        27.96 o                         
  -8  12   4        529.06        494.87        57.06 o                         
  -7  12   4         19.30          1.13        26.92 o                         
  -6  12   4       2769.01       2650.84        82.72 o                         
  -5  12   4       2432.89       2284.67        90.25 o                         
  -4  12   4       5372.32       5250.37       134.46 o                         
  -3  12   4       2754.37       2817.26        61.20 o                         
  -2  12   4       2458.98       2543.28        49.66 o                         
  -1  12   4        272.37        296.97        19.95 o                         
   0  12   4        446.51        435.77        24.99 o                         
   1  12   4         28.53         18.89        13.70 o                         
   2  12   4          9.58         11.28        13.39 o                         
   3  12   4       7026.61       6845.91        79.43 o                         
   4  12   4       1281.40       1344.33        33.68 o                         
   5  12   4       9548.49       9538.80       109.13 o                         
   6  12   4       3352.83       3375.59        58.51 o                         
   7  12   4        456.97        542.70        42.39 o                         
   8  12   4        339.98        408.90        35.27 o                         
   9  12   4        315.58        300.16        33.00 o                         
  10  12   4        246.72        233.44        32.11 o                         
  11  12   4         50.56         74.44        28.93 o                         
  12  12   4       1615.76       1539.18        51.93 o                         
  13  12   4       1476.64       1575.48        55.27 o                         
  14  12   4       1504.38       1528.97        63.25 o                         
  15  12   4       1302.73       1092.42        85.95 o                         
  16  12   4         12.29         62.54        43.12 o                         
 -10  13   4        247.44        330.97        46.72 o                         
  -9  13   4         95.59        130.46        44.64 o                         
  -8  13   4       2329.16       2403.56       110.01 o                         
  -7  13   4       2489.11       2395.60       102.48 o                         
  -6  13   4       3468.08       3327.86        93.61 o                         
  -5  13   4       9172.09       9158.02       140.85 o                         
  -4  13   4        264.72        266.50        35.30 o                         
  -3  13   4       9501.65       9201.46       138.85 o                         
  -2  13   4        922.71        936.63        47.36 o                         
  -1  13   4        863.25        775.09        42.83 o                         
   0  13   4       3216.52       3339.16        79.25 o                         
   1  13   4       1082.16        978.93        38.35 o                         
   2  13   4        585.98        520.36        29.19 o                         
   3  13   4       2384.21       2421.65        51.42 o                         
   4  13   4       8301.50       8598.29       120.36 o                         
   5  13   4         45.66         79.10        19.50 o                         
   6  13   4      13431.30      13403.06       145.55 o                         
   7  13   4       5809.66       6191.26       136.15 o                         
   8  13   4       2422.45       2420.51        71.14 o                         
   9  13   4      13305.91      13200.96       178.88 o                         
  10  13   4        363.85        407.48        44.76 o                         
  11  13   4       5509.94       5372.92       145.47 o                         
  12  13   4        224.33        210.10        40.62 o                         
  13  13   4          6.22         -4.22        33.64 o                         
  14  13   4         79.52         69.94        73.73 o                         
  15  13   4        316.39        335.06        41.64 o                         
  -9  14   4       2829.88       2595.80       178.62 o                         
  -8  14   4         11.38        -34.77        34.78 o                         
  -7  14   4       6607.40       6651.72       169.00 o                         
  -6  14   4       1103.71       1162.31        64.79 o                         
  -5  14   4       4417.43       4481.78       103.41 o                         
  -4  14   4       6147.17       6295.49       118.57 o                         
  -3  14   4       3010.25       3019.24        93.77 o                         
  -2  14   4       3333.91       3347.95        91.14 o                         
  -1  14   4       5217.75       5170.25       110.72 o                         
   0  14   4         53.27         45.10        25.55 o                         
   1  14   4      13074.88      13050.29       180.34 o                         
   2  14   4       4031.39       3933.10        69.14 o                         
   3  14   4        788.15        757.70        47.34 o                         
   4  14   4       3363.79       3262.00        59.36 o                         
   5  14   4       3159.81       3144.40        89.08 o                         
   6  14   4       4521.76       4361.98        95.48 o                         
   7  14   4       2453.21       2562.00        82.06 o                         
   8  14   4      13132.50      13574.10       173.94 o                         
   9  14   4        158.98        130.21        31.58 o                         
  10  14   4      16730.55      17193.02       235.61 o                         
  11  14   4        287.96        400.57        49.00 o                         
  12  14   4       5320.76       5444.70       134.33 o                         
  13  14   4         31.08          5.55        59.89 o                         
  14  14   4         76.92         18.63        44.06 o                         
  -8  15   4       3300.16       3532.49       135.92 o                         
  -7  15   4       1771.34       1815.58       109.79 o                         
  -6  15   4       2691.44       2859.67       144.94 o                         
  -5  15   4         33.79        -41.51        28.46 o                         
  -4  15   4       2189.75       2134.33        91.55 o                         
  -3  15   4       1004.66       1002.17        63.35 o                         
  -2  15   4        132.15        135.13        32.24 o                         
  -1  15   4          0.42         17.12        25.74 o                         
   0  15   4       5246.63       5303.60       133.60 o                         
   1  15   4       1578.55       1600.50        77.84 o                         
   2  15   4       9297.26       9507.03       164.37 o                         
   3  15   4        755.29        810.92        52.73 o                         
   4  15   4       1168.45       1067.55        44.21 o                         
   5  15   4         72.83         51.73        21.21 o                         
   6  15   4        336.30        327.55        29.42 o                         
   7  15   4        623.18        661.27        50.95 o                         
   8  15   4        536.03        539.43        45.41 o                         
   9  15   4       3974.23       3979.98       104.80 o                         
  10  15   4        386.45        429.81        46.91 o                         
  11  15   4       5307.44       5303.09       208.70 o                         
  12  15   4        437.03        453.01        57.59 o                         
  13  15   4       1168.18       1255.21        99.69 o                         
  -6  16   4       3135.42       3377.36       130.98 o                         
  -5  16   4         18.33         22.61        43.76 o                         
  -4  16   4        304.04        272.39        42.86 o                         
  -3  16   4        767.55        780.60        59.61 o                         
  -2  16   4         39.63         -8.31        29.38 o                         
  -1  16   4       1317.36       1331.17        77.23 o                         
   0  16   4       1082.26       1025.49        67.59 o                         
   1  16   4       1413.16       1389.44        75.31 o                         
   2  16   4       1230.28       1216.58        68.69 o                         
   3  16   4        571.92        531.57        54.02 o                         
   4  16   4          5.79        -23.23        30.27 o                         
   5  16   4         16.57         47.73        23.90 o                         
   6  16   4        379.14        352.10        47.64 o                         
   7  16   4        376.45        394.08        54.80 o                         
   8  16   4        781.22        707.52        62.17 o                         
   9  16   4         68.20         45.57        31.83 o                         
  10  16   4          2.31        -25.10        27.19 o                         
  11  16   4       3168.71       3501.89       112.17 o                         
  12  16   4          3.08         22.61        40.65 o                         
  -4  17   4       1220.44       1349.90        90.06 o                         
  -3  17   4         67.06        104.90        40.17 o                         
  -2  17   4       7341.67       7597.23       169.29 o                         
  -1  17   4        249.63        164.05        41.85 o                         
   0  17   4       4354.88       4359.47       122.03 o                         
   1  17   4       2838.39       2649.30        99.76 o                         
   2  17   4       2127.27       2041.38        84.90 o                         
   3  17   4       2343.74       2199.30       123.55 o                         
   4  17   4       1215.65       1067.10        75.01 o                         
   5  17   4         51.34         86.24        35.52 o                         
   6  17   4       1547.52       1471.30        61.08 o                         
   7  17   4       2877.29       3056.36       157.03 o                         
   8  17   4       1057.19       1010.40        76.51 o                         
   9  17   4       4100.36       4698.26       149.57 o                         
  10  17   4       1259.69       1410.04        97.28 o                         
  -1  18   4       7333.56       7470.71       169.18 o                         
   0  18   4         84.95        100.65        38.49 o                         
   1  18   4       6149.61       6232.45       170.84 o                         
   2  18   4       2575.60       2547.07       118.71 o                         
   3  18   4       3492.76       3485.00       131.77 o                         
   4  18   4       1439.91       1496.52        90.80 o                         
   5  18   4       2188.51       2254.48       132.67 o                         
   6  18   4        328.05        356.21        46.19 o                         
   7  18   4       4030.82       4125.71       144.68 o                         
  -6 -15   5       2121.74       2197.88       113.01 o                         
  -5 -15   5        689.89        755.86        74.22 o                         
  -4 -15   5       3513.55       3594.81       140.10 o                         
  -3 -15   5       2350.96       2246.60       120.26 o                         
  -2 -15   5        337.44        374.08        50.05 o                         
  -1 -15   5       1825.23       1789.39       112.07 o                         
   0 -15   5        682.44        801.73        79.16 o                         
   1 -15   5        428.14        477.54        54.94 o                         
  -9 -14   5         10.70         77.24        45.34 o                         
  -8 -14   5          1.05         12.99        34.95 o                         
  -7 -14   5        169.12        258.57        49.37 o                         
  -6 -14   5        744.78        782.03        71.64 o                         
  -5 -14   5        477.33        558.02        94.18 o                         
  -4 -14   5       2764.40       2780.76       132.88 o                         
  -3 -14   5       3942.39       3921.17       116.36 o                         
  -2 -14   5       1693.79       1584.45        87.60 o                         
  -1 -14   5       1470.93       1379.37        83.24 o                         
   0 -14   5         11.38          8.08        31.02 o                         
   1 -14   5         38.35         -1.72        36.53 o                         
   2 -14   5        449.27        452.44        47.92 o                         
   3 -14   5        848.95        871.16        63.44 o                         
   4 -14   5         52.12         57.71        32.20 o                         
   5 -14   5       3576.58       3968.65       117.48 o                         
 -11 -13   5       4046.47       4048.33       181.43 o                         
 -10 -13   5        107.51         49.98        44.75 o                         
  -9 -13   5       2733.03       2478.34       154.96 o                         
  -8 -13   5       2791.70       2848.73       180.74 o                         
  -7 -13   5        962.93       1098.17        97.60 o                         
  -6 -13   5       5393.40       5489.03       155.90 o                         
  -5 -13   5       3765.54       3826.53       146.14 o                         
  -4 -13   5         15.91          4.89        27.57 o                         
  -3 -13   5       4786.57       4590.81       122.63 o                         
  -2 -13   5        586.14        558.82        68.69 o                         
  -1 -13   5        243.51        224.67        46.00 o                         
   0 -13   5        347.66        289.17        39.90 o                         
   1 -13   5       1998.54       1969.42       102.74 o                         
   2 -13   5         81.69         85.97        36.95 o                         
   3 -13   5       5391.67       5647.99       136.93 o                         
   4 -13   5       3438.95       3751.32       107.96 o                         
   5 -13   5        928.95       1034.83        68.99 o                         
   6 -13   5       8009.58       8009.88       162.85 o                         
   7 -13   5        407.06        432.28        52.35 o                         
 -12 -12   5         50.17        124.91        70.89 o                         
 -11 -12   5        378.23        323.23        58.79 o                         
 -10 -12   5        771.00        909.57       117.22 o                         
  -9 -12   5       1540.12       1422.82        93.16 o                         
  -8 -12   5       1683.86       1568.88        86.70 o                         
  -7 -12   5       8644.75       8706.68       277.13 o                         
  -6 -12   5         15.52         41.22        27.06 o                         
  -5 -12   5       6887.10       7253.18       255.54 o                         
  -4 -12   5       2592.99       2395.39        87.23 o                         
  -3 -12   5       1996.75       2057.60       103.13 o                         
  -2 -12   5       4570.71       4523.48       124.86 o                         
  -1 -12   5        797.36        747.71        53.75 o                         
   0 -12   5        100.52        130.68        31.59 o                         
   1 -12   5        743.34        943.70        61.69 o                         
   2 -12   5       4996.87       4840.88       120.12 o                         
   3 -12   5       2952.03       2877.90        99.84 o                         
   4 -12   5       5412.95       5439.62       133.06 o                         
   5 -12   5       2466.55       2384.09        86.63 o                         
   6 -12   5       2205.11       2125.52        85.00 o                         
   7 -12   5       4955.45       5273.03       118.57 o                         
   8 -12   5       3579.61       3767.13       105.27 o                         
   9 -12   5        737.89        830.04        61.11 o                         
 -13 -11   5        953.11        953.99        94.14 o                         
 -12 -11   5          0.11        -28.05        43.29 o                         
 -11 -11   5         22.55         21.79        36.66 o                         
 -10 -11   5         24.65         39.13        35.04 o                         
  -9 -11   5         25.18         17.56        33.71 o                         
  -8 -11   5       6984.00       6895.70       132.71 o                         
  -7 -11   5         45.67         46.33        23.72 o                         
  -6 -11   5      13378.80      13555.09       206.26 o                         
  -5 -11   5        684.98        725.50        68.76 o                         
  -4 -11   5       4142.22       4249.28        96.82 o                         
  -3 -11   5        398.18        334.52        35.27 o                         
  -2 -11   5        336.62        318.24        35.48 o                         
  -1 -11   5        691.31        732.32        50.98 o                         
   0 -11   5        896.14        956.71        64.46 o                         
   1 -11   5        849.62        805.23        67.20 o                         
   2 -11   5       5942.00       5923.26       118.10 o                         
   3 -11   5       3393.73       3527.44        90.01 o                         
   4 -11   5       4228.50       4018.25        98.68 o                         
   5 -11   5       2276.32       2210.81        95.72 o                         
   6 -11   5        423.61        419.32        41.95 o                         
   7 -11   5        951.37        913.47        53.93 o                         
   8 -11   5       1124.31       1087.37        60.73 o                         
   9 -11   5       2010.00       1984.96        81.02 o                         
  10 -11   5         81.20         73.29        30.33 o                         
 -14 -10   5        729.06        767.99        99.92 o                         
 -13 -10   5       2494.07       2459.15       133.10 o                         
 -12 -10   5          3.51        -13.22        38.90 o                         
 -11 -10   5          0.74        -30.94        43.39 o                         
 -10 -10   5        465.47        479.27        45.90 o                         
  -9 -10   5        816.67        770.81        50.33 o                         
  -8 -10   5         54.55         41.83        19.97 o                         
  -7 -10   5       1721.08       1617.48        58.32 o                         
  -6 -10   5       7152.43       7053.02       131.69 o                         
  -5 -10   5       1331.90       1394.91        52.79 o                         
  -4 -10   5       3030.18       3064.00        70.06 o                         
  -3 -10   5         18.75         25.64        18.47 o                         
  -2 -10   5         63.23         58.47        19.49 o                         
  -1 -10   5       3934.59       3802.13       109.49 o                         
   0 -10   5       1051.62       1039.74        52.71 o                         
   1 -10   5       1310.56       1263.57        46.57 o                         
   2 -10   5       3486.68       3531.23        90.04 o                         
   3 -10   5       1652.71       1749.04        97.16 o                         
   4 -10   5        871.63        897.67        50.61 o                         
   5 -10   5        583.51        699.86        50.11 o                         
   6 -10   5         71.60         76.66        25.40 o                         
   7 -10   5          0.37        -19.28        21.72 o                         
   8 -10   5       2750.33       2752.39        81.36 o                         
   9 -10   5         12.59        -14.10        23.69 o                         
  10 -10   5        183.83        222.20        35.15 o                         
  11 -10   5       2324.18       2465.70       107.11 o                         
 -15  -9   5        418.20        306.27        67.61 o                         
 -14  -9   5       8375.85       8180.00       238.22 o                         
 -13  -9   5        986.40       1052.80       114.48 o                         
 -12  -9   5       3245.00       3071.84       161.00 o                         
 -11  -9   5       4673.26       4716.42       165.40 o                         
 -10  -9   5         45.22         35.25        25.26 o                         
  -9  -9   5       7868.12       7872.44       129.26 o                         
  -8  -9   5         10.71         22.77        19.35 o                         
  -7  -9   5        852.26        801.30        40.63 o                         
  -6  -9   5         11.38         21.61        15.94 o                         
  -5  -9   5       9051.62       9380.45       117.27 o                         
  -4  -9   5       2846.46       2736.31        61.08 o                         
  -3  -9   5       8152.27       8296.60       102.13 o                         
  -2  -9   5      15300.62      15455.23       169.08 o                         
  -1  -9   5       1261.33       1245.30        41.66 o                         
   0  -9   5      14920.49      14679.10       136.90 o                         
   1  -9   5       1606.14       1591.85        56.05 o                         
   2  -9   5       3249.59       3214.99        73.78 o                         
   3  -9   5       1668.68       1464.14        49.16 o                         
   4  -9   5          9.68         15.75        20.03 o                         
   5  -9   5       1731.73       1678.21        62.25 o                         
   6  -9   5       1174.00       1177.89        60.30 o                         
   7  -9   5       7413.87       7669.60       118.19 o                         
   8  -9   5        135.02        150.56        28.04 o                         
   9  -9   5      11668.65      11567.82       156.85 o                         
  10  -9   5        168.59        190.52        32.06 o                         
  11  -9   5       4604.06       4898.60       128.05 o                         
  12  -9   5       3885.94       4197.49       144.52 o                         
 -15  -8   5       1812.01       1890.33       102.95 o                         
 -14  -8   5       1231.16       1376.90        94.37 o                         
 -13  -8   5       2818.83       2901.09       113.75 o                         
 -12  -8   5       1244.69       1318.79        74.54 o                         
 -11  -8   5         24.82          8.44        23.57 o                         
 -10  -8   5      10351.72      10415.12       165.81 o                         
  -9  -8   5       1521.84       1524.69        47.99 o                         
  -8  -8   5       5148.14       5088.86        82.86 o                         
  -7  -8   5        948.69        985.61        40.03 o                         
  -6  -8   5         90.71        122.90        19.16 o                         
  -5  -8   5          8.52         10.01        12.61 o                         
  -4  -8   5        512.79        524.98        29.01 o                         
  -3  -8   5       4326.73       4523.28        58.92 o                         
  -2  -8   5        447.23        455.20        24.67 o                         
  -1  -8   5      25993.69      26312.63       196.14 o                         
   0  -8   5        364.86        382.42        17.51 o                         
   1  -8   5      24797.83      24938.28       169.19 o                         
   2  -8   5       1155.83       1141.55        25.96 o                         
   3  -8   5       8000.70       7688.78        98.68 o                         
   4  -8   5       3898.26       3761.07        66.60 o                         
   5  -8   5       1454.16       1409.39        49.50 o                         
   6  -8   5       1157.07       1070.62        43.78 o                         
   7  -8   5        185.06        217.30        29.70 o                         
   8  -8   5       9144.42       9068.96       129.45 o                         
   9  -8   5       1195.20       1228.15        55.73 o                         
  10  -8   5      11061.30      10802.74       150.39 o                         
  11  -8   5          8.89         63.11        28.23 o                         
  12  -8   5       3191.47       3197.05       124.24 o                         
  13  -8   5       2376.02       2354.04       116.47 o                         
 -16  -7   5       1026.66       1001.87        84.41 o                         
 -15  -7   5        531.54        487.82        63.00 o                         
 -14  -7   5        342.02        343.53        49.26 o                         
 -13  -7   5         92.93         77.49        34.33 o                         
 -12  -7   5          5.80        -18.78        25.61 o                         
 -11  -7   5       1219.79       1298.89        63.38 o                         
 -10  -7   5       1163.29       1125.74        51.51 o                         
  -9  -7   5      11284.06      11179.42       126.05 o                         
  -8  -7   5       3241.20       3280.16        64.57 o                         
  -7  -7   5       2662.04       2748.51        60.87 o                         
  -6  -7   5          3.20          6.61        12.40 o                         
  -5  -7   5         10.45         -9.80        11.30 o                         
  -4  -7   5        133.43        144.27        15.08 o                         
  -3  -7   5        627.13        659.79        24.58 o                         
  -2  -7   5       2428.21       2444.29        33.63 o                         
  -1  -7   5       4075.67       3973.84        46.98 o                         
   0  -7   5      14147.41      13896.17       102.35 o                         
   1  -7   5       6764.90       6545.58        60.25 o                         
   2  -7   5       6000.13       5917.51        57.01 o                         
   3  -7   5        139.54        156.72        15.94 o                         
   4  -7   5        837.60        789.56        32.09 o                         
   5  -7   5        492.23        437.39        25.67 o                         
   6  -7   5        265.39        229.78        26.23 o                         
   7  -7   5       2491.89       2503.73        71.01 o                         
   8  -7   5        449.82        495.33        35.66 o                         
   9  -7   5       6119.90       6077.56       102.65 o                         
  10  -7   5       1716.20       1838.78        67.26 o                         
  11  -7   5       1460.09       1458.90        84.45 o                         
  12  -7   5         30.55        -10.39        31.16 o                         
  13  -7   5          8.24        -45.91        38.05 o                         
  14  -7   5       1301.09       1387.50       107.58 o                         
 -16  -6   5       1097.66       1266.33       129.05 o                         
 -15  -6   5         69.72         10.96        36.97 o                         
 -14  -6   5        103.72         87.50        37.13 o                         
 -13  -6   5        287.47        218.72        38.91 o                         
 -12  -6   5       1055.82       1051.90        60.73 o                         
 -11  -6   5       3150.98       3074.37        85.80 o                         
 -10  -6   5        401.56        402.24        40.93 o                         
  -9  -6   5      11436.15      11611.19       136.78 o                         
  -8  -6   5         34.42         29.40        12.70 o                         
  -7  -6   5       7701.61       7879.05        85.27 o                         
  -6  -6   5        379.70        430.43        22.66 o                         
  -5  -6   5        552.98        649.01        26.16 o                         
  -4  -6   5       3828.98       3775.48        57.14 o                         
  -3  -6   5       1881.56       1802.37        27.59 o                         
  -2  -6   5        207.39        242.26        12.10 o                         
  -1  -6   5        557.73        650.09        20.18 o                         
   0  -6   5       2905.27       2697.66        37.44 o                         
   1  -6   5       1520.06       1645.26        28.68 o                         
   2  -6   5      12308.08      12565.58        97.28 o                         
   3  -6   5       3253.99       3291.23        42.91 o                         
   4  -6   5        895.83        943.36        27.18 o                         
   5  -6   5       8862.93       8913.15        96.74 o                         
   6  -6   5        320.15        348.00        21.14 o                         
   7  -6   5        423.52        424.21        27.68 o                         
   8  -6   5       2270.10       2265.84        56.37 o                         
   9  -6   5         80.17         33.41        19.38 o                         
  10  -6   5       2598.05       2441.22        77.41 o                         
  11  -6   5       1643.59       1639.97        68.22 o                         
  12  -6   5       1814.16       1862.60        96.69 o                         
  13  -6   5         74.59        117.99        40.94 o                         
  14  -6   5       2952.45       3153.81       154.98 o                         
  15  -6   5        155.28         95.58        51.11 o                         
 -17  -5   5       1418.69       1411.21       107.10 o                         
 -16  -5   5         16.40         32.60        55.32 o                         
 -15  -5   5         16.14        -47.26        33.83 o                         
 -14  -5   5        456.06        384.76        46.00 o                         
 -13  -5   5       3768.23       3812.28       104.99 o                         
 -12  -5   5         72.77         49.30        27.89 o                         
 -11  -5   5       9491.86       9643.72       158.46 o                         
 -10  -5   5       5222.38       5308.30        99.40 o                         
  -9  -5   5       9647.82       9445.87       109.21 o                         
  -8  -5   5      18813.05      18826.55       149.85 o                         
  -7  -5   5       8697.02       8747.12        90.06 o                         
  -6  -5   5      15697.44      16122.83       131.11 o                         
  -5  -5   5      29487.26      29947.53       214.62 o                         
  -4  -5   5        471.97        477.73        18.90 o                         
  -3  -5   5      18969.00      18385.85       132.91 o                         
  -2  -5   5       3209.48       3182.18        37.17 o                         
  -1  -5   5        115.47        169.71        11.15 o                         
   0  -5   5       2155.07       2078.02        29.82 o                         
   1  -5   5      10970.47      10756.97        89.67 o                         
   2  -5   5       7006.54       7132.14        63.72 o                         
   3  -5   5      11787.64      11984.67        93.97 o                         
   4  -5   5      47745.02      47658.27       294.22 o                         
   5  -5   5         52.05         58.14        12.83 o                         
   6  -5   5      36289.04      36302.49       258.80 o                         
   7  -5   5          1.39         16.50        10.98 o                         
   8  -5   5       6734.80       6632.60        91.52 o                         
   9  -5   5       3840.49       3789.48        72.41 o                         
  10  -5   5        859.54        817.75        39.68 o                         
  11  -5   5        203.08        234.38        27.32 o                         
  12  -5   5        283.48        281.13        47.99 o                         
  13  -5   5       5491.34       5554.72       142.12 o                         
  14  -5   5        242.55        263.95        50.24 o                         
  15  -5   5       8471.96       8840.11       291.98 o                         
  16  -5   5         81.98         80.48        45.15 o                         
 -17  -4   5        127.58        173.16        60.07 o                         
 -16  -4   5        405.53        345.83        55.46 o                         
 -15  -4   5        478.23        495.80        59.12 o                         
 -14  -4   5       1310.62       1285.62        80.16 o                         
 -13  -4   5       5240.91       5043.71       130.46 o                         
 -12  -4   5       5773.03       5977.12       136.80 o                         
 -11  -4   5       3414.87       3432.13        81.64 o                         
 -10  -4   5       8753.02       8558.21       108.39 o                         
  -9  -4   5       1101.29       1030.43        30.58 o                         
  -8  -4   5       7637.18       7310.20        74.29 o                         
  -7  -4   5       6338.69       6413.79        56.51 o                         
  -6  -4   5      15717.16      15701.31       106.98 o                         
  -5  -4   5        598.94        616.55        18.32 o                         
  -4  -4   5      34135.74      33521.71       206.07 o                         
  -3  -4   5       8532.43       8228.90        66.80 o                         
  -2  -4   5      38311.59      38391.87       250.65 o                         
  -1  -4   5      13350.35      13665.68       102.78 o                         
   0  -4   5       1906.21       1896.32        26.56 o                         
   1  -4   5       9929.91      10896.79        84.33 o                         
   2  -4   5       2003.51       2089.41        30.09 o                         
   3  -4   5      15655.29      15683.37       115.48 o                         
   4  -4   5        225.89        255.91        15.99 o                         
   5  -4   5      56238.09      54833.62       347.42 o                         
   6  -4   5       5554.84       5636.91        75.79 o                         
   7  -4   5      27013.61      26860.42       203.59 o                         
   8  -4   5         46.11         66.31        16.91 o                         
   9  -4   5       2213.75       2254.56        54.70 o                         
  10  -4   5        460.50        464.88        30.57 o                         
  11  -4   5        403.94        353.56        30.64 o                         
  12  -4   5        260.22        271.40        33.89 o                         
  13  -4   5        842.10        835.50        51.96 o                         
  14  -4   5       5540.80       5775.03       146.96 o                         
  15  -4   5        424.11        256.98        77.66 o                         
  16  -4   5       5611.94       5748.88       156.63 o                         
 -17  -3   5         47.30         -3.36        40.67 o                         
 -16  -3   5         26.03        -33.99        36.73 o                         
 -15  -3   5          0.03        -15.33        33.63 o                         
 -14  -3   5        733.02        651.20        61.50 o                         
 -13  -3   5       3129.84       3135.23       105.85 o                         
 -12  -3   5       5261.10       5007.43       107.29 o                         
 -11  -3   5       9713.20       9720.73       150.72 o                         
 -10  -3   5       5425.52       5588.29        91.45 o                         
  -9  -3   5       1589.03       1503.80        43.33 o                         
  -8  -3   5        476.07        385.06        20.98 o                         
  -7  -3   5       1174.92       1156.63        26.56 o                         
  -6  -3   5          3.45         11.92         7.09 o                         
  -5  -3   5       4756.12       4615.70        44.37 o                         
  -4  -3   5       4355.72       4238.43        43.30 o                         
  -3  -3   5      12637.95      12070.24        87.87 o                         
  -2  -3   5      14936.91      15102.52       103.17 o                         
  -1  -3   5      23478.04      24701.66       148.73 o                         
   0  -3   5        413.06        460.66        20.23 o                         
   1  -3   5       1011.59        874.83        22.39 o                         
   2  -3   5       4674.48       4664.78        46.11 o                         
   3  -3   5        699.11        813.03        22.37 o                         
   4  -3   5        302.02        423.13        17.01 o                         
   5  -3   5       8976.60       9277.06        80.56 o                         
   6  -3   5       9537.66       9239.78        86.78 o                         
   7  -3   5       8367.89       8286.42        86.22 o                         
   8  -3   5       6409.69       6415.66        84.66 o                         
   9  -3   5        631.56        585.77        30.07 o                         
  10  -3   5       1275.25       1237.94        40.83 o                         
  11  -3   5        835.37        866.95        40.31 o                         
  12  -3   5         68.02          2.19        22.74 o                         
  13  -3   5        118.24        110.66        28.81 o                         
  14  -3   5        327.20        357.57        40.43 o                         
  15  -3   5       1980.47       1908.99        77.97 o                         
  16  -3   5        680.98        735.16        71.73 o                         
  17  -3   5        356.54        432.66        68.28 o                         
 -17  -2   5        517.19        461.04        64.84 o                         
 -16  -2   5        318.13        442.06        60.85 o                         
 -15  -2   5       3019.73       3148.94       129.18 o                         
 -14  -2   5         99.44         82.83        45.63 o                         
 -13  -2   5        123.63        112.20        31.44 o                         
 -12  -2   5       3583.02       3486.86        85.53 o                         
 -11  -2   5       5415.97       5318.23       109.95 o                         
 -10  -2   5        893.65        926.44        40.98 o                         
  -9  -2   5       1255.34       1266.74        39.44 o                         
  -8  -2   5       4233.36       4203.23        61.17 o                         
  -7  -2   5        322.15        372.98        20.48 o                         
  -6  -2   5      10359.86      10072.29        90.79 o                         
  -5  -2   5        333.43        343.12        13.75 o                         
  -4  -2   5       4589.12       4462.35        45.33 o                         
  -3  -2   5      21958.44      21973.14       141.00 o                         
  -2  -2   5       1083.37       1311.95        19.20 o                         
  -1  -2   5      18247.56      19268.54       131.97 o                         
   0  -2   5       6975.26       6622.97        55.84 o                         
   1  -2   5       2768.03       3063.45        33.73 o                         
   2  -2   5       7657.74       7308.03        56.68 o                         
   3  -2   5       7846.52       7928.39        58.63 o                         
   4  -2   5        713.86        800.81        19.57 o                         
   5  -2   5       7241.85       7044.56        63.59 o                         
   6  -2   5       4100.64       4113.39        50.10 o                         
   7  -2   5        769.84        779.03        27.53 o                         
   8  -2   5       8643.72       8862.31       103.36 o                         
   9  -2   5       1632.82       1649.70        44.11 o                         
  10  -2   5       1308.05       1302.06        50.73 o                         
  11  -2   5      17252.06      16926.98       159.28 o                         
  12  -2   5        151.46        112.17        30.43 o                         
  13  -2   5       4424.74       4407.74       112.52 o                         
  14  -2   5        491.59        451.12        40.83 o                         
  15  -2   5        239.44        217.46        35.28 o                         
  16  -2   5        103.11         79.61        32.40 o                         
  17  -2   5        911.69        936.01        65.45 o                         
 -17  -1   5        847.03        922.08       130.91 o                         
 -16  -1   5       6272.95       6303.25       170.06 o                         
 -15  -1   5         37.39        -11.19        32.31 o                         
 -14  -1   5      12340.26      12374.62       203.45 o                         
 -13  -1   5        796.58        797.58        52.49 o                         
 -12  -1   5       3601.05       3609.47        89.77 o                         
 -11  -1   5       5976.50       6050.14       111.45 o                         
 -10  -1   5        639.08        719.05        38.01 o                         
  -9  -1   5        572.56        560.78        32.16 o                         
  -8  -1   5        556.21        570.56        29.09 o                         
  -7  -1   5      17391.51      17236.79       151.58 o                         
  -6  -1   5       1175.59       1090.92        31.28 o                         
  -5  -1   5      58170.62      57886.16       367.76 o                         
  -4  -1   5       2910.04       2823.64        32.50 o                         
  -3  -1   5      17811.24      17339.92       108.49 o                         
  -2  -1   5      34609.52      35017.66       178.38 o                         
  -1  -1   5       9743.86       9726.20        61.80 o                         
   0  -1   5       5234.98       5511.13        42.99 o                         
   1  -1   5       8335.60       7632.94        51.25 o                         
   2  -1   5       3104.52       3011.25        28.04 o                         
   3  -1   5       8895.15       8532.91        66.70 o                         
   4  -1   5       9410.26       9398.64        68.18 o                         
   5  -1   5        277.42        305.19        14.43 o                         
   6  -1   5       6946.27       7320.68        65.47 o                         
   7  -1   5       9749.78       9642.66        87.93 o                         
   8  -1   5      10009.64      10265.08        94.49 o                         
   9  -1   5       8406.55       8426.74        87.59 o                         
  10  -1   5      12495.17      12519.20       116.44 o                         
  11  -1   5         62.00         31.03        18.63 o                         
  12  -1   5      31658.79      31534.12       283.96 o                         
  13  -1   5        181.31        147.96        29.34 o                         
  14  -1   5       7513.71       7551.21       126.51 o                         
  15  -1   5         97.82         73.84        28.98 o                         
  16  -1   5          0.67        -32.86        28.13 o                         
  17  -1   5         33.94        -18.52        30.92 o                         
  18  -1   5         65.23        -30.16        37.22 o                         
 -17   0   5        589.95        685.34        73.47 o                         
 -16   0   5        170.12        232.09        46.21 o                         
 -15   0   5       8953.98       9477.63       271.05 o                         
 -14   0   5        645.33        691.74        54.59 o                         
 -13   0   5      10902.15      10782.24       196.10 o                         
 -12   0   5        170.88        184.20        33.73 o                         
 -11   0   5       2043.32       2126.31        96.34 o                         
 -10   0   5        693.06        727.26        38.23 o
[truncated: 858,358 more chars]
